# Supplementary material for: Genome-wide association study identifies genetic susceptibility loci and pathways of radiation-induced acute oral mucositis
Source: J Transl Med. 2020 Jun 5;18:224. doi: 10.1186/s12967-020-02390-0 (PMC7275566; doi:10.1186/s12967-020-02390-0)
Supplement: Supplementary file 4 — Additional file 4: Table S3. Association P-values for all lead SNPs for severe oral mucositis. [file 12967_2020_2390_MOESM4_ESM.xlsx]

## Sheet: Sheet1
Additional Table S3. Association P-values for all lead SNPs for severe oral mucositis.
Note: Genomic risk loci were defined by independent lead SNPs and maximum distance between their LD block. Genomic locus = locus ID; Unique SNP ID = ID variable formatted as 'chromosome:base pair position:alleles in alphabetic order'; rsID = rs number of the SNP; chr = Chromosome; BP = base pair position; P-value = P-value of top lead SNP for severe oral mucositis (the threhold of 1×10-4); Start/…
Genomic Locus	unique SNP ID	rsID	chr	BP	P-value	Start	End	No. of SNPs	No. of Lead SNPs	Lead SNPs	No. of IndSigSNPs	IndSigSNPs
1	1:5811124:A:C	rs4433399	1	5811124	8.527e-06	5811124	5829039	17	1	rs4433399	1	rs4433399
2	1:113602053:A:C	rs79945158	1	113602053	6.061e-05	113602053	113664924	5	1	rs79945158	1	rs79945158
3	1:212965284:C:G	rs61736926	1	212965284	6.033e-05	212881292	213067648	139	1	rs61736926	1	rs61736926
4	2:164357912:C:T	rs9752986	2	164357912	9.793e-05	164321412	164405068	81	1	rs9752986	1	rs9752986
5	3:60933749:A:G	rs1562524	3	60933749	1.074e-05	60933720	60933749	2	1	rs1562524	1	rs1562524
6	3:64890128:G:T	rs75348267	3	64890128	8.646e-05	64890128	64890128	1	1	rs75348267	1	rs75348267
7	3:133702119:C:T	rs4552342	3	133702119	5.228e-05	133699575	133707480	13	1	rs4552342	1	rs4552342
8	4:87161814:C:T	rs6814005	4	87161814	5.155e-05	87075759	87191530	176	1	rs6814005	2	rs6814005;rs7656010
9	4:161436797:A:G	rs1898872	4	161436797	4.563e-05	161302701	161508070	133	1	rs1898872	1	rs1898872
10	4:183320780:A:G	rs7673990	4	183320780	2.223e-05	183314441	183366398	26	1	rs7673990	1	rs7673990
11	5:134610475:A:G	rs10050575	5	134610475	9.846e-05	134601843	134614190	6	1	rs10050575	1	rs10050575
12	5:155057631:C:T	rs28375758	5	155057631	8.78e-05	154988618	155066004	83	1	rs28375758	1	rs28375758
13	6:93643091:C:T	rs7742301	6	93643091	7.254e-05	93433644	93647185	129	2	rs145874000;rs7742301	4	rs145874000;rs117545193;rs7742301;rs111291496
14	6:106044349:C:T	rs6918008	6	106044349	7.368e-06	105996995	106056438	50	1	rs6918008	1	rs6918008
15	6:142579092:C:T	rs9484606	6	142579092	2.98e-06	142568356	142597120	20	1	rs9484606	1	rs9484606
16	7:4199091:A:G	rs13227327	7	4199091	2.235e-05	4186576	4214046	46	1	rs13227327	1	rs13227327
17	7:10945193:A:C	rs16876733	7	10945193	3.047e-06	10893349	10947472	21	1	rs16876733	1	rs16876733
18	7:22463687:C:T	rs3094972	7	22463687	1.327e-05	22439668	22504528	39	1	rs3094972	1	rs3094972
19	7:41470093:C:G	rs1079866	7	41470093	3.191e-05	41467946	41507547	37	2	rs1079866;rs273119	4	rs1079866;rs273207;rs4724047;rs273119
20	7:86559484:C:G	rs55979904	7	86559484	6.581e-05	86480634	86594423	11	1	rs55979904	1	rs55979904
21	8:9566882:C:T	rs117157809	8	9566882	6.332e-06	9398840	9634475	9	1	rs117157809	1	rs117157809
22	8:72154378:G:T	rs10957542	8	72154378	3.084e-05	72145641	72174581	29	1	rs10957542	1	rs10957542
23	8:91058127:A:G	rs7006767	8	91058127	7.563e-05	90954735	91171216	116	1	rs7006767	1	rs7006767
24	8:138201917:G:T	rs4909632	8	138201917	3.46e-05	138201917	138222987	7	1	rs4909632	1	rs4909632
25	9:83576575:A:G	rs1490162	9	83576575	2.159e-05	83543989	83644472	137	1	rs1490162	1	rs1490162
26	9:111647581:A:C	rs10816756	9	111647581	5.774e-05	111628189	111908484	149	1	rs10816756	1	rs10816756
27	9:126870671:C:G	rs80231193	9	126870671	5.407e-05	126865056	126872946	14	1	rs80231193	1	rs80231193
28	10:8500874:C:G	rs17143701	10	8500874	6.462e-05	8498043	8508641	13	1	rs17143701	1	rs17143701
29	10:12137547:A:T	rs7068532	10	12137547	3.334e-05	12115036	12155695	16	1	rs7068532	1	rs7068532
30	10:36623864:G:T	rs2800100	10	36623864	5.046e-05	36599256	36649186	40	1	rs2800100	1	rs2800100
31	12:102226114:A:G	rs79549170	12	102226114	6.128e-05	102081784	102234942	33	1	rs79549170	1	rs79549170
32	12:131574603:C:T	rs76156855	12	131574603	9.1e-05	131530576	131580986	23	1	rs76156855	1	rs76156855
33	12:132695710:A:G	rs7397715	12	132695710	2.519e-05	132689052	132820344	39	1	rs7397715	1	rs7397715
34	13:22971472:C:T	rs78138710	13	22971472	6.787e-05	22962171	22974361	11	1	rs78138710	1	rs78138710
35	13:41669733:A:G	rs59936027	13	41669733	2.19e-05	41596656	41683827	19	1	rs59936027	1	rs59936027
36	13:61692829:A:T	rs9570470	13	61692829	3.281e-05	61602430	61694949	62	1	rs9570470	2	rs9570470;rs9539014
37	13:85618282:A:C	rs12430962	13	85618282	3.959e-05	85617022	85657708	104	1	rs12430962	2	rs12430962;rs7336296
38	14:28238647:A:C	rs7147736	14	28238647	5.985e-05	28151951	28252785	41	1	rs7147736	1	rs7147736
39	14:82980414:C:G	rs78743380	14	82980414	1.083e-05	82955121	83027547	42	1	rs78743380	2	rs78743380;rs28702544
40	15:32027624:C:G	rs138519422	15	32027624	4.519e-05	31860267	32107737	8	1	rs138519422	1	rs138519422
41	15:35840203:A:G	rs79052434	15	35840203	6.764e-05	35825595	35915500	45	1	rs79052434	1	rs79052434
42	15:37883207:A:T	rs7175621	15	37883207	8.976e-05	37883207	37934859	3	1	rs7175621	1	rs7175621
43	16:59021174:C:T	rs9941163	16	59021174	1.716e-05	59009367	59028237	15	1	rs9941163	1	rs9941163
44	18:39793029:A:G	rs561697	18	39793029	2.486e-05	39720161	39825596	99	1	rs561697	1	rs561697
45	18:53845917:A:G	rs1944342	18	53845917	4.778e-05	53837532	53853686	5	1	rs1944342	1	rs1944342
46	18:72789598:A:G	rs36058653	18	72789598	9.059e-05	72788626	72798447	10	1	rs36058653	1	rs36058653
47	19:56689793:C:G	rs8104504	19	56689793	7.295e-05	56684573	56689823	11	1	rs8104504	1	rs8104504
48	20:8743637:G:T	rs6133617	20	8743637	3.111e-05	8581713	8775731	61	2	rs6086536;rs6133617	2	rs6086536;rs6133617
49	20:12804494:A:G	rs11908263	20	12804494	1.361e-05	12787489	12810367	7	1	rs11908263	1	rs11908263
50	21:37848101:A:G	rs2850108	21	37848101	7.108e-05	37836711	37868124	32	1	rs2850108	1	rs2850108
