# Supplementary material for: Genome-wide association study identifies genetic susceptibility loci and pathways of radiation-induced acute oral mucositis
Source: J Transl Med. 2020 Jun 5;18:224. doi: 10.1186/s12967-020-02390-0 (PMC7275566; doi:10.1186/s12967-020-02390-0)
Supplement: Supplementary file 5 — Additional file 5: Table S4. All genes mapped in SNP-based (FUMA) for severe oral mucositis. [file 12967_2020_2390_MOESM5_ESM.xlsx]

## Sheet: Supplementary Table 3
Supplementary Table 3. Association P-values for all lead SNPs for severe oral mucositis.
Note: Genomic risk loci defined by independent lead SNPs and maximum distance between their LD block. Genomic locus = locus ID; Unique SNP ID = ID variable formatted as 'chromosome:base pair position:alleles in alphabetic order'; rsID = rs number of the SNP; chr = Chromosome; BP = base pair position; P-value = P-value of top lead SNP for severe oral mucositis (the threhold of 1×10-4); Start/End =…
Genomic Locus	unique SNP ID	rsID	chr	BP	P-value	Start	End	No. of SNPs	No. of Lead SNPs	Lead SNPs	No. of IndSigSNPs	IndSigSNPs
1	1:5811124:A:C	rs4433399	1	5811124	8.527e-06	5811124	5829039	17	1	rs4433399	1	rs4433399
2	1:113602053:A:C	rs79945158	1	113602053	6.061e-05	113602053	113664924	5	1	rs79945158	1	rs79945158
3	1:212965284:C:G	rs61736926	1	212965284	6.033e-05	212881292	213067648	139	1	rs61736926	1	rs61736926
4	2:164357912:C:T	rs9752986	2	164357912	9.793e-05	164321412	164405068	81	1	rs9752986	1	rs9752986
5	3:60933749:A:G	rs1562524	3	60933749	1.074e-05	60933720	60933749	2	1	rs1562524	1	rs1562524
6	3:64890128:G:T	rs75348267	3	64890128	8.646e-05	64890128	64890128	1	1	rs75348267	1	rs75348267
7	3:133702119:C:T	rs4552342	3	133702119	5.228e-05	133699575	133707480	13	1	rs4552342	1	rs4552342
8	4:87161814:C:T	rs6814005	4	87161814	5.155e-05	87075759	87191530	176	1	rs6814005	2	rs6814005;rs7656010
9	4:161436797:A:G	rs1898872	4	161436797	4.563e-05	161302701	161508070	133	1	rs1898872	1	rs1898872
10	4:183320780:A:G	rs7673990	4	183320780	2.223e-05	183314441	183366398	26	1	rs7673990	1	rs7673990
11	5:134610475:A:G	rs10050575	5	134610475	9.846e-05	134601843	134614190	6	1	rs10050575	1	rs10050575
12	5:155057631:C:T	rs28375758	5	155057631	8.78e-05	154988618	155066004	83	1	rs28375758	1	rs28375758
13	6:93643091:C:T	rs7742301	6	93643091	7.254e-05	93433644	93647185	129	2	rs145874000;rs7742301	4	rs145874000;rs117545193;rs7742301;rs111291496
14	6:106044349:C:T	rs6918008	6	106044349	7.368e-06	105996995	106056438	50	1	rs6918008	1	rs6918008
15	6:142579092:C:T	rs9484606	6	142579092	2.98e-06	142568356	142597120	20	1	rs9484606	1	rs9484606
16	7:4199091:A:G	rs13227327	7	4199091	2.235e-05	4186576	4214046	46	1	rs13227327	1	rs13227327
17	7:10945193:A:C	rs16876733	7	10945193	3.047e-06	10893349	10947472	21	1	rs16876733	1	rs16876733
18	7:22463687:C:T	rs3094972	7	22463687	1.327e-05	22439668	22504528	39	1	rs3094972	1	rs3094972
19	7:41470093:C:G	rs1079866	7	41470093	3.191e-05	41467946	41507547	37	2	rs1079866;rs273119	4	rs1079866;rs273207;rs4724047;rs273119
20	7:86559484:C:G	rs55979904	7	86559484	6.581e-05	86480634	86594423	11	1	rs55979904	1	rs55979904
21	8:9566882:C:T	rs117157809	8	9566882	6.332e-06	9398840	9634475	9	1	rs117157809	1	rs117157809
22	8:72154378:G:T	rs10957542	8	72154378	3.084e-05	72145641	72174581	29	1	rs10957542	1	rs10957542
23	8:91058127:A:G	rs7006767	8	91058127	7.563e-05	90954735	91171216	116	1	rs7006767	1	rs7006767
24	8:138201917:G:T	rs4909632	8	138201917	3.46e-05	138201917	138222987	7	1	rs4909632	1	rs4909632
25	9:83576575:A:G	rs1490162	9	83576575	2.159e-05	83543989	83644472	137	1	rs1490162	1	rs1490162
26	9:111647581:A:C	rs10816756	9	111647581	5.774e-05	111628189	111908484	149	1	rs10816756	1	rs10816756
27	9:126870671:C:G	rs80231193	9	126870671	5.407e-05	126865056	126872946	14	1	rs80231193	1	rs80231193
28	10:8500874:C:G	rs17143701	10	8500874	6.462e-05	8498043	8508641	13	1	rs17143701	1	rs17143701
29	10:12137547:A:T	rs7068532	10	12137547	3.334e-05	12115036	12155695	16	1	rs7068532	1	rs7068532
30	10:36623864:G:T	rs2800100	10	36623864	5.046e-05	36599256	36649186	40	1	rs2800100	1	rs2800100
31	12:102226114:A:G	rs79549170	12	102226114	6.128e-05	102081784	102234942	33	1	rs79549170	1	rs79549170
32	12:131574603:C:T	rs76156855	12	131574603	9.1e-05	131530576	131580986	23	1	rs76156855	1	rs76156855
33	12:132695710:A:G	rs7397715	12	132695710	2.519e-05	132689052	132820344	39	1	rs7397715	1	rs7397715
34	13:22971472:C:T	rs78138710	13	22971472	6.787e-05	22962171	22974361	11	1	rs78138710	1	rs78138710
35	13:41669733:A:G	rs59936027	13	41669733	2.19e-05	41596656	41683827	19	1	rs59936027	1	rs59936027
36	13:61692829:A:T	rs9570470	13	61692829	3.281e-05	61602430	61694949	62	1	rs9570470	2	rs9570470;rs9539014
37	13:85618282:A:C	rs12430962	13	85618282	3.959e-05	85617022	85657708	104	1	rs12430962	2	rs12430962;rs7336296
38	14:28238647:A:C	rs7147736	14	28238647	5.985e-05	28151951	28252785	41	1	rs7147736	1	rs7147736
39	14:82980414:C:G	rs78743380	14	82980414	1.083e-05	82955121	83027547	42	1	rs78743380	2	rs78743380;rs28702544
40	15:32027624:C:G	rs138519422	15	32027624	4.519e-05	31860267	32107737	8	1	rs138519422	1	rs138519422
41	15:35840203:A:G	rs79052434	15	35840203	6.764e-05	35825595	35915500	45	1	rs79052434	1	rs79052434
42	15:37883207:A:T	rs7175621	15	37883207	8.976e-05	37883207	37934859	3	1	rs7175621	1	rs7175621
43	16:59021174:C:T	rs9941163	16	59021174	1.716e-05	59009367	59028237	15	1	rs9941163	1	rs9941163
44	18:39793029:A:G	rs561697	18	39793029	2.486e-05	39720161	39825596	99	1	rs561697	1	rs561697
45	18:53845917:A:G	rs1944342	18	53845917	4.778e-05	53837532	53853686	5	1	rs1944342	1	rs1944342
46	18:72789598:A:G	rs36058653	18	72789598	9.059e-05	72788626	72798447	10	1	rs36058653	1	rs36058653
47	19:56689793:C:G	rs8104504	19	56689793	7.295e-05	56684573	56689823	11	1	rs8104504	1	rs8104504
48	20:8743637:G:T	rs6133617	20	8743637	3.111e-05	8581713	8775731	61	2	rs6086536;rs6133617	2	rs6086536;rs6133617
49	20:12804494:A:G	rs11908263	20	12804494	1.361e-05	12787489	12810367	7	1	rs11908263	1	rs11908263
50	21:37848101:A:G	rs2850108	21	37848101	7.108e-05	37836711	37868124	32	1	rs2850108	1	rs2850108

## Sheet: Supplementary Table 4
Additional Table S4. All genes mapped in SNP-based (FUMA) for severe oral mucositis.
Note: SNPs were identified by a genome-wide association (P<1×10-4) in all NPC patients treated by radiotherapy,grouped into LD-independent genomic loci, and mapped to genes using positional mapping, eQTL maping, and chromatin interaction strategies.Genomic locus = index of genomic locus; Symbol = gene symbol; Entrez ID = Entrez gene ID; Chr = chromosome; Start/End = start and end position of the …
GenomicLocus	GENE			Chr	Start	End	Strand	pLI	ncRVIS	posMapSNPs	posMapMaxCADD	eqtlMapSNPs	eqtlMapminP	eqtlMapminQ	eqtlMapts	eqtlDirection	ciMap	ciMapts	minGwasP	IndSigSNPs	FUMA			No. of ways gene is mapped
	Symbol	Ensembl ID	EntrezID																		Positional mapping	eQTL mapping	CI mapping
2	LRIG2	ENSG00000198799	9860	1	113615831	113674882	1	3.2891e-12	-0.857511	4	5.152	1	1.05335e-06	0.000925926	BIOS_eQTL_geneLevel	+	No	NA	0.0002965	rs79945158	TURE	TURE	FALSE	2
3	ANGEL2	ENSG00000174606	90806	1	213165524	213189168	-1	0.121064	-0.955639	0	0	0	NA	NA	NA	NA	Yes	GM12878:hESC:IMR90:Left_Ventricle:Mesenchymal_Stem_Cell:Mesendoderm:Trophoblast-like_Cell	0.0004044	rs61736926	FALSE	FALSE	TURE	1
3	BATF3	ENSG00000123685	55509	1	212859760	212873327	-1	0.0307614	NA	2	6.963	4	8.44079e-43	0	GTEx_v7_Whole_Blood:BIOS_eQTL_geneLevel	+	Yes	Aorta:GM12878:hESC:IMR90:Left_Ventricle:Liver:Mesenchymal_Stem_Cell:Mesendoderm:Spleen:Trophoblast-like_Cell	0.0004044	rs61736926	TURE	TURE	TURE	3
3	C1orf227	ENSG00000185523	149643	1	213003483	213020991	-1	0.271603	-0.0387681	2	9.077	0	NA	NA	NA	NA	No	NA	NA	rs61736926	TURE	FALSE	FALSE	1
3	FLVCR1	ENSG00000162769	28982	1	213031597	213072705	1	0.000373086	3.81486	3	8.94	3	4.83004e-22	0	BIOS_eQTL_geneLevel	+	No	NA	NA	rs61736926	TURE	TURE	FALSE	2
3	NEK2	ENSG00000117650	4751	1	211836114	211848960	-1	8.72368e-07	-0.638202	0	0	0	NA	NA	NA	NA	Yes	GM12878:Mesenchymal_Stem_Cell:Mesendoderm	0.0004044	rs61736926	FALSE	FALSE	TURE	1
3	NENF	ENSG00000117691	29937	1	212606229	212619714	1	0.002991	-0.264492	0	0	0	NA	NA	NA	NA	Yes	GM12878:hESC:IMR90:Mesenchymal_Stem_Cell:Mesendoderm:Trophoblast-like_Cell	0.0004044	rs61736926	FALSE	FALSE	TURE	1
3	NSL1	ENSG00000117697	25936	1	212899495	212965124	-1	0.0431559	-0.0187106	128	14.1	4	9.56517e-111	0	GTEx_v7_Esophagus_Gastroesophageal_Junction:GTEx_v7_Esophagus_Mucosa:GTEx_v7_Esophagus_Muscularis:GTEx_v7_Cells_Transformed_fibroblasts:GTEx_v7_Skin_Not_Sun_Exposed_Suprapubic:GTEx_v7_Skin_Sun_Exposed_Lower_leg:GTEx_v6_Esophagus_Mucosa:GTEx_v6_Skin_Sun_Exposed_Lower_leg:BIOS_eQTL_geneLevel	-	Yes	GM12878:hESC:IMR90:Mesenchymal_Stem_Cell:Mesendoderm	6.033e-05	rs61736926	TURE	TURE	TURE	3
3	PTPN14	ENSG00000152104	5784	1	214522039	214725792	-1	0.991959	2.64314	0	0	0	NA	NA	NA	NA	Yes	IMR90	0.0004044	rs61736926	FALSE	FALSE	TURE	1
3	RPS6KC1	ENSG00000136643	26750	1	213224589	213448116	1	0.0204401	-0.735886	0	0	0	NA	NA	NA	NA	Yes	GM12878:IMR90	0.0004044	rs61736926	FALSE	FALSE	TURE	1
3	TATDN3	ENSG00000203705	128387	1	212965170	212989968	1	4.6205e-05	0.392764	19	14.1	4	6.53734e-19	0	GTEx_v7_Esophagus_Gastroesophageal_Junction:GTEx_v7_Esophagus_Muscularis:GTEx_v7_Skin_Sun_Exposed_Lower_leg:GTEx_v7_Small_Intestine_Terminal_Ileum:GTEx_v6_Whole_Blood:BIOS_eQTL_geneLevel	+	Yes	GM12878:hESC:IMR90:Mesenchymal_Stem_Cell:Mesendoderm	6.033e-05	rs61736926	TURE	TURE	TURE	3
3	VASH2	ENSG00000143494	79805	1	213123862	213165379	1	0.819583	-0.744391	0	0	0	NA	NA	NA	NA	Yes	GM12878:hESC:Mesenchymal_Stem_Cell:Mesendoderm	0.0004044	rs61736926	FALSE	FALSE	TURE	1
5	FHIT	ENSG00000189283	2272	3	59735036	61237133	-1	0.00139184	0.884593	2	12.51	0	NA	NA	NA	NA	No	NA	1.074e-05	rs1562524	TURE	FALSE	FALSE	1
7	SLCO2A1	ENSG00000174640	6578	3	133651540	133771028	-1	2.25373e-09	-0.0766325	13	6.114	0	NA	NA	NA	NA	No	NA	5.228e-05	rs4552342	TURE	FALSE	FALSE	1
8	MAPK10	ENSG00000109339	5602	4	86936276	87515284	-1	0.83415	-0.40748	176	14.87	0	NA	NA	NA	NA	No	NA	5.155e-05	rs6814005;rs7656010	TURE	FALSE	FALSE	1
10	TENM3	ENSG00000218336	55714	4	183065140	183724177	1	0.999938	0.558316	26	13.2	0	NA	NA	NA	NA	No	NA	2.223e-05	rs7673990	TURE	FALSE	FALSE	1
11	C5orf66	ENSG00000224186	100996485	5	134368970	134691744	1	0.00111547	NA	6	3.292	0	NA	NA	NA	NA	No	NA	9.846e-05	rs10050575	TURE	FALSE	FALSE	1
16	SDK1	ENSG00000146555	221935	7	3341080	4308632	1	0.005016	2.23971	46	7.326	0	NA	NA	NA	NA	No	NA	2.235e-05	rs13227327	TURE	FALSE	FALSE	1
18	STEAP1B	ENSG00000105889	256227	7	22459063	22672544	-1	4.60217e-05	0.747674	36	11.84	0	NA	NA	NA	NA	No	NA	1.327e-05	rs3094972	TURE	FALSE	FALSE	1
20	GRM3	ENSG00000198822	2913	7	86273230	86494200	1	0.98471	-0.444756	5	12.64	0	NA	NA	NA	NA	No	NA	0.0001165	rs55979904	TURE	FALSE	FALSE	1
20	KIAA1324L	ENSG00000164659	222223	7	86506222	86689015	-1	0.000166955	-0.856785	8	12.33	0	NA	NA	NA	NA	No	NA	6.581e-05	rs55979904	TURE	FALSE	FALSE	1
21	TNKS	ENSG00000173273	8658	8	9413424	9639856	1	0.777116	1.63727	8	16.17	0	NA	NA	NA	NA	No	NA	6.332e-06	rs117157809	TURE	FALSE	FALSE	1
22	EYA1	ENSG00000104313	2138	8	72109668	72274467	-1	0.955705	-0.0167678	29	16.12	0	NA	NA	NA	NA	No	NA	3.084e-05	rs10957542	TURE	FALSE	FALSE	1
23	CALB1	ENSG00000104327	793	8	91070836	91107703	-1	0.898925	-1.16992	30	9.165	0	NA	NA	NA	NA	No	NA	0.000203	rs7006767	TURE	FALSE	FALSE	1
23	DECR1	ENSG00000104325	1666	8	91013633	91064320	1	1.66744e-05	-0.0429996	67	12.18	0	NA	NA	NA	NA	No	NA	7.563e-05	rs7006767	TURE	FALSE	FALSE	1
23	NBN	ENSG00000104320	4683	8	90945564	91015456	-1	1.74404e-10	1.03295	28	7.914	0	NA	NA	NA	NA	No	NA	0.0001795	rs7006767	TURE	FALSE	FALSE	1
25	FRMD3	ENSG00000172159	257019	9	85857905	86153461	-1	0.195215	1.91952	0	0	0	NA	NA	NA	NA	Yes	IMR90:Mesenchymal_Stem_Cell	0.0004561	rs1490162	FALSE	FALSE	TURE	1
25	GNAQ	ENSG00000156052	2776	9	80331003	80646374	-1	0.98439	-0.730215	0	0	0	NA	NA	NA	NA	Yes	Left_Ventricle	0.0004561	rs1490162	FALSE	FALSE	TURE	1
25	IDNK	ENSG00000148057	414328	9	86237964	86259045	1	0.484633	-0.224026	0	0	0	NA	NA	NA	NA	Yes	IMR90:Mesenchymal_Stem_Cell	0.0004561	rs1490162	FALSE	FALSE	TURE	1
25	PSAT1	ENSG00000135069	29968	9	80912059	80945009	1	2.11054e-09	-0.265016	0	0	0	NA	NA	NA	NA	Yes	IMR90	0.0004561	rs1490162	FALSE	FALSE	TURE	1
25	RASEF	ENSG00000165105	158158	9	85594500	85678092	-1	3.27123e-05	0.160681	0	0	0	NA	NA	NA	NA	Yes	hESC:Left_Ventricle:Mesenchymal_Stem_Cell:Mesendoderm	0.0004561	rs1490162	FALSE	FALSE	TURE	1
25	TLE1	ENSG00000196781	7088	9	84198598	84304220	-1	0.957285	NA	0	0	0	NA	NA	NA	NA	Yes	hESC:IMR90:Left_Ventricle:Mesenchymal_Stem_Cell:Mesendoderm:Neural_Progenitor_Cell:Trophoblast-like_Cell	0.0004561	rs1490162	FALSE	FALSE	TURE	1
25	TLE4	ENSG00000106829	7091	9	82186688	82341658	1	0.999922	-0.891753	0	0	0	NA	NA	NA	NA	Yes	hESC:Mesenchymal_Stem_Cell:Mesendoderm	0.0004561	rs1490162	FALSE	FALSE	TURE	1
26	ACTL7A	ENSG00000187003	10881	9	111624603	111626035	1	6.78271e-06	-0.0383839	6	10.18	0	NA	NA	NA	NA	No	NA	0.0001708	rs10816756	TURE	FALSE	FALSE	1
26	ACTL7B	ENSG00000148156	10880	9	111616871	111619239	-1	6.59958e-05	1.08281	3	2.668	0	NA	NA	NA	NA	No	NA	0.0001993	rs10816756	TURE	FALSE	FALSE	1
26	CTNNAL1	ENSG00000119326	8727	9	111704851	111775809	-1	2.3066e-06	NA	81	16.51	2	3.04513e-53	0	GTEx_v7_Whole_Blood:GTEx_v6_Whole_Blood:BIOS_eQTL_geneLevel	+	Yes	hESC	8.947e-05	rs10816756	TURE	TURE	TURE	3
26	FAM206A	ENSG00000119328	54942	9	111696461	111713024	1	0.00336234	-0.467035	33	10.73	4	1.0908e-10	1.33986e-07	GTEx_v7_Skin_Not_Sun_Exposed_Suprapubic:GTEx_v7_Skin_Sun_Exposed_Lower_leg	-	Yes	Aorta:GM12878:hESC:IMR90:Left_Ventricle:Liver:Mesenchymal_Stem_Cell:Mesendoderm:Trophoblast-like_Cell	8.947e-05	rs10816756	TURE	TURE	TURE	3
26	FRRS1L	ENSG00000260230	23732	9	111892573	111929571	-1	0.00842828	0.18406	4	7.767	0	NA	NA	NA	NA	Yes	hESC:IMR90:Mesendoderm	8.947e-05	rs10816756	TURE	FALSE	TURE	2
26	IKBKAP	ENSG00000070061	8518	9	111629797	111696396	-1	1.20457e-08	0.522925	64	16.82	1	1.47703e-07	8.83441e-05	BIOS_eQTL_geneLevel	+	Yes	Aorta:GM12878:hESC:IMR90:Left_Ventricle:Liver:Mesenchymal_Stem_Cell:Mesendoderm:Trophoblast-like_Cell	5.774e-05	rs10816756	TURE	TURE	TURE	3
26	KLF4	ENSG00000136826	9314	9	110247133	110252763	-1	0.98105	NA	0	0	0	NA	NA	NA	NA	Yes	IMR90:Mesenchymal_Stem_Cell:Mesendoderm	8.947e-05	rs10816756	FALSE	FALSE	TURE	1
26	PTPN3	ENSG00000070159	5774	9	112137746	112260590	-1	0.000188228	-1.49404	0	0	0	NA	NA	NA	NA	Yes	hESC:Mesendoderm:Trophoblast-like_Cell	8.947e-05	rs10816756	FALSE	FALSE	TURE	1
26	RAD23B	ENSG00000119318	5887	9	110045418	110094475	1	0.973409	-0.566578	0	0	0	NA	NA	NA	NA	Yes	IMR90:Left_Ventricle:Mesenchymal_Stem_Cell	8.947e-05	rs10816756	FALSE	FALSE	TURE	1
26	TMEM245	ENSG00000106771	23731	9	111777432	111882225	-1	0.000362237	2.29768	20	12.98	1	2.26784e-16	0	BIOS_eQTL_geneLevel	-	Yes	GM12878:hESC:IMR90:Liver:Mesenchymal_Stem_Cell:Mesendoderm:Trophoblast-like_Cell	8.947e-05	rs10816756	TURE	TURE	TURE	3
29	DHTKD1	ENSG00000181192	55526	10	12110971	12165224	1	1.97824e-16	0.0357214	16	14.16	1	4.55785e-20	0	BIOS_eQTL_geneLevel	-	Yes	GM12878	3.334e-05	rs7068532	TURE	TURE	TURE	3
29	NUDT5	ENSG00000165609	11164	10	12207324	12238143	-1	0.00946069	-1.19396	0	0	1	8.00688e-06	0.00552318	BIOS_eQTL_geneLevel	+	No	NA	NA	rs7068532	FALSE	TURE	FALSE	1
29	UPF2	ENSG00000151461	26019	10	11962021	12085169	-1	0.999998	-0.698292	0	0	0	NA	NA	NA	NA	Yes	GM12878	0.0001207	rs7068532	FALSE	FALSE	TURE	1
30	CREM	ENSG00000095794	1390	10	35415719	35501886	1	0.644423	0.00641747	0	0	0	NA	NA	NA	NA	Yes	Mesenchymal_Stem_Cell	0.01677	rs2800100	FALSE	FALSE	TURE	1
30	CUL2	ENSG00000108094	8453	10	35297479	35379570	-1	0.999998	-0.164526	0	0	0	NA	NA	NA	NA	Yes	Mesenchymal_Stem_Cell	0.01677	rs2800100	FALSE	FALSE	TURE	1
30	FZD8	ENSG00000177283	8325	10	35927177	35930362	-1	NA	-0.472102	0	0	0	NA	NA	NA	NA	Yes	Aorta:hESC:IMR90:Left_Ventricle:Mesenchymal_Stem_Cell:Mesendoderm:Neural_Progenitor_Cell:Trophoblast-like_Cell	0.01677	rs2800100	FALSE	FALSE	TURE	1
30	GJD4	ENSG00000177291	219770	10	35894338	35897863	1	2.78354e-05	-0.0898126	0	0	0	NA	NA	NA	NA	Yes	hESC:IMR90:Mesenchymal_Stem_Cell:Mesendoderm:Neural_Progenitor_Cell:Trophoblast-like_Cell	0.01677	rs2800100	FALSE	FALSE	TURE	1
31	CHPT1	ENSG00000111666	56994	12	102090725	102137918	1	0.00357048	NA	24	16.75	0	NA	NA	NA	NA	No	NA	0.002413	rs79549170	TURE	FALSE	FALSE	1
31	GNPTAB	ENSG00000111670	79158	12	102139275	102224716	-1	4.22558e-06	0.413482	10	9.798	0	NA	NA	NA	NA	No	NA	6.128e-05	rs79549170	TURE	FALSE	FALSE	1
31	MYBPC1	ENSG00000196091	4604	12	101962131	102079796	1	0.657926	0.559211	15	8.3	0	NA	NA	NA	NA	No	NA	NA	rs79549170	TURE	FALSE	FALSE	1
31	SYCP3	ENSG00000139351	50511	12	102122426	102133250	-1	5.52621e-05	0.468102	4	16.75	0	NA	NA	NA	NA	No	NA	0.002413	rs79549170	TURE	FALSE	FALSE	1
32	GPR133	ENSG00000111452	283383	12	131438452	131626014	1	0.37363	0.83645	23	7.263	0	NA	NA	NA	NA	No	NA	9.1e-05	rs76156855	TURE	FALSE	FALSE	1
33	GALNT9	ENSG00000182870	50614	12	132680924	132905935	-1	0.594229	1.06446	39	14.98	0	NA	NA	NA	NA	No	NA	2.519e-05	rs7397715	TURE	FALSE	FALSE	1
35	ELF1	ENSG00000120690	1997	13	41506056	41635576	-1	0.54778	-0.476383	9	3.447	0	NA	NA	NA	NA	No	NA	3.673e-05	rs59936027	TURE	FALSE	FALSE	1
35	WBP4	ENSG00000120688	11193	13	41635410	41658137	1	0.000482126	-0.669249	7	12.15	0	NA	NA	NA	NA	No	NA	3.111e-05	rs59936027	TURE	FALSE	FALSE	1
40	OTUD7A	ENSG00000169918	161725	15	31775329	32162992	-1	0.974595	-0.333172	8	7.266	0	NA	NA	NA	NA	No	NA	4.519e-05	rs138519422	TURE	FALSE	FALSE	1
41	DPH6	ENSG00000134146	89978	15	35509546	35838394	-1	0.00246863	-0.668492	18	13.52	0	NA	NA	NA	NA	No	NA	6.764e-05	rs79052434	TURE	FALSE	FALSE	1
47	GALP	ENSG00000197487	85569	19	56687389	56697144	1	0.00121512	0.74806	11	7.165	0	NA	NA	NA	NA	No	NA	7.295e-05	rs8104504	TURE	FALSE	FALSE	1
48	PLCB1	ENSG00000182621	23236	20	8112824	8949003	1	0.979045	-0.375924	61	14.26	0	NA	NA	NA	NA	No	NA	3.111e-05	rs6086536;rs6133617	TURE	FALSE	FALSE	1
50	AP000695.1	ENSG00000267976	NA	21	37858165	37860058	1	NA	NA	27	7.932	0	NA	NA	NA	NA	No	NA	8.193e-05	rs2850108	TURE	FALSE	FALSE	1
50	CLDN14	ENSG00000159261	23562	21	37832919	37948867	-1	0.000330687	-0.047663	32	7.932	0	NA	NA	NA	NA	No	NA	7.108e-05	rs2850108	TURE	FALSE	FALSE	1
