# Supplementary material for: Genome-wide association study identifies genetic susceptibility loci and pathways of radiation-induced acute oral mucositis
Source: J Transl Med. 2020 Jun 5;18:224. doi: 10.1186/s12967-020-02390-0 (PMC7275566; doi:10.1186/s12967-020-02390-0)
Supplement: Supplementary file 6 — Additional file 6: Table S5. eQTL linking GWAS risk SNPs of severe oral mucositis to mapped genes. [file 12967_2020_2390_MOESM6_ESM.xlsx]

## Sheet: Sheet1
Additional Table S5. eQTL linking GWAS risk SNPs of severe oral mucositis to mapped genes.
Note: uniqID = Unique ID of SNPs consists of chr:position:allele1:allele2 where alleles are alphabetically ordered; DB = Data source of eQTLs; tissue = Tissue type; Gene = ENSG ID; P-value = P-value of eQTLs; signed_stats = Signed test statistics, the actual value depends on the data source; FDR = FDR of eQTLs. Note that method to compute FDR differs between data sources; RiskIncAllele = Risk inc…
uniqID	DB	tissue	Gene	testedAllele	P-value	signed_stats	FDR	RiskIncAllele	alignedDirection	chr	pos	symbol	eqtlMapFilt
1:5813884:C:G	GTEx_v7	Cells_EBV-transformed_lymphocytes	ENSG00000069812	C	5.50892e-06	-1.20294	0.0173124	NA	NA	1	5813884	HES2	0
1:212881292:C:T	GTEx_v7	Whole_Blood	ENSG00000123685	T	3.66437e-05	-0.307521	0.000128453	NA	NA	1	212881292	BATF3	0
1:212887313:C:T	GTEx_v7	Whole_Blood	ENSG00000123685	C	1.14043e-07	-0.32426	0.000128453	T	+	1	212887313	BATF3	0
1:212889282:C:T	GTEx_v7	Whole_Blood	ENSG00000123685	C	6.98652e-07	-0.299658	0.000128453	T	+	1	212889282	BATF3	0
1:212891567:A:C	GTEx_v7	Whole_Blood	ENSG00000123685	A	1.68207e-06	-0.2895	0.000128453	C	+	1	212891567	BATF3	0
1:212891742:T:TCTC	GTEx_v7	Whole_Blood	ENSG00000123685	T	4.56643e-07	-0.307588	0.000128453	NA	NA	1	212891742	BATF3	0
1:212892113:G:T	GTEx_v7	Whole_Blood	ENSG00000123685	G	2.29872e-07	-0.315131	0.000128453	T	+	1	212892113	BATF3	0
1:212892809:G:T	GTEx_v7	Whole_Blood	ENSG00000123685	G	2.29872e-07	-0.315131	0.000128453	T	+	1	212892809	BATF3	0
1:212893750:A:G	GTEx_v7	Whole_Blood	ENSG00000123685	A	1.68454e-07	-0.318327	0.000128453	G	+	1	212893750	BATF3	0
1:212893875:A:G	GTEx_v7	Whole_Blood	ENSG00000123685	A	6.39564e-07	-0.303955	0.000128453	G	+	1	212893875	BATF3	0
1:212894022:A:G	GTEx_v7	Whole_Blood	ENSG00000123685	G	4.56643e-07	-0.307588	0.000128453	A	+	1	212894022	BATF3	0
1:212894745:C:T	GTEx_v7	Whole_Blood	ENSG00000123685	C	4.93355e-07	-0.307661	0.000128453	T	+	1	212894745	BATF3	0
1:212895751:A:G	GTEx_v7	Whole_Blood	ENSG00000123685	G	2.47489e-07	-0.315327	0.000128453	A	+	1	212895751	BATF3	0
1:212897446:T:TACAA	GTEx_v7	Whole_Blood	ENSG00000123685	T	8.45802e-08	-0.326794	0.000128453	NA	NA	1	212897446	BATF3	0
1:212897734:C:T	GTEx_v7	Whole_Blood	ENSG00000123685	T	2.8343e-07	-0.310133	0.000128453	NA	NA	1	212897734	BATF3	0
1:212898253:C:G	GTEx_v7	Whole_Blood	ENSG00000123685	G	1.29578e-05	-0.249373	0.000128453	C	+	1	212898253	BATF3	0
1:212898512:C:T	GTEx_v7	Whole_Blood	ENSG00000123685	C	4.2366e-05	-0.235355	0.000128453	T	+	1	212898512	BATF3	0
1:212901237:C:T	GTEx_v7	Whole_Blood	ENSG00000123685	C	6.65188e-08	-0.33082	0.000128453	T	+	1	212901237	BATF3	0
1:212901869:G:T	GTEx_v7	Whole_Blood	ENSG00000123685	G	6.65188e-08	-0.33082	0.000128453	T	+	1	212901869	BATF3	0
1:212902811:A:G	GTEx_v7	Whole_Blood	ENSG00000123685	G	2.511e-05	-0.240044	0.000128453	A	+	1	212902811	BATF3	0
1:212902901:A:G	GTEx_v7	Whole_Blood	ENSG00000123685	A	4.26761e-07	-0.30911	0.000128453	G	+	1	212902901	BATF3	0
1:212903051:C:G	GTEx_v7	Whole_Blood	ENSG00000123685	G	1.89098e-07	-0.317896	0.000128453	C	+	1	212903051	BATF3	0
1:212905631:A:G	GTEx_v7	Whole_Blood	ENSG00000123685	G	1.80369e-06	-0.299421	0.000128453	A	+	1	212905631	BATF3	0
1:212907963:A:G	GTEx_v7	Whole_Blood	ENSG00000123685	G	6.65188e-08	-0.33082	0.000128453	A	+	1	212907963	BATF3	0
1:212909472:A:T	GTEx_v7	Whole_Blood	ENSG00000123685	T	2.89548e-05	-0.238511	0.000128453	A	+	1	212909472	BATF3	0
1:212909744:A:G	GTEx_v7	Whole_Blood	ENSG00000123685	G	4.26761e-07	-0.30911	0.000128453	A	+	1	212909744	BATF3	0
1:212911615:C:T	GTEx_v7	Whole_Blood	ENSG00000123685	T	6.65188e-08	-0.33082	0.000128453	C	+	1	212911615	BATF3	0
1:212913168:C:T	GTEx_v7	Whole_Blood	ENSG00000123685	C	1.90868e-05	-0.330974	0.000128453	T	+	1	212913168	BATF3	0
1:212913590:C:T	GTEx_v7	Whole_Blood	ENSG00000123685	T	2.50375e-05	-0.2405	0.000128453	C	+	1	212913590	BATF3	0
1:212914404:C:T	GTEx_v7	Whole_Blood	ENSG00000123685	C	4.69026e-07	-0.308342	0.000128453	T	+	1	212914404	BATF3	0
1:212917361:C:T	GTEx_v7	Whole_Blood	ENSG00000123685	C	2.511e-05	-0.240044	0.000128453	T	+	1	212917361	BATF3	0
1:212917678:C:G	GTEx_v7	Whole_Blood	ENSG00000123685	G	2.70858e-05	-0.239387	0.000128453	C	+	1	212917678	BATF3	0
1:212917683:A:G	GTEx_v7	Whole_Blood	ENSG00000123685	A	6.65188e-08	-0.33082	0.000128453	G	+	1	212917683	BATF3	0
1:212917980:A:G	GTEx_v7	Whole_Blood	ENSG00000123685	A	2.511e-05	-0.240044	0.000128453	G	+	1	212917980	BATF3	0
1:212918338:C:T	GTEx_v7	Whole_Blood	ENSG00000123685	T	3.27305e-07	-0.312404	0.000128453	C	+	1	212918338	BATF3	0
1:212918347:A:G	GTEx_v7	Whole_Blood	ENSG00000123685	A	3.41743e-07	-0.31151	0.000128453	G	+	1	212918347	BATF3	0
1:212918365:C:T	GTEx_v7	Whole_Blood	ENSG00000123685	T	1.04734e-07	-0.326242	0.000128453	C	+	1	212918365	BATF3	0
1:212918924:C:T	GTEx_v7	Whole_Blood	ENSG00000123685	T	2.511e-05	-0.240044	0.000128453	C	+	1	212918924	BATF3	0
1:212919021:T:TTGTC	GTEx_v7	Whole_Blood	ENSG00000123685	T	6.87808e-08	-0.331362	0.000128453	NA	NA	1	212919021	BATF3	0
1:212919073:A:G	GTEx_v7	Whole_Blood	ENSG00000123685	G	2.511e-05	-0.240044	0.000128453	A	+	1	212919073	BATF3	0
1:212919150:C:CA	GTEx_v7	Whole_Blood	ENSG00000123685	CA	4.58073e-07	-0.308647	0.000128453	NA	NA	1	212919150	BATF3	0
1:212919284:A:G	GTEx_v7	Whole_Blood	ENSG00000123685	G	2.511e-05	-0.240044	0.000128453	A	+	1	212919284	BATF3	0
1:212919285:A:G	GTEx_v7	Whole_Blood	ENSG00000123685	G	2.511e-05	-0.240044	0.000128453	A	+	1	212919285	BATF3	0
1:212919407:A:G	GTEx_v7	Whole_Blood	ENSG00000123685	A	1.90868e-05	-0.330974	0.000128453	G	+	1	212919407	BATF3	0
1:212920344:A:G	GTEx_v7	Whole_Blood	ENSG00000123685	G	7.09007e-08	-0.330094	0.000128453	A	+	1	212920344	BATF3	0
1:212920357:C:T	GTEx_v7	Whole_Blood	ENSG00000123685	C	2.65516e-05	-0.239276	0.000128453	T	+	1	212920357	BATF3	0
1:212923100:C:T	GTEx_v7	Whole_Blood	ENSG00000123685	T	2.46129e-05	-0.240931	0.000128453	C	+	1	212923100	BATF3	0
1:212924176:A:G	GTEx_v7	Whole_Blood	ENSG00000123685	A	6.65188e-08	-0.33082	0.000128453	G	+	1	212924176	BATF3	0
1:212925361:C:T	GTEx_v7	Whole_Blood	ENSG00000123685	C	3.07581e-05	-0.237673	0.000128453	T	+	1	212925361	BATF3	0
1:212925429:A:C	GTEx_v7	Whole_Blood	ENSG00000123685	A	5.59693e-07	-0.306755	0.000128453	C	+	1	212925429	BATF3	0
1:212925857:C:T	GTEx_v7	Whole_Blood	ENSG00000123685	T	2.511e-05	-0.240044	0.000128453	C	+	1	212925857	BATF3	1
1:212927009:A:G	GTEx_v7	Whole_Blood	ENSG00000123685	G	2.511e-05	-0.240044	0.000128453	A	+	1	212927009	BATF3	0
1:212927167:A:G	GTEx_v7	Whole_Blood	ENSG00000123685	G	3.08285e-05	-0.237579	0.000128453	A	+	1	212927167	BATF3	0
1:212928946:C:CCT	GTEx_v7	Whole_Blood	ENSG00000123685	C	5.62426e-07	-0.323836	0.000128453	NA	NA	1	212928946	BATF3	0
1:212929597:A:G	GTEx_v7	Whole_Blood	ENSG00000123685	G	2.73886e-05	-0.239388	0.000128453	A	+	1	212929597	BATF3	0
1:212930498:A:G	GTEx_v7	Whole_Blood	ENSG00000123685	G	6.65188e-08	-0.33082	0.000128453	A	+	1	212930498	BATF3	1
1:212932136:C:T	GTEx_v7	Whole_Blood	ENSG00000123685	C	3.1829e-05	-0.237462	0.000128453	T	+	1	212932136	BATF3	0
1:212932219:C:T	GTEx_v7	Whole_Blood	ENSG00000123685	C	4.5934e-07	-0.308906	0.000128453	T	+	1	212932219	BATF3	0
1:212932987:C:T	GTEx_v7	Whole_Blood	ENSG00000123685	T	4.26761e-07	-0.30911	0.000128453	C	+	1	212932987	BATF3	0
1:212933545:A:G	GTEx_v7	Whole_Blood	ENSG00000123685	G	2.511e-05	-0.240044	0.000128453	A	+	1	212933545	BATF3	0
1:212936272:A:C	GTEx_v7	Whole_Blood	ENSG00000123685	C	2.22813e-07	-0.315819	0.000128453	A	+	1	212936272	BATF3	0
1:212936510:C:T	GTEx_v7	Whole_Blood	ENSG00000123685	C	6.65188e-08	-0.33082	0.000128453	T	+	1	212936510	BATF3	0
1:212936739:A:G	GTEx_v7	Whole_Blood	ENSG00000123685	G	2.85748e-05	-0.238202	0.000128453	A	+	1	212936739	BATF3	0
1:212937165:C:T	GTEx_v7	Whole_Blood	ENSG00000123685	T	8.95212e-08	-0.329164	0.000128453	C	+	1	212937165	BATF3	0
1:212937880:C:T	GTEx_v7	Whole_Blood	ENSG00000123685	T	2.511e-05	-0.240044	0.000128453	C	+	1	212937880	BATF3	0
1:212938821:A:G	GTEx_v7	Whole_Blood	ENSG00000123685	G	1.90868e-05	-0.330974	0.000128453	A	+	1	212938821	BATF3	0
1:212938905:A:G	GTEx_v7	Whole_Blood	ENSG00000123685	G	3.21111e-05	-0.23678	0.000128453	A	+	1	212938905	BATF3	0
1:212939394:C:T	GTEx_v7	Whole_Blood	ENSG00000123685	T	7.07154e-08	-0.333933	0.000128453	C	+	1	212939394	BATF3	0
1:212941578:C:T	GTEx_v7	Whole_Blood	ENSG00000123685	T	2.29622e-08	-0.343926	0.000128453	C	+	1	212941578	BATF3	0
1:212942054:A:G	GTEx_v7	Whole_Blood	ENSG00000123685	A	6.65188e-08	-0.33082	0.000128453	G	+	1	212942054	BATF3	0
1:212942388:A:AAAAC	GTEx_v7	Whole_Blood	ENSG00000123685	AAAAC	1.91248e-05	-0.243822	0.000128453	NA	NA	1	212942388	BATF3	0
1:212943581:A:G	GTEx_v7	Whole_Blood	ENSG00000123685	G	2.71088e-05	-0.238874	0.000128453	A	+	1	212943581	BATF3	0
1:212943871:A:G	GTEx_v7	Whole_Blood	ENSG00000123685	G	6.65188e-08	-0.33082	0.000128453	A	+	1	212943871	BATF3	0
1:212944098:A:G	GTEx_v7	Whole_Blood	ENSG00000123685	A	4.26761e-07	-0.30911	0.000128453	G	+	1	212944098	BATF3	0
1:212944877:C:G	GTEx_v7	Whole_Blood	ENSG00000123685	G	8.33391e-08	-0.334442	0.000128453	C	+	1	212944877	BATF3	0
1:212945458:C:T	GTEx_v7	Whole_Blood	ENSG00000123685	C	2.511e-05	-0.240044	0.000128453	T	+	1	212945458	BATF3	0
1:212946682:G:GA	GTEx_v7	Whole_Blood	ENSG00000123685	GA	3.41708e-07	-0.314921	0.000128453	NA	NA	1	212946682	BATF3	0
1:212946919:C:T	GTEx_v7	Whole_Blood	ENSG00000123685	C	2.33169e-07	-0.316093	0.000128453	T	+	1	212946919	BATF3	0
1:212947520:A:G	GTEx_v7	Whole_Blood	ENSG00000123685	A	5.59693e-07	-0.306755	0.000128453	G	+	1	212947520	BATF3	0
1:212948534:C:G	GTEx_v7	Whole_Blood	ENSG00000123685	C	7.28843e-07	-0.302871	0.000128453	G	+	1	212948534	BATF3	0
1:212949059:A:C	GTEx_v7	Whole_Blood	ENSG00000123685	C	2.19299e-05	-0.241676	0.000128453	A	+	1	212949059	BATF3	0
1:212949135:A:T	GTEx_v7	Whole_Blood	ENSG00000123685	A	4.04556e-08	-0.336234	0.000128453	T	+	1	212949135	BATF3	0
1:212949235:C:T	GTEx_v7	Whole_Blood	ENSG00000123685	C	1.37568e-07	-0.323928	0.000128453	NA	NA	1	212949235	BATF3	0
1:212951508:T:TACTC	GTEx_v7	Whole_Blood	ENSG00000123685	T	4.26761e-07	-0.30911	0.000128453	NA	NA	1	212951508	BATF3	0
1:212952396:A:AC	GTEx_v7	Whole_Blood	ENSG00000123685	AC	2.93115e-07	-0.316747	0.000128453	NA	NA	1	212952396	BATF3	0
1:212952612:A:G	GTEx_v7	Whole_Blood	ENSG00000123685	A	2.23092e-06	-0.304667	0.000128453	NA	NA	1	212952612	BATF3	0
1:212952664:A:G	GTEx_v7	Whole_Blood	ENSG00000123685	A	4.96827e-06	-0.304164	0.000128453	NA	NA	1	212952664	BATF3	0
1:212953291:C:T	GTEx_v7	Whole_Blood	ENSG00000123685	T	1.6343e-06	-0.320438	0.000128453	NA	NA	1	212953291	BATF3	0
1:212954231:A:C	GTEx_v7	Whole_Blood	ENSG00000123685	A	4.26761e-07	-0.30911	0.000128453	C	+	1	212954231	BATF3	0
1:212954684:A:T	GTEx_v7	Whole_Blood	ENSG00000123685	A	4.26761e-07	-0.30911	0.000128453	T	+	1	212954684	BATF3	0
1:212954831:A:G	GTEx_v7	Whole_Blood	ENSG00000123685	G	8.21262e-08	-0.329284	0.000128453	A	+	1	212954831	BATF3	0
1:212955919:A:G	GTEx_v7	Whole_Blood	ENSG00000123685	G	1.37038e-07	-0.321562	0.000128453	A	+	1	212955919	BATF3	0
1:212956369:C:T	GTEx_v7	Whole_Blood	ENSG00000123685	T	6.65188e-08	-0.33082	0.000128453	C	+	1	212956369	BATF3	0
1:212956412:A:G	GTEx_v7	Whole_Blood	ENSG00000123685	A	1.33439e-07	-0.323771	0.000128453	G	+	1	212956412	BATF3	0
1:212957198:C:T	GTEx_v7	Whole_Blood	ENSG00000123685	C	2.22813e-07	-0.315819	0.000128453	T	+	1	212957198	BATF3	0
1:212957354:A:G	GTEx_v7	Whole_Blood	ENSG00000123685	G	8.20003e-08	-0.323318	0.000128453	A	+	1	212957354	BATF3	0
1:212957437:C:T	GTEx_v7	Whole_Blood	ENSG00000123685	C	4.26761e-07	-0.30911	0.000128453	T	+	1	212957437	BATF3	0
1:212958835:A:C	GTEx_v7	Whole_Blood	ENSG00000123685	A	4.26761e-07	-0.30911	0.000128453	C	+	1	212958835	BATF3	0
1:212960137:A:G	GTEx_v7	Whole_Blood	ENSG00000123685	G	2.511e-05	-0.240044	0.000128453	A	+	1	212960137	BATF3	0
1:212961080:T:TAAAG	GTEx_v7	Whole_Blood	ENSG00000123685	TAAAG	3.06283e-05	-0.237163	0.000128453	NA	NA	1	212961080	BATF3	1
1:212962046:C:T	GTEx_v7	Whole_Blood	ENSG00000123685	C	1.90868e-05	-0.330974	0.000128453	T	+	1	212962046	BATF3	0
1:212962821:T:TG	GTEx_v7	Whole_Blood	ENSG00000123685	T	6.65188e-08	-0.33082	0.000128453	NA	NA	1	212962821	BATF3	0
1:212963260:A:T	GTEx_v7	Whole_Blood	ENSG00000123685	A	4.26761e-07	-0.30911	0.000128453	T	+	1	212963260	BATF3	1
1:212964427:C:T	GTEx_v7	Whole_Blood	ENSG00000123685	C	3.17537e-07	-0.312526	0.000128453	T	+	1	212964427	BATF3	0
1:212965095:A:G	GTEx_v7	Whole_Blood	ENSG00000123685	A	4.26761e-07	-0.30911	0.000128453	G	+	1	212965095	BATF3	0
1:212965284:C:G	GTEx_v7	Whole_Blood	ENSG00000203705	G	1.37471e-06	-0.195089	7.07682e-05	C	+	1	212965284	TATDN3	0
1:212965469:C:T	GTEx_v7	Whole_Blood	ENSG00000123685	T	2.19299e-05	-0.241676	0.000128453	C	+	1	212965469	BATF3	0
1:212965768:C:T	GTEx_v7	Whole_Blood	ENSG00000123685	T	3.38521e-08	-0.34292	0.000128453	C	+	1	212965768	BATF3	0
9:111673844:A:G	GTEx_v7	Whole_Blood	ENSG00000119326	A	6.24135e-07	0.246814	1.05146e-06	A	+	9	111673844	CTNNAL1	0
9:111683154:A:G	GTEx_v7	Whole_Blood	ENSG00000119326	A	5.9412e-07	0.246646	1.05146e-06	A	+	9	111683154	CTNNAL1	0
9:111684989:C:T	GTEx_v7	Whole_Blood	ENSG00000119326	C	4.84832e-07	0.249618	1.05146e-06	C	+	9	111684989	CTNNAL1	0
9:111685078:C:CAT	GTEx_v7	Whole_Blood	ENSG00000119326	CAT	7.62652e-07	0.244929	1.05146e-06	NA	NA	9	111685078	CTNNAL1	0
9:111687379:C:T	GTEx_v7	Whole_Blood	ENSG00000119326	C	5.9412e-07	0.246646	1.05146e-06	C	+	9	111687379	CTNNAL1	0
9:111696214:A:C	GTEx_v7	Whole_Blood	ENSG00000119326	C	2.94064e-06	0.26036	1.05146e-06	C	+	9	111696214	CTNNAL1	0
9:111696646:C:G	GTEx_v7	Whole_Blood	ENSG00000119326	G	1.50299e-05	0.253735	1.05146e-06	G	+	9	111696646	CTNNAL1	0
9:111696948:C:G	GTEx_v7	Whole_Blood	ENSG00000119326	C	3.29489e-06	0.257982	1.05146e-06	C	+	9	111696948	CTNNAL1	0
9:111698291:C:T	GTEx_v7	Whole_Blood	ENSG00000119326	C	4.02014e-06	0.257377	1.05146e-06	NA	NA	9	111698291	CTNNAL1	0
9:111698789:C:T	GTEx_v7	Whole_Blood	ENSG00000119326	T	4.02014e-06	0.257377	1.05146e-06	T	+	9	111698789	CTNNAL1	0
9:111699303:A:G	GTEx_v7	Whole_Blood	ENSG00000119326	G	3.99292e-06	0.257268	1.05146e-06	G	+	9	111699303	CTNNAL1	0
9:111701089:A:T	GTEx_v7	Whole_Blood	ENSG00000119326	T	3.38974e-06	0.262166	1.05146e-06	T	+	9	111701089	CTNNAL1	0
9:111703691:A:G	GTEx_v7	Whole_Blood	ENSG00000119326	A	3.47166e-06	0.259933	1.05146e-06	A	+	9	111703691	CTNNAL1	0
9:111707705:A:T	GTEx_v7	Whole_Blood	ENSG00000119326	A	5.06335e-06	0.255747	1.05146e-06	A	+	9	111707705	CTNNAL1	0
9:111709551:A:G	GTEx_v7	Whole_Blood	ENSG00000119326	G	2.69599e-06	0.260238	1.05146e-06	G	+	9	111709551	CTNNAL1	0
9:111711515:A:G	GTEx_v7	Whole_Blood	ENSG00000119326	G	8.35663e-06	0.250871	1.05146e-06	G	+	9	111711515	CTNNAL1	0
9:111715720:A:G	GTEx_v7	Whole_Blood	ENSG00000119326	G	3.66238e-06	0.259333	1.05146e-06	G	+	9	111715720	CTNNAL1	0
9:111716516:A:G	GTEx_v7	Whole_Blood	ENSG00000119326	A	3.55873e-06	0.259893	1.05146e-06	A	+	9	111716516	CTNNAL1	0
9:111718325:C:T	GTEx_v7	Whole_Blood	ENSG00000119326	C	2.94064e-06	0.26036	1.05146e-06	C	+	9	111718325	CTNNAL1	0
9:111719557:A:C	GTEx_v7	Whole_Blood	ENSG00000119326	C	2.57427e-06	0.265135	1.05146e-06	C	+	9	111719557	CTNNAL1	0
9:111721054:A:G	GTEx_v7	Whole_Blood	ENSG00000119326	G	3.66048e-06	0.261882	1.05146e-06	G	+	9	111721054	CTNNAL1	0
9:111721502:A:G	GTEx_v7	Whole_Blood	ENSG00000119326	A	1.20996e-05	0.25209	1.05146e-06	A	+	9	111721502	CTNNAL1	0
9:111724840:C:T	GTEx_v7	Whole_Blood	ENSG00000119326	T	3.66238e-06	0.259333	1.05146e-06	T	+	9	111724840	CTNNAL1	0
9:111724919:C:G	GTEx_v7	Whole_Blood	ENSG00000119326	C	3.66238e-06	0.259333	1.05146e-06	C	+	9	111724919	CTNNAL1	0
9:111727030:C:T	GTEx_v7	Whole_Blood	ENSG00000119326	C	2.94064e-06	0.26036	1.05146e-06	C	+	9	111727030	CTNNAL1	0
9:111728617:C:T	GTEx_v7	Whole_Blood	ENSG00000119326	C	4.7577e-06	0.258388	1.05146e-06	C	+	9	111728617	CTNNAL1	0
9:111735885:G:T	GTEx_v7	Whole_Blood	ENSG00000119326	G	3.28199e-06	0.259265	1.05146e-06	G	+	9	111735885	CTNNAL1	0
9:111739964:C:T	GTEx_v7	Whole_Blood	ENSG00000119326	C	3.66238e-06	0.259333	1.05146e-06	C	+	9	111739964	CTNNAL1	0
9:111742380:C:T	GTEx_v7	Whole_Blood	ENSG00000119326	C	3.14995e-06	0.263047	1.05146e-06	C	+	9	111742380	CTNNAL1	0
9:111743426:C:T	GTEx_v7	Whole_Blood	ENSG00000119326	C	6.84446e-07	0.244431	1.05146e-06	C	+	9	111743426	CTNNAL1	0
9:111743835:A:G	GTEx_v7	Whole_Blood	ENSG00000119326	G	2.87078e-06	0.264162	1.05146e-06	G	+	9	111743835	CTNNAL1	0
9:111744627:A:C	GTEx_v7	Whole_Blood	ENSG00000119326	C	3.66238e-06	0.259333	1.05146e-06	C	+	9	111744627	CTNNAL1	0
9:111744713:C:T	GTEx_v7	Whole_Blood	ENSG00000119326	T	4.63087e-07	0.249897	1.05146e-06	T	+	9	111744713	CTNNAL1	0
9:111745310:A:G	GTEx_v7	Whole_Blood	ENSG00000119326	G	3.66238e-06	0.259333	1.05146e-06	G	+	9	111745310	CTNNAL1	0
9:111746069:C:T	GTEx_v7	Whole_Blood	ENSG00000119326	C	3.66238e-06	0.259333	1.05146e-06	C	+	9	111746069	CTNNAL1	0
9:111753159:G:T	GTEx_v7	Whole_Blood	ENSG00000119326	T	2.94064e-06	0.26036	1.05146e-06	T	+	9	111753159	CTNNAL1	0
9:111753821:T:TA	GTEx_v7	Whole_Blood	ENSG00000119326	T	3.78292e-06	0.258536	1.05146e-06	NA	NA	9	111753821	CTNNAL1	1
9:111755264:A:G	GTEx_v7	Whole_Blood	ENSG00000119326	A	3.66238e-06	0.259333	1.05146e-06	A	+	9	111755264	CTNNAL1	0
9:111755284:T:TA	GTEx_v7	Whole_Blood	ENSG00000119326	T	3.66238e-06	0.259333	1.05146e-06	NA	NA	9	111755284	CTNNAL1	0
9:111755491:A:G	GTEx_v7	Whole_Blood	ENSG00000119326	A	3.66238e-06	0.259333	1.05146e-06	A	+	9	111755491	CTNNAL1	0
9:111761188:C:G	GTEx_v7	Whole_Blood	ENSG00000119326	G	6.11728e-06	0.252551	1.05146e-06	G	+	9	111761188	CTNNAL1	0
9:111761202:A:G	GTEx_v7	Whole_Blood	ENSG00000119326	A	7.53743e-06	0.251621	1.05146e-06	A	+	9	111761202	CTNNAL1	0
9:111761229:C:T	GTEx_v7	Whole_Blood	ENSG00000119326	T	4.67716e-06	0.253802	1.05146e-06	T	+	9	111761229	CTNNAL1	0
9:111761580:C:T	GTEx_v7	Whole_Blood	ENSG00000119326	T	3.09369e-06	0.264153	1.05146e-06	T	+	9	111761580	CTNNAL1	0
9:111762093:C:T	GTEx_v7	Whole_Blood	ENSG00000119326	T	5.76098e-06	0.252905	1.05146e-06	T	+	9	111762093	CTNNAL1	0
9:111762407:A:T	GTEx_v7	Whole_Blood	ENSG00000119326	A	4.47836e-06	0.256613	1.05146e-06	A	+	9	111762407	CTNNAL1	0
9:111763114:C:T	GTEx_v7	Whole_Blood	ENSG00000119326	T	1.01185e-05	0.240356	1.05146e-06	T	+	9	111763114	CTNNAL1	1
9:111765737:C:T	GTEx_v7	Whole_Blood	ENSG00000119326	T	4.23116e-07	0.251333	1.05146e-06	T	+	9	111765737	CTNNAL1	0
9:111766364:G:T	GTEx_v7	Whole_Blood	ENSG00000119326	T	5.76098e-06	0.252905	1.05146e-06	T	+	9	111766364	CTNNAL1	0
9:111766790:A:G	GTEx_v7	Whole_Blood	ENSG00000119326	A	5.76098e-06	0.252905	1.05146e-06	A	+	9	111766790	CTNNAL1	0
9:111774463:G:T	GTEx_v7	Whole_Blood	ENSG00000119326	G	9.43838e-07	0.275834	1.05146e-06	G	+	9	111774463	CTNNAL1	0
1:212893881:A:G	GTEx_v7	Esophagus_Gastroesophageal_Junction	ENSG00000117697	G	3.90843e-06	0.241215	0.00142341	A	-	1	212893881	NSL1	0
1:212894474:A:G	GTEx_v7	Esophagus_Gastroesophageal_Junction	ENSG00000117697	A	3.90843e-06	0.241215	0.00142341	G	-	1	212894474	NSL1	0
1:212898253:C:G	GTEx_v7	Esophagus_Gastroesophageal_Junction	ENSG00000117697	G	1.24366e-05	0.236257	0.00142341	C	-	1	212898253	NSL1	0
1:212898512:C:T	GTEx_v7	Esophagus_Gastroesophageal_Junction	ENSG00000117697	C	4.01373e-06	0.243034	0.00142341	T	-	1	212898512	NSL1	0
1:212898512:C:T	GTEx_v7	Esophagus_Gastroesophageal_Junction	ENSG00000203705	C	2.36136e-05	-0.260835	8.07825e-05	T	+	1	212898512	TATDN3	0
1:212902811:A:G	GTEx_v7	Esophagus_Gastroesophageal_Junction	ENSG00000117697	G	5.31795e-06	0.236548	0.00142341	A	-	1	212902811	NSL1	0
1:212902811:A:G	GTEx_v7	Esophagus_Gastroesophageal_Junction	ENSG00000203705	G	1.20938e-05	-0.265496	8.07825e-05	A	+	1	212902811	TATDN3	0
1:212909472:A:T	GTEx_v7	Esophagus_Gastroesophageal_Junction	ENSG00000117697	T	5.42152e-06	0.236851	0.00142341	A	-	1	212909472	NSL1	0
1:212909472:A:T	GTEx_v7	Esophagus_Gastroesophageal_Junction	ENSG00000203705	T	8.40739e-06	-0.27058	8.07825e-05	A	+	1	212909472	TATDN3	0
1:212913590:C:T	GTEx_v7	Esophagus_Gastroesophageal_Junction	ENSG00000117697	T	7.14274e-06	0.234212	0.00142341	C	-	1	212913590	NSL1	0
1:212913590:C:T	GTEx_v7	Esophagus_Gastroesophageal_Junction	ENSG00000203705	T	1.73248e-05	-0.261761	8.07825e-05	C	+	1	212913590	TATDN3	0
1:212917361:C:T	GTEx_v7	Esophagus_Gastroesophageal_Junction	ENSG00000117697	C	5.31795e-06	0.236548	0.00142341	T	-	1	212917361	NSL1	0
1:212917361:C:T	GTEx_v7	Esophagus_Gastroesophageal_Junction	ENSG00000203705	C	1.20938e-05	-0.265496	8.07825e-05	T	+	1	212917361	TATDN3	0
1:212917678:C:G	GTEx_v7	Esophagus_Gastroesophageal_Junction	ENSG00000117697	G	5.31795e-06	0.236548	0.00142341	C	-	1	212917678	NSL1	0
1:212917678:C:G	GTEx_v7	Esophagus_Gastroesophageal_Junction	ENSG00000203705	G	1.20938e-05	-0.265496	8.07825e-05	C	+	1	212917678	TATDN3	0
1:212917980:A:G	GTEx_v7	Esophagus_Gastroesophageal_Junction	ENSG00000117697	A	5.31795e-06	0.236548	0.00142341	G	-	1	212917980	NSL1	0
1:212917980:A:G	GTEx_v7	Esophagus_Gastroesophageal_Junction	ENSG00000203705	A	1.20938e-05	-0.265496	8.07825e-05	G	+	1	212917980	TATDN3	0
1:212918756:C:T	GTEx_v7	Esophagus_Gastroesophageal_Junction	ENSG00000117697	C	3.51815e-06	0.240804	0.00142341	T	-	1	212918756	NSL1	0
1:212918756:C:T	GTEx_v7	Esophagus_Gastroesophageal_Junction	ENSG00000203705	C	7.65578e-06	-0.271205	8.07825e-05	T	+	1	212918756	TATDN3	0
1:212918924:C:T	GTEx_v7	Esophagus_Gastroesophageal_Junction	ENSG00000203705	T	1.75379e-05	-0.261579	8.07825e-05	C	+	1	212918924	TATDN3	0
1:212919073:A:G	GTEx_v7	Esophagus_Gastroesophageal_Junction	ENSG00000117697	G	5.31795e-06	0.236548	0.00142341	A	-	1	212919073	NSL1	0
1:212919073:A:G	GTEx_v7	Esophagus_Gastroesophageal_Junction	ENSG00000203705	G	1.20938e-05	-0.265496	8.07825e-05	A	+	1	212919073	TATDN3	0
1:212919284:A:G	GTEx_v7	Esophagus_Gastroesophageal_Junction	ENSG00000117697	G	5.31795e-06	0.236548	0.00142341	A	-	1	212919284	NSL1	0
1:212919284:A:G	GTEx_v7	Esophagus_Gastroesophageal_Junction	ENSG00000203705	G	1.20938e-05	-0.265496	8.07825e-05	A	+	1	212919284	TATDN3	0
1:212919285:A:G	GTEx_v7	Esophagus_Gastroesophageal_Junction	ENSG00000117697	G	5.31795e-06	0.236548	0.00142341	A	-	1	212919285	NSL1	0
1:212919285:A:G	GTEx_v7	Esophagus_Gastroesophageal_Junction	ENSG00000203705	G	1.20938e-05	-0.265496	8.07825e-05	A	+	1	212919285	TATDN3	0
1:212920357:C:T	GTEx_v7	Esophagus_Gastroesophageal_Junction	ENSG00000117697	C	6.69076e-06	0.234329	0.00142341	T	-	1	212920357	NSL1	0
1:212920357:C:T	GTEx_v7	Esophagus_Gastroesophageal_Junction	ENSG00000203705	C	1.17168e-05	-0.266074	8.07825e-05	T	+	1	212920357	TATDN3	0
1:212922262:A:G	GTEx_v7	Esophagus_Gastroesophageal_Junction	ENSG00000117697	A	6.84773e-06	0.234406	0.00142341	G	-	1	212922262	NSL1	0
1:212922262:A:G	GTEx_v7	Esophagus_Gastroesophageal_Junction	ENSG00000203705	A	1.80249e-05	-0.260978	8.07825e-05	G	+	1	212922262	TATDN3	0
1:212923100:C:T	GTEx_v7	Esophagus_Gastroesophageal_Junction	ENSG00000117697	T	4.79662e-06	0.238417	0.00142341	C	-	1	212923100	NSL1	0
1:212923100:C:T	GTEx_v7	Esophagus_Gastroesophageal_Junction	ENSG00000203705	T	1.18801e-05	-0.266624	8.07825e-05	C	+	1	212923100	TATDN3	0
1:212925361:C:T	GTEx_v7	Esophagus_Gastroesophageal_Junction	ENSG00000117697	C	5.31795e-06	0.236548	0.00142341	T	-	1	212925361	NSL1	0
1:212925361:C:T	GTEx_v7	Esophagus_Gastroesophageal_Junction	ENSG00000203705	C	1.20938e-05	-0.265496	8.07825e-05	T	+	1	212925361	TATDN3	0
1:212925857:C:T	GTEx_v7	Esophagus_Gastroesophageal_Junction	ENSG00000117697	T	5.31795e-06	0.236548	0.00142341	C	-	1	212925857	NSL1	1
1:212925857:C:T	GTEx_v7	Esophagus_Gastroesophageal_Junction	ENSG00000203705	T	1.20938e-05	-0.265496	8.07825e-05	C	+	1	212925857	TATDN3	1
1:212927009:A:G	GTEx_v7	Esophagus_Gastroesophageal_Junction	ENSG00000117697	G	5.31795e-06	0.236548	0.00142341	A	-	1	212927009	NSL1	0
1:212927009:A:G	GTEx_v7	Esophagus_Gastroesophageal_Junction	ENSG00000203705	G	1.20938e-05	-0.265496	8.07825e-05	A	+	1	212927009	TATDN3	0
1:212927167:A:G	GTEx_v7	Esophagus_Gastroesophageal_Junction	ENSG00000117697	G	5.31795e-06	0.236548	0.00142341	A	-	1	212927167	NSL1	0
1:212927167:A:G	GTEx_v7	Esophagus_Gastroesophageal_Junction	ENSG00000203705	G	1.20938e-05	-0.265496	8.07825e-05	A	+	1	212927167	TATDN3	0
1:212929597:A:G	GTEx_v7	Esophagus_Gastroesophageal_Junction	ENSG00000117697	G	8.57938e-06	0.231905	0.00142341	A	-	1	212929597	NSL1	0
1:212929597:A:G	GTEx_v7	Esophagus_Gastroesophageal_Junction	ENSG00000203705	G	7.29368e-06	-0.272148	8.07825e-05	A	+	1	212929597	TATDN3	0
1:212932136:C:T	GTEx_v7	Esophagus_Gastroesophageal_Junction	ENSG00000117697	C	5.31795e-06	0.236548	0.00142341	T	-	1	212932136	NSL1	0
1:212932136:C:T	GTEx_v7	Esophagus_Gastroesophageal_Junction	ENSG00000203705	C	1.20938e-05	-0.265496	8.07825e-05	T	+	1	212932136	TATDN3	0
1:212933545:A:G	GTEx_v7	Esophagus_Gastroesophageal_Junction	ENSG00000117697	G	5.31795e-06	0.236548	0.00142341	A	-	1	212933545	NSL1	0
1:212933545:A:G	GTEx_v7	Esophagus_Gastroesophageal_Junction	ENSG00000203705	G	1.20938e-05	-0.265496	8.07825e-05	A	+	1	212933545	TATDN3	0
1:212936739:A:G	GTEx_v7	Esophagus_Gastroesophageal_Junction	ENSG00000117697	G	5.31795e-06	0.236548	0.00142341	A	-	1	212936739	NSL1	0
1:212936739:A:G	GTEx_v7	Esophagus_Gastroesophageal_Junction	ENSG00000203705	G	1.20938e-05	-0.265496	8.07825e-05	A	+	1	212936739	TATDN3	0
1:212937880:C:T	GTEx_v7	Esophagus_Gastroesophageal_Junction	ENSG00000117697	T	8.56784e-06	0.232591	0.00142341	C	-	1	212937880	NSL1	0
1:212937880:C:T	GTEx_v7	Esophagus_Gastroesophageal_Junction	ENSG00000203705	T	2.17795e-05	-0.25914	8.07825e-05	C	+	1	212937880	TATDN3	0
1:212938905:A:G	GTEx_v7	Esophagus_Gastroesophageal_Junction	ENSG00000117697	G	8.83169e-06	0.232322	0.00142341	A	-	1	212938905	NSL1	0
1:212938905:A:G	GTEx_v7	Esophagus_Gastroesophageal_Junction	ENSG00000203705	G	2.07983e-05	-0.259798	8.07825e-05	A	+	1	212938905	TATDN3	0
1:212942388:A:AAAAC	GTEx_v7	Esophagus_Gastroesophageal_Junction	ENSG00000117697	AAAAC	8.73253e-06	0.232836	0.00142341	NA	NA	1	212942388	NSL1	0
1:212942388:A:AAAAC	GTEx_v7	Esophagus_Gastroesophageal_Junction	ENSG00000203705	AAAAC	2.51455e-05	-0.257761	8.07825e-05	NA	NA	1	212942388	TATDN3	0
1:212943581:A:G	GTEx_v7	Esophagus_Gastroesophageal_Junction	ENSG00000117697	G	5.31795e-06	0.236548	0.00142341	A	-	1	212943581	NSL1	0
1:212943581:A:G	GTEx_v7	Esophagus_Gastroesophageal_Junction	ENSG00000203705	G	1.20938e-05	-0.265496	8.07825e-05	A	+	1	212943581	TATDN3	0
1:212945458:C:T	GTEx_v7	Esophagus_Gastroesophageal_Junction	ENSG00000117697	C	5.31795e-06	0.236548	0.00142341	T	-	1	212945458	NSL1	0
1:212945458:C:T	GTEx_v7	Esophagus_Gastroesophageal_Junction	ENSG00000203705	C	1.20938e-05	-0.265496	8.07825e-05	T	+	1	212945458	TATDN3	0
1:212949059:A:C	GTEx_v7	Esophagus_Gastroesophageal_Junction	ENSG00000117697	C	8.21636e-06	0.23191	0.00142341	A	-	1	212949059	NSL1	0
1:212949059:A:C	GTEx_v7	Esophagus_Gastroesophageal_Junction	ENSG00000203705	C	1.07091e-05	-0.26689	8.07825e-05	A	+	1	212949059	TATDN3	0
1:212960137:A:G	GTEx_v7	Esophagus_Gastroesophageal_Junction	ENSG00000117697	G	5.31795e-06	0.236548	0.00142341	A	-	1	212960137	NSL1	0
1:212960137:A:G	GTEx_v7	Esophagus_Gastroesophageal_Junction	ENSG00000203705	G	1.20938e-05	-0.265496	8.07825e-05	A	+	1	212960137	TATDN3	0
1:212961080:T:TAAAG	GTEx_v7	Esophagus_Gastroesophageal_Junction	ENSG00000117697	TAAAG	4.65165e-06	0.237922	0.00142341	NA	NA	1	212961080	NSL1	1
1:212961080:T:TAAAG	GTEx_v7	Esophagus_Gastroesophageal_Junction	ENSG00000203705	TAAAG	9.99664e-06	-0.26787	8.07825e-05	NA	NA	1	212961080	TATDN3	1
1:212965284:C:G	GTEx_v7	Esophagus_Gastroesophageal_Junction	ENSG00000117697	G	2.75364e-07	0.279956	0.00142341	C	-	1	212965284	NSL1	0
1:212965284:C:G	GTEx_v7	Esophagus_Gastroesophageal_Junction	ENSG00000203705	G	2.39058e-07	-0.327691	8.07825e-05	C	+	1	212965284	TATDN3	0
1:212965469:C:T	GTEx_v7	Esophagus_Gastroesophageal_Junction	ENSG00000117697	T	5.31795e-06	0.236548	0.00142341	C	-	1	212965469	NSL1	0
1:212965469:C:T	GTEx_v7	Esophagus_Gastroesophageal_Junction	ENSG00000203705	T	1.20938e-05	-0.265496	8.07825e-05	C	+	1	212965469	TATDN3	0
1:212965768:C:T	GTEx_v7	Esophagus_Gastroesophageal_Junction	ENSG00000117697	T	2.03928e-05	0.253527	0.00142341	C	-	1	212965768	NSL1	0
9:111772348:G:T	GTEx_v7	Esophagus_Gastroesophageal_Junction	ENSG00000070061	T	5.96754e-06	0.281748	7.75603e-07	T	+	9	111772348	IKBKAP	0
9:111774008:A:G	GTEx_v7	Esophagus_Gastroesophageal_Junction	ENSG00000070061	G	2.43954e-06	0.289583	7.75603e-07	G	+	9	111774008	IKBKAP	0
9:111774636:A:T	GTEx_v7	Esophagus_Gastroesophageal_Junction	ENSG00000070061	A	5.96754e-06	0.281748	7.75603e-07	A	+	9	111774636	IKBKAP	0
1:212881292:C:T	GTEx_v7	Esophagus_Mucosa	ENSG00000117697	T	5.99258e-09	0.31232	8.84397e-08	NA	NA	1	212881292	NSL1	0
1:212882405:A:G	GTEx_v7	Esophagus_Mucosa	ENSG00000117697	A	2.32444e-07	0.249599	8.84397e-08	NA	NA	1	212882405	NSL1	0
1:212887019:A:G	GTEx_v7	Esophagus_Mucosa	ENSG00000117697	A	2.81698e-09	0.329254	8.84397e-08	G	-	1	212887019	NSL1	0
1:212887313:C:T	GTEx_v7	Esophagus_Mucosa	ENSG00000117697	C	8.55459e-11	0.285977	8.84397e-08	T	-	1	212887313	NSL1	0
1:212888426:C:T	GTEx_v7	Esophagus_Mucosa	ENSG00000117697	T	3.02291e-09	0.314446	8.84397e-08	C	-	1	212888426	NSL1	0
1:212888694:A:G	GTEx_v7	Esophagus_Mucosa	ENSG00000117697	G	6.76607e-10	0.268983	8.84397e-08	A	-	1	212888694	NSL1	0
1:212889282:C:T	GTEx_v7	Esophagus_Mucosa	ENSG00000117697	C	2.95339e-11	0.289366	8.84397e-08	T	-	1	212889282	NSL1	0
1:212891567:A:C	GTEx_v7	Esophagus_Mucosa	ENSG00000117697	A	5.07849e-11	0.289198	8.84397e-08	C	-	1	212891567	NSL1	0
1:212891742:T:TCTC	GTEx_v7	Esophagus_Mucosa	ENSG00000117697	T	2.19436e-10	0.280136	8.84397e-08	NA	NA	1	212891742	NSL1	0
1:212892113:G:T	GTEx_v7	Esophagus_Mucosa	ENSG00000117697	G	7.13812e-11	0.284676	8.84397e-08	T	-	1	212892113	NSL1	0
1:212892809:G:T	GTEx_v7	Esophagus_Mucosa	ENSG00000117697	G	7.13812e-11	0.284676	8.84397e-08	T	-	1	212892809	NSL1	0
1:212893750:A:G	GTEx_v7	Esophagus_Mucosa	ENSG00000117697	A	7.13812e-11	0.284676	8.84397e-08	G	-	1	212893750	NSL1	0
1:212893875:A:G	GTEx_v7	Esophagus_Mucosa	ENSG00000117697	A	4.31846e-10	0.27581	8.84397e-08	G	-	1	212893875	NSL1	0
1:212893881:A:G	GTEx_v7	Esophagus_Mucosa	ENSG00000117697	G	1.8755e-09	0.242522	8.84397e-08	A	-	1	212893881	NSL1	0
1:212894022:A:G	GTEx_v7	Esophagus_Mucosa	ENSG00000117697	G	2.19436e-10	0.280136	8.84397e-08	A	-	1	212894022	NSL1	0
1:212894474:A:G	GTEx_v7	Esophagus_Mucosa	ENSG00000117697	A	1.88463e-09	0.242992	8.84397e-08	G	-	1	212894474	NSL1	0
1:212894745:C:T	GTEx_v7	Esophagus_Mucosa	ENSG00000117697	C	1.05964e-10	0.286082	8.84397e-08	T	-	1	212894745	NSL1	0
1:212895751:A:G	GTEx_v7	Esophagus_Mucosa	ENSG00000117697	G	3.28789e-11	0.29089	8.84397e-08	A	-	1	212895751	NSL1	0
1:212897446:T:TACAA	GTEx_v7	Esophagus_Mucosa	ENSG00000117697	T	1.70911e-11	0.291069	8.84397e-08	NA	NA	1	212897446	NSL1	0
1:212897734:C:T	GTEx_v7	Esophagus_Mucosa	ENSG00000117697	T	8.20884e-12	0.294019	8.84397e-08	NA	NA	1	212897734	NSL1	0
1:212898253:C:G	GTEx_v7	Esophagus_Mucosa	ENSG00000117697	G	2.84046e-10	0.260963	8.84397e-08	C	-	1	212898253	NSL1	0
1:212898473:A:G	GTEx_v7	Esophagus_Mucosa	ENSG00000117697	A	3.35942e-07	0.288226	8.84397e-08	NA	NA	1	212898473	NSL1	0
1:212898502:A:G	GTEx_v7	Esophagus_Mucosa	ENSG00000117697	A	5.84127e-07	0.283123	8.84397e-08	NA	NA	1	212898502	NSL1	0
1:212898512:C:T	GTEx_v7	Esophagus_Mucosa	ENSG00000117697	C	1.92334e-09	0.241944	8.84397e-08	T	-	1	212898512	NSL1	0
1:212901237:C:T	GTEx_v7	Esophagus_Mucosa	ENSG00000117697	C	2.26072e-11	0.291905	8.84397e-08	T	-	1	212901237	NSL1	0
1:212901869:G:T	GTEx_v7	Esophagus_Mucosa	ENSG00000117697	G	2.26072e-11	0.291905	8.84397e-08	T	-	1	212901869	NSL1	0
1:212902811:A:G	GTEx_v7	Esophagus_Mucosa	ENSG00000117697	G	3.96994e-10	0.251902	8.84397e-08	A	-	1	212902811	NSL1	0
1:212902901:A:G	GTEx_v7	Esophagus_Mucosa	ENSG00000117697	A	2.70636e-11	0.293844	8.84397e-08	G	-	1	212902901	NSL1	0
1:212903051:C:G	GTEx_v7	Esophagus_Mucosa	ENSG00000117697	G	7.11988e-12	0.298951	8.84397e-08	C	-	1	212903051	NSL1	0
1:212905631:A:G	GTEx_v7	Esophagus_Mucosa	ENSG00000117697	G	1.93829e-10	0.289396	8.84397e-08	A	-	1	212905631	NSL1	0
1:212907963:A:G	GTEx_v7	Esophagus_Mucosa	ENSG00000117697	G	2.26072e-11	0.291905	8.84397e-08	A	-	1	212907963	NSL1	0
1:212909472:A:T	GTEx_v7	Esophagus_Mucosa	ENSG00000117697	T	3.96994e-10	0.251902	8.84397e-08	A	-	1	212909472	NSL1	0
1:212909744:A:G	GTEx_v7	Esophagus_Mucosa	ENSG00000117697	G	2.70636e-11	0.293844	8.84397e-08	A	-	1	212909744	NSL1	0
1:212911615:C:T	GTEx_v7	Esophagus_Mucosa	ENSG00000117697	T	2.26072e-11	0.291905	8.84397e-08	C	-	1	212911615	NSL1	0
1:212913168:C:T	GTEx_v7	Esophagus_Mucosa	ENSG00000117697	C	2.51113e-07	0.292958	8.84397e-08	T	-	1	212913168	NSL1	0
1:212913590:C:T	GTEx_v7	Esophagus_Mucosa	ENSG00000117697	T	4.6632e-10	0.251481	8.84397e-08	C	-	1	212913590	NSL1	0
1:212914404:C:T	GTEx_v7	Esophagus_Mucosa	ENSG00000117697	C	1.07539e-11	0.297471	8.84397e-08	T	-	1	212914404	NSL1	0
1:212917361:C:T	GTEx_v7	Esophagus_Mucosa	ENSG00000117697	C	3.96994e-10	0.251902	8.84397e-08	T	-	1	212917361	NSL1	0
1:212917678:C:G	GTEx_v7	Esophagus_Mucosa	ENSG00000117697	G	3.96994e-10	0.251902	8.84397e-08	C	-	1	212917678	NSL1	0
1:212917683:A:G	GTEx_v7	Esophagus_Mucosa	ENSG00000117697	A	2.26072e-11	0.291905	8.84397e-08	G	-	1	212917683	NSL1	0
1:212917980:A:G	GTEx_v7	Esophagus_Mucosa	ENSG00000117697	A	3.70412e-10	0.252614	8.84397e-08	G	-	1	212917980	NSL1	0
1:212918338:C:T	GTEx_v7	Esophagus_Mucosa	ENSG00000117697	T	1.10326e-11	0.295763	8.84397e-08	C	-	1	212918338	NSL1	0
1:212918347:A:G	GTEx_v7	Esophagus_Mucosa	ENSG00000117697	A	2.19416e-11	0.294778	8.84397e-08	G	-	1	212918347	NSL1	0
1:212918365:C:T	GTEx_v7	Esophagus_Mucosa	ENSG00000117697	T	2.26072e-11	0.291905	8.84397e-08	C	-	1	212918365	NSL1	0
1:212918756:C:T	GTEx_v7	Esophagus_Mucosa	ENSG00000117697	C	8.05847e-10	0.247857	8.84397e-08	T	-	1	212918756	NSL1	0
1:212918924:C:T	GTEx_v7	Esophagus_Mucosa	ENSG00000117697	T	2.64969e-10	0.256256	8.84397e-08	C	-	1	212918924	NSL1	0
1:212919021:T:TTGTC	GTEx_v7	Esophagus_Mucosa	ENSG00000117697	T	1.36533e-11	0.298911	8.84397e-08	NA	NA	1	212919021	NSL1	0
1:212919073:A:G	GTEx_v7	Esophagus_Mucosa	ENSG00000117697	G	3.96994e-10	0.251902	8.84397e-08	A	-	1	212919073	NSL1	0
1:212919150:C:CA	GTEx_v7	Esophagus_Mucosa	ENSG00000117697	CA	3.77062e-11	0.292178	8.84397e-08	NA	NA	1	212919150	NSL1	0
1:212919284:A:G	GTEx_v7	Esophagus_Mucosa	ENSG00000117697	G	3.96994e-10	0.251902	8.84397e-08	A	-	1	212919284	NSL1	0
1:212919285:A:G	GTEx_v7	Esophagus_Mucosa	ENSG00000117697	G	3.96994e-10	0.251902	8.84397e-08	A	-	1	212919285	NSL1	0
1:212919407:A:G	GTEx_v7	Esophagus_Mucosa	ENSG00000117697	A	2.12719e-07	0.293437	8.84397e-08	G	-	1	212919407	NSL1	0
1:212920344:A:G	GTEx_v7	Esophagus_Mucosa	ENSG00000117697	G	3.90392e-11	0.28901	8.84397e-08	A	-	1	212920344	NSL1	0
1:212920357:C:T	GTEx_v7	Esophagus_Mucosa	ENSG00000117697	C	7.67543e-10	0.248752	8.84397e-08	T	-	1	212920357	NSL1	0
1:212922262:A:G	GTEx_v7	Esophagus_Mucosa	ENSG00000117697	A	5.65499e-10	0.250643	8.84397e-08	G	-	1	212922262	NSL1	0
1:212923100:C:T	GTEx_v7	Esophagus_Mucosa	ENSG00000117697	T	3.43727e-10	0.253001	8.84397e-08	C	-	1	212923100	NSL1	0
1:212924176:A:G	GTEx_v7	Esophagus_Mucosa	ENSG00000117697	A	2.26072e-11	0.291905	8.84397e-08	G	-	1	212924176	NSL1	0
1:212925361:C:T	GTEx_v7	Esophagus_Mucosa	ENSG00000117697	C	7.06176e-10	0.248894	8.84397e-08	T	-	1	212925361	NSL1	0
1:212925429:A:C	GTEx_v7	Esophagus_Mucosa	ENSG00000117697	A	5.63555e-11	0.290173	8.84397e-08	C	-	1	212925429	NSL1	0
1:212925857:C:T	GTEx_v7	Esophagus_Mucosa	ENSG00000117697	T	3.96994e-10	0.251902	8.84397e-08	C	-	1	212925857	NSL1	1
1:212927009:A:G	GTEx_v7	Esophagus_Mucosa	ENSG00000117697	G	3.96994e-10	0.251902	8.84397e-08	A	-	1	212927009	NSL1	0
1:212927167:A:G	GTEx_v7	Esophagus_Mucosa	ENSG00000117697	G	3.81563e-10	0.252097	8.84397e-08	A	-	1	212927167	NSL1	0
1:212928946:C:CCT	GTEx_v7	Esophagus_Mucosa	ENSG00000117697	C	3.87531e-11	0.297328	8.84397e-08	NA	NA	1	212928946	NSL1	0
1:212929597:A:G	GTEx_v7	Esophagus_Mucosa	ENSG00000117697	G	5.65809e-10	0.25024	8.84397e-08	A	-	1	212929597	NSL1	0
1:212930498:A:G	GTEx_v7	Esophagus_Mucosa	ENSG00000117697	G	2.26072e-11	0.291905	8.84397e-08	A	-	1	212930498	NSL1	1
1:212932136:C:T	GTEx_v7	Esophagus_Mucosa	ENSG00000117697	C	3.96994e-10	0.251902	8.84397e-08	T	-	1	212932136	NSL1	0
1:212932219:C:T	GTEx_v7	Esophagus_Mucosa	ENSG00000117697	C	2.24728e-11	0.295406	8.84397e-08	T	-	1	212932219	NSL1	0
1:212932987:C:T	GTEx_v7	Esophagus_Mucosa	ENSG00000117697	T	2.70636e-11	0.293844	8.84397e-08	C	-	1	212932987	NSL1	0
1:212933545:A:G	GTEx_v7	Esophagus_Mucosa	ENSG00000117697	G	3.96994e-10	0.251902	8.84397e-08	A	-	1	212933545	NSL1	0
1:212936272:A:C	GTEx_v7	Esophagus_Mucosa	ENSG00000117697	C	9.04361e-12	0.297302	8.84397e-08	A	-	1	212936272	NSL1	0
1:212936510:C:T	GTEx_v7	Esophagus_Mucosa	ENSG00000117697	C	2.26072e-11	0.291905	8.84397e-08	T	-	1	212936510	NSL1	0
1:212936739:A:G	GTEx_v7	Esophagus_Mucosa	ENSG00000117697	G	5.0107e-10	0.250447	8.84397e-08	A	-	1	212936739	NSL1	0
1:212937165:C:T	GTEx_v7	Esophagus_Mucosa	ENSG00000117697	T	1.59987e-10	0.279658	8.84397e-08	C	-	1	212937165	NSL1	0
1:212937880:C:T	GTEx_v7	Esophagus_Mucosa	ENSG00000117697	T	3.83171e-10	0.252811	8.84397e-08	C	-	1	212937880	NSL1	0
1:212938821:A:G	GTEx_v7	Esophagus_Mucosa	ENSG00000117697	G	2.12719e-07	0.293437	8.84397e-08	A	-	1	212938821	NSL1	0
1:212938905:A:G	GTEx_v7	Esophagus_Mucosa	ENSG00000117697	G	3.96994e-10	0.251902	8.84397e-08	A	-	1	212938905	NSL1	0
1:212939394:C:T	GTEx_v7	Esophagus_Mucosa	ENSG00000117697	T	2.00556e-11	0.292762	8.84397e-08	C	-	1	212939394	NSL1	0
1:212941578:C:T	GTEx_v7	Esophagus_Mucosa	ENSG00000117697	T	9.59929e-12	0.300151	8.84397e-08	C	-	1	212941578	NSL1	0
1:212942054:A:G	GTEx_v7	Esophagus_Mucosa	ENSG00000117697	A	2.26072e-11	0.291905	8.84397e-08	G	-	1	212942054	NSL1	0
1:212942388:A:AAAAC	GTEx_v7	Esophagus_Mucosa	ENSG00000117697	AAAAC	5.30423e-10	0.251587	8.84397e-08	NA	NA	1	212942388	NSL1	0
1:212943324:A:C	GTEx_v7	Esophagus_Mucosa	ENSG00000117697	A	3.03828e-06	0.295713	8.84397e-08	C	-	1	212943324	NSL1	0
1:212943581:A:G	GTEx_v7	Esophagus_Mucosa	ENSG00000117697	G	3.59748e-10	0.252387	8.84397e-08	A	-	1	212943581	NSL1	0
1:212943871:A:G	GTEx_v7	Esophagus_Mucosa	ENSG00000117697	G	2.26072e-11	0.291905	8.84397e-08	A	-	1	212943871	NSL1	0
1:212944098:A:G	GTEx_v7	Esophagus_Mucosa	ENSG00000117697	A	3.00142e-11	0.293031	8.84397e-08	G	-	1	212944098	NSL1	0
1:212944877:C:G	GTEx_v7	Esophagus_Mucosa	ENSG00000117697	G	9.92849e-12	0.297724	8.84397e-08	C	-	1	212944877	NSL1	0
1:212945458:C:T	GTEx_v7	Esophagus_Mucosa	ENSG00000117697	C	3.96994e-10	0.251902	8.84397e-08	T	-	1	212945458	NSL1	0
1:212946682:G:GA	GTEx_v7	Esophagus_Mucosa	ENSG00000117697	GA	1.08981e-09	0.275832	8.84397e-08	NA	NA	1	212946682	NSL1	0
1:212946919:C:T	GTEx_v7	Esophagus_Mucosa	ENSG00000117697	C	7.57401e-12	0.298669	8.84397e-08	T	-	1	212946919	NSL1	0
1:212947520:A:G	GTEx_v7	Esophagus_Mucosa	ENSG00000117697	A	5.63555e-11	0.290173	8.84397e-08	G	-	1	212947520	NSL1	0
1:212948534:C:G	GTEx_v7	Esophagus_Mucosa	ENSG00000117697	C	3.87358e-11	0.292003	8.84397e-08	G	-	1	212948534	NSL1	0
1:212949059:A:C	GTEx_v7	Esophagus_Mucosa	ENSG00000117697	C	4.30357e-10	0.251721	8.84397e-08	A	-	1	212949059	NSL1	0
1:212949135:A:T	GTEx_v7	Esophagus_Mucosa	ENSG00000117697	A	1.92333e-11	0.293444	8.84397e-08	T	-	1	212949135	NSL1	0
1:212949235:C:T	GTEx_v7	Esophagus_Mucosa	ENSG00000117697	C	8.34569e-11	0.285737	8.84397e-08	NA	NA	1	212949235	NSL1	0
1:212951508:T:TACTC	GTEx_v7	Esophagus_Mucosa	ENSG00000117697	T	2.70636e-11	0.293844	8.84397e-08	NA	NA	1	212951508	NSL1	0
1:212952396:A:AC	GTEx_v7	Esophagus_Mucosa	ENSG00000117697	AC	4.49344e-11	0.298802	8.84397e-08	NA	NA	1	212952396	NSL1	0
1:212952612:A:G	GTEx_v7	Esophagus_Mucosa	ENSG00000117697	A	9.86259e-12	0.309195	8.84397e-08	NA	NA	1	212952612	NSL1	0
1:212952664:A:G	GTEx_v7	Esophagus_Mucosa	ENSG00000117697	A	3.15006e-09	0.286134	8.84397e-08	NA	NA	1	212952664	NSL1	0
1:212953291:C:T	GTEx_v7	Esophagus_Mucosa	ENSG00000117697	T	6.19007e-10	0.283403	8.84397e-08	NA	NA	1	212953291	NSL1	0
1:212954231:A:C	GTEx_v7	Esophagus_Mucosa	ENSG00000117697	A	2.70636e-11	0.293844	8.84397e-08	C	-	1	212954231	NSL1	0
1:212954684:A:T	GTEx_v7	Esophagus_Mucosa	ENSG00000117697	A	2.70636e-11	0.293844	8.84397e-08	T	-	1	212954684	NSL1	0
1:212954831:A:G	GTEx_v7	Esophagus_Mucosa	ENSG00000117697	G	2.7608e-11	0.290636	8.84397e-08	A	-	1	212954831	NSL1	0
1:212955919:A:G	GTEx_v7	Esophagus_Mucosa	ENSG00000117697	G	7.69953e-12	0.298162	8.84397e-08	A	-	1	212955919	NSL1	0
1:212956369:C:T	GTEx_v7	Esophagus_Mucosa	ENSG00000117697	T	2.26072e-11	0.291905	8.84397e-08	C	-	1	212956369	NSL1	0
1:212956412:A:G	GTEx_v7	Esophagus_Mucosa	ENSG00000117697	A	7.1125e-11	0.287516	8.84397e-08	G	-	1	212956412	NSL1	0
1:212957198:C:T	GTEx_v7	Esophagus_Mucosa	ENSG00000117697	C	9.04361e-12	0.297302	8.84397e-08	T	-	1	212957198	NSL1	0
1:212957354:A:G	GTEx_v7	Esophagus_Mucosa	ENSG00000117697	G	5.80208e-12	0.295518	8.84397e-08	A	-	1	212957354	NSL1	0
1:212957437:C:T	GTEx_v7	Esophagus_Mucosa	ENSG00000117697	C	2.70636e-11	0.293844	8.84397e-08	T	-	1	212957437	NSL1	0
1:212958835:A:C	GTEx_v7	Esophagus_Mucosa	ENSG00000117697	A	2.70636e-11	0.293844	8.84397e-08	C	-	1	212958835	NSL1	0
1:212960137:A:G	GTEx_v7	Esophagus_Mucosa	ENSG00000117697	G	3.96994e-10	0.251902	8.84397e-08	A	-	1	212960137	NSL1	0
1:212961080:T:TAAAG	GTEx_v7	Esophagus_Mucosa	ENSG00000117697	TAAAG	5.9414e-10	0.250028	8.84397e-08	NA	NA	1	212961080	NSL1	1
1:212962046:C:T	GTEx_v7	Esophagus_Mucosa	ENSG00000117697	C	2.12719e-07	0.293437	8.84397e-08	T	-	1	212962046	NSL1	0
1:212962821:T:TG	GTEx_v7	Esophagus_Mucosa	ENSG00000117697	T	2.26072e-11	0.291905	8.84397e-08	NA	NA	1	212962821	NSL1	0
1:212963260:A:T	GTEx_v7	Esophagus_Mucosa	ENSG00000117697	A	2.70636e-11	0.293844	8.84397e-08	T	-	1	212963260	NSL1	1
1:212964427:C:T	GTEx_v7	Esophagus_Mucosa	ENSG00000117697	C	3.73891e-11	0.292479	8.84397e-08	T	-	1	212964427	NSL1	0
1:212965095:A:G	GTEx_v7	Esophagus_Mucosa	ENSG00000117697	A	2.70636e-11	0.293844	8.84397e-08	G	-	1	212965095	NSL1	0
1:212965284:C:G	GTEx_v7	Esophagus_Mucosa	ENSG00000117697	G	1.27876e-09	0.255952	8.84397e-08	C	-	1	212965284	NSL1	0
1:212965284:C:G	GTEx_v7	Esophagus_Mucosa	ENSG00000203705	G	3.65788e-05	-0.20405	2.31761e-06	C	+	1	212965284	TATDN3	0
1:212965469:C:T	GTEx_v7	Esophagus_Mucosa	ENSG00000117697	T	3.96994e-10	0.251902	8.84397e-08	C	-	1	212965469	NSL1	0
1:212965768:C:T	GTEx_v7	Esophagus_Mucosa	ENSG00000117697	T	1.59534e-10	0.284843	8.84397e-08	C	-	1	212965768	NSL1	0
1:213004375:A:G	GTEx_v7	Esophagus_Mucosa	ENSG00000117697	A	3.36331e-06	0.279891	8.84397e-08	NA	NA	1	213004375	NSL1	0
1:213045517:C:T	GTEx_v7	Esophagus_Mucosa	ENSG00000117697	T	3.12848e-06	0.295601	8.84397e-08	NA	NA	1	213045517	NSL1	0
1:213067648:A:G	GTEx_v7	Esophagus_Mucosa	ENSG00000117697	A	7.8984e-06	0.282009	8.84397e-08	NA	NA	1	213067648	NSL1	0
12:102081784:A:G	GTEx_v7	Esophagus_Mucosa	ENSG00000111666	G	4.48771e-10	-0.602563	4.73343e-13	NA	NA	12	102081784	CHPT1	0
12:102081925:C:T	GTEx_v7	Esophagus_Mucosa	ENSG00000111666	T	4.92395e-10	-0.601527	4.73343e-13	NA	NA	12	102081925	CHPT1	0
12:102082873:A:C	GTEx_v7	Esophagus_Mucosa	ENSG00000111666	A	4.92395e-10	-0.601527	4.73343e-13	NA	NA	12	102082873	CHPT1	0
12:102083333:A:C	GTEx_v7	Esophagus_Mucosa	ENSG00000111666	A	6.30245e-10	-0.595023	4.73343e-13	NA	NA	12	102083333	CHPT1	0
12:102084601:C:G	GTEx_v7	Esophagus_Mucosa	ENSG00000111666	G	6.30245e-10	-0.595023	4.73343e-13	NA	NA	12	102084601	CHPT1	0
12:102084906:A:G	GTEx_v7	Esophagus_Mucosa	ENSG00000111666	A	6.30245e-10	-0.595023	4.73343e-13	NA	NA	12	102084906	CHPT1	0
12:102085061:C:G	GTEx_v7	Esophagus_Mucosa	ENSG00000111666	C	6.30245e-10	-0.595023	4.73343e-13	NA	NA	12	102085061	CHPT1	0
12:102086125:G:T	GTEx_v7	Esophagus_Mucosa	ENSG00000111666	T	6.30245e-10	-0.595023	4.73343e-13	NA	NA	12	102086125	CHPT1	0
12:132701796:A:C	GTEx_v7	Esophagus_Mucosa	ENSG00000198598	C	2.23599e-05	0.165136	6.28689e-08	NA	NA	12	132701796	MMP17	0
1:212881292:C:T	GTEx_v7	Esophagus_Muscularis	ENSG00000117697	T	8.36855e-07	0.278394	3.87531e-10	NA	NA	1	212881292	NSL1	0
1:212882405:A:G	GTEx_v7	Esophagus_Muscularis	ENSG00000117697	A	7.56213e-09	0.277454	3.87531e-10	NA	NA	1	212882405	NSL1	0
1:212882405:A:G	GTEx_v7	Esophagus_Muscularis	ENSG00000203705	A	7.62479e-10	-0.276115	1.94627e-20	NA	NA	1	212882405	TATDN3	0
1:212887019:A:G	GTEx_v7	Esophagus_Muscularis	ENSG00000117697	A	5.06471e-06	0.268381	3.87531e-10	G	-	1	212887019	NSL1	0
1:212887313:C:T	GTEx_v7	Esophagus_Muscularis	ENSG00000117697	C	2.97484e-10	0.294566	3.87531e-10	T	-	1	212887313	NSL1	0
1:212887313:C:T	GTEx_v7	Esophagus_Muscularis	ENSG00000203705	C	3.96369e-10	-0.274539	1.94627e-20	T	+	1	212887313	TATDN3	0
1:212888426:C:T	GTEx_v7	Esophagus_Muscularis	ENSG00000117697	T	7.88015e-06	0.246874	3.87531e-10	C	-	1	212888426	NSL1	0
1:212888694:A:G	GTEx_v7	Esophagus_Muscularis	ENSG00000117697	G	2.82834e-12	0.300654	3.87531e-10	A	-	1	212888694	NSL1	0
1:212888694:A:G	GTEx_v7	Esophagus_Muscularis	ENSG00000203705	G	1.36755e-14	-0.308101	1.94627e-20	A	+	1	212888694	TATDN3	0
1:212889282:C:T	GTEx_v7	Esophagus_Muscularis	ENSG00000117697	C	6.48705e-09	0.267646	3.87531e-10	T	-	1	212889282	NSL1	0
1:212889282:C:T	GTEx_v7	Esophagus_Muscularis	ENSG00000203705	C	4.29119e-10	-0.268881	1.94627e-20	T	+	1	212889282	TATDN3	0
1:212891567:A:C	GTEx_v7	Esophagus_Muscularis	ENSG00000117697	A	7.46942e-09	0.267965	3.87531e-10	C	-	1	212891567	NSL1	0
1:212891567:A:C	GTEx_v7	Esophagus_Muscularis	ENSG00000203705	A	1.11129e-09	-0.26415	1.94627e-20	C	+	1	212891567	TATDN3	0
1:212891742:T:TCTC	GTEx_v7	Esophagus_Muscularis	ENSG00000117697	T	8.32342e-10	0.284027	3.87531e-10	NA	NA	1	212891742	NSL1	0
1:212891742:T:TCTC	GTEx_v7	Esophagus_Muscularis	ENSG00000203705	T	2.93829e-09	-0.258186	1.94627e-20	NA	NA	1	212891742	TATDN3	0
1:212892113:G:T	GTEx_v7	Esophagus_Muscularis	ENSG00000117697	G	4.45496e-10	0.287054	3.87531e-10	T	-	1	212892113	NSL1	0
1:212892113:G:T	GTEx_v7	Esophagus_Muscularis	ENSG00000203705	G	8.98356e-10	-0.26485	1.94627e-20	T	+	1	212892113	TATDN3	0
1:212892809:G:T	GTEx_v7	Esophagus_Muscularis	ENSG00000117697	G	4.45496e-10	0.287054	3.87531e-10	T	-	1	212892809	NSL1	0
1:212892809:G:T	GTEx_v7	Esophagus_Muscularis	ENSG00000203705	G	8.98356e-10	-0.26485	1.94627e-20	T	+	1	212892809	TATDN3	0
1:212893750:A:G	GTEx_v7	Esophagus_Muscularis	ENSG00000117697	A	4.45496e-10	0.287054	3.87531e-10	G	-	1	212893750	NSL1	0
1:212893750:A:G	GTEx_v7	Esophagus_Muscularis	ENSG00000203705	A	8.98356e-10	-0.26485	1.94627e-20	G	+	1	212893750	TATDN3	0
1:212893875:A:G	GTEx_v7	Esophagus_Muscularis	ENSG00000117697	A	1.22064e-09	0.281977	3.87531e-10	G	-	1	212893875	NSL1	0
1:212893875:A:G	GTEx_v7	Esophagus_Muscularis	ENSG00000203705	A	2.65853e-09	-0.259404	1.94627e-20	G	+	1	212893875	TATDN3	0
1:212893881:A:G	GTEx_v7	Esophagus_Muscularis	ENSG00000117697	G	1.04567e-14	0.309864	3.87531e-10	A	-	1	212893881	NSL1	0
1:212893881:A:G	GTEx_v7	Esophagus_Muscularis	ENSG00000203705	G	7.45699e-19	-0.328069	1.94627e-20	A	+	1	212893881	TATDN3	0
1:212894022:A:G	GTEx_v7	Esophagus_Muscularis	ENSG00000117697	G	8.19814e-10	0.285037	3.87531e-10	A	-	1	212894022	NSL1	0
1:212894022:A:G	GTEx_v7	Esophagus_Muscularis	ENSG00000203705	G	4.80922e-09	-0.255671	1.94627e-20	A	+	1	212894022	TATDN3	0
1:212894474:A:G	GTEx_v7	Esophagus_Muscularis	ENSG00000117697	A	3.04578e-14	0.305607	3.87531e-10	G	-	1	212894474	NSL1	0
1:212894474:A:G	GTEx_v7	Esophagus_Muscularis	ENSG00000203705	A	9.19935e-19	-0.32806	1.94627e-20	G	+	1	212894474	TATDN3	0
1:212894745:C:T	GTEx_v7	Esophagus_Muscularis	ENSG00000117697	C	1.01479e-09	0.283429	3.87531e-10	T	-	1	212894745	NSL1	0
1:212894745:C:T	GTEx_v7	Esophagus_Muscularis	ENSG00000203705	C	2.19303e-09	-0.260844	1.94627e-20	T	+	1	212894745	TATDN3	0
1:212895751:A:G	GTEx_v7	Esophagus_Muscularis	ENSG00000117697	G	5.35839e-10	0.286683	3.87531e-10	A	-	1	212895751	NSL1	0
1:212895751:A:G	GTEx_v7	Esophagus_Muscularis	ENSG00000203705	G	6.5241e-10	-0.267713	1.94627e-20	A	+	1	212895751	TATDN3	0
1:212897446:T:TACAA	GTEx_v7	Esophagus_Muscularis	ENSG00000117697	T	7.94448e-10	0.283878	3.87531e-10	NA	NA	1	212897446	NSL1	0
1:212897446:T:TACAA	GTEx_v7	Esophagus_Muscularis	ENSG00000203705	T	7.81882e-10	-0.266439	1.94627e-20	NA	NA	1	212897446	TATDN3	0
1:212897734:C:T	GTEx_v7	Esophagus_Muscularis	ENSG00000117697	T	1.30909e-08	0.265203	3.87531e-10	NA	NA	1	212897734	NSL1	0
1:212897734:C:T	GTEx_v7	Esophagus_Muscularis	ENSG00000203705	T	1.07704e-09	-0.265755	1.94627e-20	NA	NA	1	212897734	TATDN3	0
1:212898253:C:G	GTEx_v7	Esophagus_Muscularis	ENSG00000117697	G	5.45605e-14	0.305076	3.87531e-10	C	-	1	212898253	NSL1	0
1:212898253:C:G	GTEx_v7	Esophagus_Muscularis	ENSG00000203705	G	3.06895e-17	-0.317358	1.94627e-20	C	+	1	212898253	TATDN3	0
1:212898512:C:T	GTEx_v7	Esophagus_Muscularis	ENSG00000117697	C	8.14705e-14	0.301593	3.87531e-10	T	-	1	212898512	NSL1	0
1:212898512:C:T	GTEx_v7	Esophagus_Muscularis	ENSG00000203705	C	6.77665e-18	-0.32145	1.94627e-20	T	+	1	212898512	TATDN3	0
1:212901237:C:T	GTEx_v7	Esophagus_Muscularis	ENSG00000117697	C	1.54114e-09	0.283519	3.87531e-10	T	-	1	212901237	NSL1	0
1:212901237:C:T	GTEx_v7	Esophagus_Muscularis	ENSG00000203705	C	1.0937e-09	-0.268271	1.94627e-20	T	+	1	212901237	TATDN3	0
1:212901869:G:T	GTEx_v7	Esophagus_Muscularis	ENSG00000117697	G	1.54114e-09	0.283519	3.87531e-10	T	-	1	212901869	NSL1	0
1:212901869:G:T	GTEx_v7	Esophagus_Muscularis	ENSG00000203705	G	1.0937e-09	-0.268271	1.94627e-20	T	+	1	212901869	TATDN3	0
1:212902811:A:G	GTEx_v7	Esophagus_Muscularis	ENSG00000117697	G	4.9659e-14	0.306309	3.87531e-10	A	-	1	212902811	NSL1	0
1:212902811:A:G	GTEx_v7	Esophagus_Muscularis	ENSG00000203705	G	1.00597e-18	-0.330991	1.94627e-20	A	+	1	212902811	TATDN3	0
1:212902901:A:G	GTEx_v7	Esophagus_Muscularis	ENSG00000117697	A	2.8424e-08	0.263771	3.87531e-10	G	-	1	212902901	NSL1	0
1:212902901:A:G	GTEx_v7	Esophagus_Muscularis	ENSG00000203705	A	1.32798e-09	-0.268953	1.94627e-20	G	+	1	212902901	TATDN3	0
1:212903051:C:G	GTEx_v7	Esophagus_Muscularis	ENSG00000117697	G	1.67703e-08	0.266279	3.87531e-10	C	-	1	212903051	NSL1	0
1:212903051:C:G	GTEx_v7	Esophagus_Muscularis	ENSG00000203705	G	4.13785e-10	-0.274948	1.94627e-20	C	+	1	212903051	TATDN3	0
1:212905631:A:G	GTEx_v7	Esophagus_Muscularis	ENSG00000117697	G	4.85483e-08	0.26143	3.87531e-10	A	-	1	212905631	NSL1	0
1:212905631:A:G	GTEx_v7	Esophagus_Muscularis	ENSG00000203705	G	1.89825e-09	-0.268514	1.94627e-20	A	+	1	212905631	TATDN3	0
1:212907963:A:G	GTEx_v7	Esophagus_Muscularis	ENSG00000117697	G	1.54114e-09	0.283519	3.87531e-10	A	-	1	212907963	NSL1	0
1:212907963:A:G	GTEx_v7	Esophagus_Muscularis	ENSG00000203705	G	1.0937e-09	-0.268271	1.94627e-20	A	+	1	212907963	TATDN3	0
1:212909472:A:T	GTEx_v7	Esophagus_Muscularis	ENSG00000117697	T	9.12642e-14	0.303301	3.87531e-10	A	-	1	212909472	NSL1	0
1:212909472:A:T	GTEx_v7	Esophagus_Muscularis	ENSG00000203705	T	7.15467e-19	-0.332148	1.94627e-20	A	+	1	212909472	TATDN3	0
1:212909744:A:G	GTEx_v7	Esophagus_Muscularis	ENSG00000117697	G	2.8424e-08	0.263771	3.87531e-10	A	-	1	212909744	NSL1	0
1:212909744:A:G	GTEx_v7	Esophagus_Muscularis	ENSG00000203705	G	1.32798e-09	-0.268953	1.94627e-20	A	+	1	212909744	TATDN3	0
1:212911615:C:T	GTEx_v7	Esophagus_Muscularis	ENSG00000117697	T	1.54114e-09	0.283519	3.87531e-10	C	-	1	212911615	NSL1	0
1:212911615:C:T	GTEx_v7	Esophagus_Muscularis	ENSG00000203705	T	1.0937e-09	-0.268271	1.94627e-20	C	+	1	212911615	TATDN3	0
1:212913168:C:T	GTEx_v7	Esophagus_Muscularis	ENSG00000117697	C	3.30724e-05	0.253152	3.87531e-10	T	-	1	212913168	NSL1	0
1:212913590:C:T	GTEx_v7	Esophagus_Muscularis	ENSG00000117697	T	4.05595e-14	0.307658	3.87531e-10	C	-	1	212913590	NSL1	0
1:212913590:C:T	GTEx_v7	Esophagus_Muscularis	ENSG00000203705	T	1.65404e-18	-0.329583	1.94627e-20	C	+	1	212913590	TATDN3	0
1:212914404:C:T	GTEx_v7	Esophagus_Muscularis	ENSG00000117697	C	1.67703e-08	0.266279	3.87531e-10	T	-	1	212914404	NSL1	0
1:212914404:C:T	GTEx_v7	Esophagus_Muscularis	ENSG00000203705	C	4.13785e-10	-0.274948	1.94627e-20	T	+	1	212914404	TATDN3	0
1:212917361:C:T	GTEx_v7	Esophagus_Muscularis	ENSG00000117697	C	4.9659e-14	0.306309	3.87531e-10	T	-	1	212917361	NSL1	0
1:212917361:C:T	GTEx_v7	Esophagus_Muscularis	ENSG00000203705	C	1.00597e-18	-0.330991	1.94627e-20	T	+	1	212917361	TATDN3	0
1:212917678:C:G	GTEx_v7	Esophagus_Muscularis	ENSG00000117697	G	4.9659e-14	0.306309	3.87531e-10	C	-	1	212917678	NSL1	0
1:212917678:C:G	GTEx_v7	Esophagus_Muscularis	ENSG00000203705	G	1.00597e-18	-0.330991	1.94627e-20	C	+	1	212917678	TATDN3	0
1:212917683:A:G	GTEx_v7	Esophagus_Muscularis	ENSG00000117697	A	1.1348e-09	0.286176	3.87531e-10	G	-	1	212917683	NSL1	0
1:212917683:A:G	GTEx_v7	Esophagus_Muscularis	ENSG00000203705	A	7.76928e-10	-0.270981	1.94627e-20	G	+	1	212917683	TATDN3	0
1:212917980:A:G	GTEx_v7	Esophagus_Muscularis	ENSG00000117697	A	2.30264e-14	0.310563	3.87531e-10	G	-	1	212917980	NSL1	0
1:212917980:A:G	GTEx_v7	Esophagus_Muscularis	ENSG00000203705	A	1.74148e-18	-0.329625	1.94627e-20	G	+	1	212917980	TATDN3	0
1:212918338:C:T	GTEx_v7	Esophagus_Muscularis	ENSG00000117697	T	1.34218e-08	0.2686	3.87531e-10	C	-	1	212918338	NSL1	0
1:212918338:C:T	GTEx_v7	Esophagus_Muscularis	ENSG00000203705	T	4.03381e-10	-0.275746	1.94627e-20	C	+	1	212918338	TATDN3	0
1:212918347:A:G	GTEx_v7	Esophagus_Muscularis	ENSG00000117697	A	2.02931e-08	0.266405	3.87531e-10	G	-	1	212918347	NSL1	0
1:212918347:A:G	GTEx_v7	Esophagus_Muscularis	ENSG00000203705	A	8.88176e-10	-0.271622	1.94627e-20	G	+	1	212918347	TATDN3	0
1:212918365:C:T	GTEx_v7	Esophagus_Muscularis	ENSG00000117697	T	1.54114e-09	0.283519	3.87531e-10	C	-	1	212918365	NSL1	0
1:212918365:C:T	GTEx_v7	Esophagus_Muscularis	ENSG00000203705	T	1.0937e-09	-0.268271	1.94627e-20	C	+	1	212918365	TATDN3	0
1:212918756:C:T	GTEx_v7	Esophagus_Muscularis	ENSG00000117697	C	4.17506e-14	0.30819	3.87531e-10	T	-	1	212918756	NSL1	0
1:212918756:C:T	GTEx_v7	Esophagus_Muscularis	ENSG00000203705	C	1.08723e-18	-0.331841	1.94627e-20	T	+	1	212918756	TATDN3	0
1:212918924:C:T	GTEx_v7	Esophagus_Muscularis	ENSG00000117697	T	1.76013e-13	0.300896	3.87531e-10	C	-	1	212918924	NSL1	0
1:212918924:C:T	GTEx_v7	Esophagus_Muscularis	ENSG00000203705	T	3.52862e-18	-0.327178	1.94627e-20	C	+	1	212918924	TATDN3	0
1:212919021:T:TTGTC	GTEx_v7	Esophagus_Muscularis	ENSG00000117697	T	4.33113e-09	0.277802	3.87531e-10	NA	NA	1	212919021	NSL1	0
1:212919021:T:TTGTC	GTEx_v7	Esophagus_Muscularis	ENSG00000203705	T	2.3939e-09	-0.2647	1.94627e-20	NA	NA	1	212919021	TATDN3	0
1:212919073:A:G	GTEx_v7	Esophagus_Muscularis	ENSG00000117697	G	4.9659e-14	0.306309	3.87531e-10	A	-	1	212919073	NSL1	0
1:212919073:A:G	GTEx_v7	Esophagus_Muscularis	ENSG00000203705	G	1.00597e-18	-0.330991	1.94627e-20	A	+	1	212919073	TATDN3	0
1:212919150:C:CA	GTEx_v7	Esophagus_Muscularis	ENSG00000117697	CA	2.8424e-08	0.263771	3.87531e-10	NA	NA	1	212919150	NSL1	0
1:212919150:C:CA	GTEx_v7	Esophagus_Muscularis	ENSG00000203705	CA	1.32798e-09	-0.268953	1.94627e-20	NA	NA	1	212919150	TATDN3	0
1:212919284:A:G	GTEx_v7	Esophagus_Muscularis	ENSG00000117697	G	4.9659e-14	0.306309	3.87531e-10	A	-	1	212919284	NSL1	0
1:212919284:A:G	GTEx_v7	Esophagus_Muscularis	ENSG00000203705	G	1.00597e-18	-0.330991	1.94627e-20	A	+	1	212919284	TATDN3	0
1:212919285:A:G	GTEx_v7	Esophagus_Muscularis	ENSG00000117697	G	4.9659e-14	0.306309	3.87531e-10	A	-	1	212919285	NSL1	0
1:212919285:A:G	GTEx_v7	Esophagus_Muscularis	ENSG00000203705	G	1.00597e-18	-0.330991	1.94627e-20	A	+	1	212919285	TATDN3	0
1:212919407:A:G	GTEx_v7	Esophagus_Muscularis	ENSG00000117697	A	3.86947e-05	0.250679	3.87531e-10	G	-	1	212919407	NSL1	0
1:212920344:A:G	GTEx_v7	Esophagus_Muscularis	ENSG00000117697	G	1.37563e-09	0.284527	3.87531e-10	A	-	1	212920344	NSL1	0
1:212920344:A:G	GTEx_v7	Esophagus_Muscularis	ENSG00000203705	G	1.03788e-09	-0.268807	1.94627e-20	A	+	1	212920344	TATDN3	0
1:212920357:C:T	GTEx_v7	Esophagus_Muscularis	ENSG00000117697	C	4.82093e-14	0.306165	3.87531e-10	T	-	1	212920357	NSL1	0
1:212920357:C:T	GTEx_v7	Esophagus_Muscularis	ENSG00000203705	C	7.80874e-19	-0.3316	1.94627e-20	T	+	1	212920357	TATDN3	0
1:212922262:A:G	GTEx_v7	Esophagus_Muscularis	ENSG00000117697	A	1.28425e-13	0.302062	3.87531e-10	G	-	1	212922262	NSL1	0
1:212922262:A:G	GTEx_v7	Esophagus_Muscularis	ENSG00000203705	A	1.61699e-18	-0.329645	1.94627e-20	G	+	1	212922262	TATDN3	0
1:212923100:C:T	GTEx_v7	Esophagus_Muscularis	ENSG00000117697	T	4.49959e-14	0.307499	3.87531e-10	C	-	1	212923100	NSL1	0
1:212923100:C:T	GTEx_v7	Esophagus_Muscularis	ENSG00000203705	T	9.16359e-19	-0.332105	1.94627e-20	C	+	1	212923100	TATDN3	0
1:212924176:A:G	GTEx_v7	Esophagus_Muscularis	ENSG00000117697	A	1.54114e-09	0.283519	3.87531e-10	G	-	1	212924176	NSL1	0
1:212924176:A:G	GTEx_v7	Esophagus_Muscularis	ENSG00000203705	A	1.0937e-09	-0.268271	1.94627e-20	G	+	1	212924176	TATDN3	0
1:212925361:C:T	GTEx_v7	Esophagus_Muscularis	ENSG00000117697	C	4.37113e-14	0.307099	3.87531e-10	T	-	1	212925361	NSL1	0
1:212925361:C:T	GTEx_v7	Esophagus_Muscularis	ENSG00000203705	C	8.48145e-19	-0.331805	1.94627e-20	T	+	1	212925361	TATDN3	0
1:212925429:A:C	GTEx_v7	Esophagus_Muscularis	ENSG00000117697	A	2.38825e-08	0.265823	3.87531e-10	C	-	1	212925429	NSL1	0
1:212925429:A:C	GTEx_v7	Esophagus_Muscularis	ENSG00000203705	A	1.08097e-09	-0.271024	1.94627e-20	C	+	1	212925429	TATDN3	0
1:212925857:C:T	GTEx_v7	Esophagus_Muscularis	ENSG00000117697	T	4.9659e-14	0.306309	3.87531e-10	C	-	1	212925857	NSL1	1
1:212925857:C:T	GTEx_v7	Esophagus_Muscularis	ENSG00000203705	T	1.00597e-18	-0.330991	1.94627e-20	C	+	1	212925857	TATDN3	1
1:212927009:A:G	GTEx_v7	Esophagus_Muscularis	ENSG00000117697	G	4.9659e-14	0.306309	3.87531e-10	A	-	1	212927009	NSL1	0
1:212927009:A:G	GTEx_v7	Esophagus_Muscularis	ENSG00000203705	G	1.00597e-18	-0.330991	1.94627e-20	A	+	1	212927009	TATDN3	0
1:212927167:A:G	GTEx_v7	Esophagus_Muscularis	ENSG00000117697	G	5.28377e-14	0.306166	3.87531e-10	A	-	1	212927167	NSL1	0
1:212927167:A:G	GTEx_v7	Esophagus_Muscularis	ENSG00000203705	G	1.58703e-18	-0.329493	1.94627e-20	A	+	1	212927167	TATDN3	0
1:212928946:C:CCT	GTEx_v7	Esophagus_Muscularis	ENSG00000117697	C	8.39334e-10	0.296625	3.87531e-10	NA	NA	1	212928946	NSL1	0
1:212928946:C:CCT	GTEx_v7	Esophagus_Muscularis	ENSG00000203705	C	2.42363e-13	-0.32753	1.94627e-20	NA	NA	1	212928946	TATDN3	0
1:212929597:A:G	GTEx_v7	Esophagus_Muscularis	ENSG00000117697	G	6.43572e-14	0.305233	3.87531e-10	A	-	1	212929597	NSL1	0
1:212929597:A:G	GTEx_v7	Esophagus_Muscularis	ENSG00000203705	G	1.08754e-18	-0.330892	1.94627e-20	A	+	1	212929597	TATDN3	0
1:212930498:A:G	GTEx_v7	Esophagus_Muscularis	ENSG00000117697	G	1.54114e-09	0.283519	3.87531e-10	A	-	1	212930498	NSL1	1
1:212930498:A:G	GTEx_v7	Esophagus_Muscularis	ENSG00000203705	G	1.0937e-09	-0.268271	1.94627e-20	A	+	1	212930498	TATDN3	1
1:212932136:C:T	GTEx_v7	Esophagus_Muscularis	ENSG00000117697	C	3.25533e-14	0.308716	3.87531e-10	T	-	1	212932136	NSL1	0
1:212932136:C:T	GTEx_v7	Esophagus_Muscularis	ENSG00000203705	C	5.55358e-19	-0.333564	1.94627e-20	T	+	1	212932136	TATDN3	0
1:212932219:C:T	GTEx_v7	Esophagus_Muscularis	ENSG00000117697	C	2.75465e-08	0.264356	3.87531e-10	T	-	1	212932219	NSL1	0
1:212932219:C:T	GTEx_v7	Esophagus_Muscularis	ENSG00000203705	C	1.42003e-09	-0.268849	1.94627e-20	T	+	1	212932219	TATDN3	0
1:212932987:C:T	GTEx_v7	Esophagus_Muscularis	ENSG00000117697	T	2.8424e-08	0.263771	3.87531e-10	C	-	1	212932987	NSL1	0
1:212932987:C:T	GTEx_v7	Esophagus_Muscularis	ENSG00000203705	T	1.32798e-09	-0.268953	1.94627e-20	C	+	1	212932987	TATDN3	0
1:212933545:A:G	GTEx_v7	Esophagus_Muscularis	ENSG00000117697	G	4.9659e-14	0.306309	3.87531e-10	A	-	1	212933545	NSL1	0
1:212933545:A:G	GTEx_v7	Esophagus_Muscularis	ENSG00000203705	G	1.00597e-18	-0.330991	1.94627e-20	A	+	1	212933545	TATDN3	0
1:212936272:A:C	GTEx_v7	Esophagus_Muscularis	ENSG00000117697	C	1.67703e-08	0.266279	3.87531e-10	A	-	1	212936272	NSL1	0
1:212936272:A:C	GTEx_v7	Esophagus_Muscularis	ENSG00000203705	C	4.13785e-10	-0.274948	1.94627e-20	A	+	1	212936272	TATDN3	0
1:212936510:C:T	GTEx_v7	Esophagus_Muscularis	ENSG00000117697	C	1.54114e-09	0.283519	3.87531e-10	T	-	1	212936510	NSL1	0
1:212936510:C:T	GTEx_v7	Esophagus_Muscularis	ENSG00000203705	C	1.0937e-09	-0.268271	1.94627e-20	T	+	1	212936510	TATDN3	0
1:212936739:A:G	GTEx_v7	Esophagus_Muscularis	ENSG00000117697	G	4.9659e-14	0.306309	3.87531e-10	A	-	1	212936739	NSL1	0
1:212936739:A:G	GTEx_v7	Esophagus_Muscularis	ENSG00000203705	G	1.00597e-18	-0.330991	1.94627e-20	A	+	1	212936739	TATDN3	0
1:212937165:C:T	GTEx_v7	Esophagus_Muscularis	ENSG00000117697	T	3.07854e-09	0.276094	3.87531e-10	C	-	1	212937165	NSL1	0
1:212937165:C:T	GTEx_v7	Esophagus_Muscularis	ENSG00000203705	T	1.31593e-09	-0.264688	1.94627e-20	C	+	1	212937165	TATDN3	0
1:212937880:C:T	GTEx_v7	Esophagus_Muscularis	ENSG00000117697	T	4.76089e-14	0.307803	3.87531e-10	C	-	1	212937880	NSL1	0
1:212937880:C:T	GTEx_v7	Esophagus_Muscularis	ENSG00000203705	T	8.69756e-19	-0.332916	1.94627e-20	C	+	1	212937880	TATDN3	0
1:212938821:A:G	GTEx_v7	Esophagus_Muscularis	ENSG00000117697	G	3.86947e-05	0.250679	3.87531e-10	A	-	1	212938821	NSL1	0
1:212938905:A:G	GTEx_v7	Esophagus_Muscularis	ENSG00000117697	G	7.69651e-14	0.304965	3.87531e-10	A	-	1	212938905	NSL1	0
1:212938905:A:G	GTEx_v7	Esophagus_Muscularis	ENSG00000203705	G	2.74574e-18	-0.328131	1.94627e-20	A	+	1	212938905	TATDN3	0
1:212939394:C:T	GTEx_v7	Esophagus_Muscularis	ENSG00000117697	T	3.95421e-09	0.278727	3.87531e-10	C	-	1	212939394	NSL1	0
1:212939394:C:T	GTEx_v7	Esophagus_Muscularis	ENSG00000203705	T	2.32503e-09	-0.26514	1.94627e-20	C	+	1	212939394	TATDN3	0
1:212941578:C:T	GTEx_v7	Esophagus_Muscularis	ENSG00000117697	T	4.01591e-09	0.278285	3.87531e-10	C	-	1	212941578	NSL1	0
1:212941578:C:T	GTEx_v7	Esophagus_Muscularis	ENSG00000203705	T	5.41285e-09	-0.259019	1.94627e-20	C	+	1	212941578	TATDN3	0
1:212942054:A:G	GTEx_v7	Esophagus_Muscularis	ENSG00000117697	A	1.54114e-09	0.283519	3.87531e-10	G	-	1	212942054	NSL1	0
1:212942054:A:G	GTEx_v7	Esophagus_Muscularis	ENSG00000203705	A	1.0937e-09	-0.268271	1.94627e-20	G	+	1	212942054	TATDN3	0
1:212942388:A:AAAAC	GTEx_v7	Esophagus_Muscularis	ENSG00000117697	AAAAC	1.12731e-13	0.304316	3.87531e-10	NA	NA	1	212942388	NSL1	0
1:212942388:A:AAAAC	GTEx_v7	Esophagus_Muscularis	ENSG00000203705	AAAAC	1.31259e-18	-0.332174	1.94627e-20	NA	NA	1	212942388	TATDN3	0
1:212943581:A:G	GTEx_v7	Esophagus_Muscularis	ENSG00000117697	G	5.74995e-14	0.305979	3.87531e-10	A	-	1	212943581	NSL1	0
1:212943581:A:G	GTEx_v7	Esophagus_Muscularis	ENSG00000203705	G	9.46027e-19	-0.33162	1.94627e-20	A	+	1	212943581	TATDN3	0
1:212943871:A:G	GTEx_v7	Esophagus_Muscularis	ENSG00000117697	G	1.54114e-09	0.283519	3.87531e-10	A	-	1	212943871	NSL1	0
1:212943871:A:G	GTEx_v7	Esophagus_Muscularis	ENSG00000203705	G	1.0937e-09	-0.268271	1.94627e-20	A	+	1	212943871	TATDN3	0
1:212944098:A:G	GTEx_v7	Esophagus_Muscularis	ENSG00000117697	A	2.33372e-08	0.265449	3.87531e-10	G	-	1	212944098	NSL1	0
1:212944098:A:G	GTEx_v7	Esophagus_Muscularis	ENSG00000203705	A	2.01653e-09	-0.26628	1.94627e-20	G	+	1	212944098	TATDN3	0
1:212944877:C:G	GTEx_v7	Esophagus_Muscularis	ENSG00000117697	G	5.598e-08	0.259757	3.87531e-10	C	-	1	212944877	NSL1	0
1:212944877:C:G	GTEx_v7	Esophagus_Muscularis	ENSG00000203705	G	7.54411e-10	-0.274151	1.94627e-20	C	+	1	212944877	TATDN3	0
1:212945458:C:T	GTEx_v7	Esophagus_Muscularis	ENSG00000117697	C	4.9659e-14	0.306309	3.87531e-10	T	-	1	212945458	NSL1	0
1:212945458:C:T	GTEx_v7	Esophagus_Muscularis	ENSG00000203705	C	1.00597e-18	-0.330991	1.94627e-20	T	+	1	212945458	TATDN3	0
1:212946682:G:GA	GTEx_v7	Esophagus_Muscularis	ENSG00000117697	GA	4.28458e-10	0.295655	3.87531e-10	NA	NA	1	212946682	NSL1	0
1:212946682:G:GA	GTEx_v7	Esophagus_Muscularis	ENSG00000203705	GA	6.2734e-09	-0.259276	1.94627e-20	NA	NA	1	212946682	TATDN3	0
1:212946919:C:T	GTEx_v7	Esophagus_Muscularis	ENSG00000117697	C	1.34385e-08	0.267835	3.87531e-10	T	-	1	212946919	NSL1	0
1:212946919:C:T	GTEx_v7	Esophagus_Muscularis	ENSG00000203705	C	6.75853e-10	-0.271642	1.94627e-20	T	+	1	212946919	TATDN3	0
1:212947520:A:G	GTEx_v7	Esophagus_Muscularis	ENSG00000117697	A	3.04621e-08	0.26372	3.87531e-10	G	-	1	212947520	NSL1	0
1:212947520:A:G	GTEx_v7	Esophagus_Muscularis	ENSG00000203705	A	1.06482e-09	-0.27093	1.94627e-20	G	+	1	212947520	TATDN3	0
1:212948534:C:G	GTEx_v7	Esophagus_Muscularis	ENSG00000117697	C	1.61965e-08	0.268265	3.87531e-10	G	-	1	212948534	NSL1	0
1:212948534:C:G	GTEx_v7	Esophagus_Muscularis	ENSG00000203705	C	1.54721e-09	-0.268045	1.94627e-20	G	+	1	212948534	TATDN3	0
1:212949059:A:C	GTEx_v7	Esophagus_Muscularis	ENSG00000117697	C	4.9659e-14	0.306309	3.87531e-10	A	-	1	212949059	NSL1	0
1:212949059:A:C	GTEx_v7	Esophagus_Muscularis	ENSG00000203705	C	1.00597e-18	-0.330991	1.94627e-20	A	+	1	212949059	TATDN3	0
1:212949135:A:T	GTEx_v7	Esophagus_Muscularis	ENSG00000117697	A	1.15785e-09	0.287133	3.87531e-10	T	-	1	212949135	NSL1	0
1:212949135:A:T	GTEx_v7	Esophagus_Muscularis	ENSG00000203705	A	9.95422e-10	-0.270391	1.94627e-20	T	+	1	212949135	TATDN3	0
1:212949235:C:T	GTEx_v7	Esophagus_Muscularis	ENSG00000117697	C	7.90738e-10	0.290735	3.87531e-10	NA	NA	1	212949235	NSL1	0
1:212949235:C:T	GTEx_v7	Esophagus_Muscularis	ENSG00000203705	C	3.07323e-09	-0.263649	1.94627e-20	NA	NA	1	212949235	TATDN3	0
1:212951508:T:TACTC	GTEx_v7	Esophagus_Muscularis	ENSG00000117697	T	2.8424e-08	0.263771	3.87531e-10	NA	NA	1	212951508	NSL1	0
1:212951508:T:TACTC	GTEx_v7	Esophagus_Muscularis	ENSG00000203705	T	1.32798e-09	-0.268953	1.94627e-20	NA	NA	1	212951508	TATDN3	0
1:212952396:A:AC	GTEx_v7	Esophagus_Muscularis	ENSG00000117697	AC	8.71764e-08	0.25876	3.87531e-10	NA	NA	1	212952396	NSL1	0
1:212952396:A:AC	GTEx_v7	Esophagus_Muscularis	ENSG00000203705	AC	9.9158e-10	-0.275122	1.94627e-20	NA	NA	1	212952396	TATDN3	0
1:212952612:A:G	GTEx_v7	Esophagus_Muscularis	ENSG00000117697	A	6.62205e-07	0.245767	3.87531e-10	NA	NA	1	212952612	NSL1	0
1:212952612:A:G	GTEx_v7	Esophagus_Muscularis	ENSG00000203705	A	1.7517e-08	-0.259721	1.94627e-20	NA	NA	1	212952612	TATDN3	0
1:212952664:A:G	GTEx_v7	Esophagus_Muscularis	ENSG00000203705	A	6.8156e-07	-0.241683	1.94627e-20	NA	NA	1	212952664	TATDN3	0
1:212953291:C:T	GTEx_v7	Esophagus_Muscularis	ENSG00000117697	T	5.45306e-09	0.291974	3.87531e-10	NA	NA	1	212953291	NSL1	0
1:212953291:C:T	GTEx_v7	Esophagus_Muscularis	ENSG00000203705	T	1.20315e-07	-0.249885	1.94627e-20	NA	NA	1	212953291	TATDN3	0
1:212954231:A:C	GTEx_v7	Esophagus_Muscularis	ENSG00000117697	A	2.85148e-08	0.264588	3.87531e-10	C	-	1	212954231	NSL1	0
1:212954231:A:C	GTEx_v7	Esophagus_Muscularis	ENSG00000203705	A	2.27942e-09	-0.266164	1.94627e-20	C	+	1	212954231	TATDN3	0
1:212954684:A:T	GTEx_v7	Esophagus_Muscularis	ENSG00000117697	A	2.8424e-08	0.263771	3.87531e-10	T	-	1	212954684	NSL1	0
1:212954684:A:T	GTEx_v7	Esophagus_Muscularis	ENSG00000203705	A	1.32798e-09	-0.268953	1.94627e-20	T	+	1	212954684	TATDN3	0
1:212954831:A:G	GTEx_v7	Esophagus_Muscularis	ENSG00000117697	G	1.4534e-09	0.283936	3.87531e-10	A	-	1	212954831	NSL1	0
1:212954831:A:G	GTEx_v7	Esophagus_Muscularis	ENSG00000203705	G	1.29145e-09	-0.267174	1.94627e-20	A	+	1	212954831	TATDN3	0
1:212955919:A:G	GTEx_v7	Esophagus_Muscularis	ENSG00000117697	G	1.6708e-08	0.266955	3.87531e-10	A	-	1	212955919	NSL1	0
1:212955919:A:G	GTEx_v7	Esophagus_Muscularis	ENSG00000203705	G	5.43087e-10	-0.273863	1.94627e-20	A	+	1	212955919	TATDN3	0
1:212956369:C:T	GTEx_v7	Esophagus_Muscularis	ENSG00000117697	T	1.54114e-09	0.283519	3.87531e-10	C	-	1	212956369	NSL1	0
1:212956369:C:T	GTEx_v7	Esophagus_Muscularis	ENSG00000203705	T	1.0937e-09	-0.268271	1.94627e-20	C	+	1	212956369	TATDN3	0
1:212956412:A:G	GTEx_v7	Esophagus_Muscularis	ENSG00000117697	A	2.74791e-09	0.280885	3.87531e-10	G	-	1	212956412	NSL1	0
1:212956412:A:G	GTEx_v7	Esophagus_Muscularis	ENSG00000203705	A	3.48963e-09	-0.261894	1.94627e-20	G	+	1	212956412	TATDN3	0
1:212957198:C:T	GTEx_v7	Esophagus_Muscularis	ENSG00000117697	C	1.67703e-08	0.266279	3.87531e-10	T	-	1	212957198	NSL1	0
1:212957198:C:T	GTEx_v7	Esophagus_Muscularis	ENSG00000203705	C	4.13785e-10	-0.274948	1.94627e-20	T	+	1	212957198	TATDN3	0
1:212957354:A:G	GTEx_v7	Esophagus_Muscularis	ENSG00000117697	G	2.03449e-08	0.261046	3.87531e-10	A	-	1	212957354	NSL1	0
1:212957354:A:G	GTEx_v7	Esophagus_Muscularis	ENSG00000203705	G	2.65832e-10	-0.273837	1.94627e-20	A	+	1	212957354	TATDN3	0
1:212957437:C:T	GTEx_v7	Esophagus_Muscularis	ENSG00000117697	C	2.8424e-08	0.263771	3.87531e-10	T	-	1	212957437	NSL1	0
1:212957437:C:T	GTEx_v7	Esophagus_Muscularis	ENSG00000203705	C	1.32798e-09	-0.268953	1.94627e-20	T	+	1	212957437	TATDN3	0
1:212958835:A:C	GTEx_v7	Esophagus_Muscularis	ENSG00000117697	A	2.8424e-08	0.263771	3.87531e-10	C	-	1	212958835	NSL1	0
1:212958835:A:C	GTEx_v7	Esophagus_Muscularis	ENSG00000203705	A	1.32798e-09	-0.268953	1.94627e-20	C	+	1	212958835	TATDN3	0
1:212960137:A:G	GTEx_v7	Esophagus_Muscularis	ENSG00000117697	G	4.9659e-14	0.306309	3.87531e-10	A	-	1	212960137	NSL1	0
1:212960137:A:G	GTEx_v7	Esophagus_Muscularis	ENSG00000203705	G	1.00597e-18	-0.330991	1.94627e-20	A	+	1	212960137	TATDN3	0
1:212961080:T:TAAAG	GTEx_v7	Esophagus_Muscularis	ENSG00000117697	TAAAG	5.44735e-14	0.306835	3.87531e-10	NA	NA	1	212961080	NSL1	1
1:212961080:T:TAAAG	GTEx_v7	Esophagus_Muscularis	ENSG00000203705	TAAAG	6.53734e-19	-0.333606	1.94627e-20	NA	NA	1	212961080	TATDN3	1
1:212962046:C:T	GTEx_v7	Esophagus_Muscularis	ENSG00000117697	C	3.86947e-05	0.250679	3.87531e-10	T	-	1	212962046	NSL1	0
1:212962821:T:TG	GTEx_v7	Esophagus_Muscularis	ENSG00000117697	T	1.54114e-09	0.283519	3.87531e-10	NA	NA	1	212962821	NSL1	0
1:212962821:T:TG	GTEx_v7	Esophagus_Muscularis	ENSG00000203705	T	1.0937e-09	-0.268271	1.94627e-20	NA	NA	1	212962821	TATDN3	0
1:212963260:A:T	GTEx_v7	Esophagus_Muscularis	ENSG00000117697	A	2.8424e-08	0.263771	3.87531e-10	T	-	1	212963260	NSL1	1
1:212963260:A:T	GTEx_v7	Esophagus_Muscularis	ENSG00000203705	A	1.32798e-09	-0.268953	1.94627e-20	T	+	1	212963260	TATDN3	1
1:212964427:C:T	GTEx_v7	Esophagus_Muscularis	ENSG00000117697	C	2.69567e-08	0.264314	3.87531e-10	T	-	1	212964427	NSL1	0
1:212964427:C:T	GTEx_v7	Esophagus_Muscularis	ENSG00000203705	C	9.66319e-10	-0.271195	1.94627e-20	T	+	1	212964427	TATDN3	0
1:212965095:A:G	GTEx_v7	Esophagus_Muscularis	ENSG00000117697	A	2.8424e-08	0.263771	3.87531e-10	G	-	1	212965095	NSL1	0
1:212965095:A:G	GTEx_v7	Esophagus_Muscularis	ENSG00000203705	A	1.32798e-09	-0.268953	1.94627e-20	G	+	1	212965095	TATDN3	0
1:212965284:C:G	GTEx_v7	Esophagus_Muscularis	ENSG00000117697	G	2.71934e-14	0.320711	3.87531e-10	C	-	1	212965284	NSL1	0
1:212965284:C:G	GTEx_v7	Esophagus_Muscularis	ENSG00000203705	G	2.37435e-26	-0.400965	1.94627e-20	C	+	1	212965284	TATDN3	0
1:212965469:C:T	GTEx_v7	Esophagus_Muscularis	ENSG00000117697	T	4.9659e-14	0.306309	3.87531e-10	C	-	1	212965469	NSL1	0
1:212965469:C:T	GTEx_v7	Esophagus_Muscularis	ENSG00000203705	T	1.00597e-18	-0.330991	1.94627e-20	C	+	1	212965469	TATDN3	0
1:212965768:C:T	GTEx_v7	Esophagus_Muscularis	ENSG00000117697	T	1.12601e-09	0.294451	3.87531e-10	C	-	1	212965768	NSL1	0
1:212965768:C:T	GTEx_v7	Esophagus_Muscularis	ENSG00000203705	T	1.1272e-11	-0.305569	1.94627e-20	C	+	1	212965768	TATDN3	0
8:91033080:A:G	GTEx_v7	Esophagus_Muscularis	ENSG00000164823	G	5.48259e-05	0.34279	1.35482e-05	G	+	8	91033080	OSGIN2	0
8:91037801:A:T	GTEx_v7	Esophagus_Muscularis	ENSG00000164823	A	8.09843e-05	0.33531	1.35482e-05	A	+	8	91037801	OSGIN2	0
8:91039595:A:G	GTEx_v7	Esophagus_Muscularis	ENSG00000164823	A	8.09843e-05	0.33531	1.35482e-05	A	+	8	91039595	OSGIN2	0
8:91042669:C:T	GTEx_v7	Esophagus_Muscularis	ENSG00000164823	T	8.09843e-05	0.33531	1.35482e-05	T	+	8	91042669	OSGIN2	0
8:91042703:G:T	GTEx_v7	Esophagus_Muscularis	ENSG00000164823	G	8.09843e-05	0.33531	1.35482e-05	G	+	8	91042703	OSGIN2	0
8:91066116:A:G	GTEx_v7	Esophagus_Muscularis	ENSG00000164823	A	3.74714e-05	0.335731	1.35482e-05	A	+	8	91066116	OSGIN2	0
8:91066554:C:T	GTEx_v7	Esophagus_Muscularis	ENSG00000164823	T	1.65852e-05	0.357634	1.35482e-05	T	+	8	91066554	OSGIN2	0
8:91066702:A:G	GTEx_v7	Esophagus_Muscularis	ENSG00000164823	A	3.77275e-05	0.335533	1.35482e-05	A	+	8	91066702	OSGIN2	0
8:91067669:A:G	GTEx_v7	Esophagus_Muscularis	ENSG00000164823	G	4.14744e-05	0.346428	1.35482e-05	G	+	8	91067669	OSGIN2	0
8:91069128:A:G	GTEx_v7	Esophagus_Muscularis	ENSG00000164823	G	2.30179e-05	0.367571	1.35482e-05	G	+	8	91069128	OSGIN2	0
8:91073247:C:G	GTEx_v7	Esophagus_Muscularis	ENSG00000164823	G	5.2252e-05	0.337257	1.35482e-05	G	+	8	91073247	OSGIN2	0
8:91074454:A:G	GTEx_v7	Esophagus_Muscularis	ENSG00000164823	A	5.8582e-05	0.347981	1.35482e-05	A	+	8	91074454	OSGIN2	0
8:91077016:C:G	GTEx_v7	Esophagus_Muscularis	ENSG00000164823	G	6.0438e-05	0.335024	1.35482e-05	G	+	8	91077016	OSGIN2	0
8:91077979:A:T	GTEx_v7	Esophagus_Muscularis	ENSG00000164823	A	4.40346e-05	0.347967	1.35482e-05	A	+	8	91077979	OSGIN2	0
8:91081034:A:G	GTEx_v7	Esophagus_Muscularis	ENSG00000164823	G	3.67201e-05	0.336292	1.35482e-05	G	+	8	91081034	OSGIN2	0
8:91083624:C:G	GTEx_v7	Esophagus_Muscularis	ENSG00000164823	G	6.42355e-05	0.326341	1.35482e-05	G	+	8	91083624	OSGIN2	0
8:91084337:G:T	GTEx_v7	Esophagus_Muscularis	ENSG00000164823	G	7.52965e-05	0.336269	1.35482e-05	G	+	8	91084337	OSGIN2	0
8:91086295:A:C	GTEx_v7	Esophagus_Muscularis	ENSG00000164823	C	6.42355e-05	0.326341	1.35482e-05	C	+	8	91086295	OSGIN2	0
8:91086869:C:T	GTEx_v7	Esophagus_Muscularis	ENSG00000164823	T	6.42355e-05	0.326341	1.35482e-05	T	+	8	91086869	OSGIN2	0
8:91087304:A:G	GTEx_v7	Esophagus_Muscularis	ENSG00000164823	G	7.74597e-05	0.335056	1.35482e-05	G	+	8	91087304	OSGIN2	0
9:111772348:G:T	GTEx_v7	Esophagus_Muscularis	ENSG00000119326	T	1.0315e-09	-0.298323	1.22292e-09	T	-	9	111772348	CTNNAL1	0
9:111774008:A:G	GTEx_v7	Esophagus_Muscularis	ENSG00000070061	G	3.40334e-05	0.177149	3.75809e-08	G	+	9	111774008	IKBKAP	0
9:111774008:A:G	GTEx_v7	Esophagus_Muscularis	ENSG00000119326	G	9.18034e-09	-0.276699	1.22292e-09	G	-	9	111774008	CTNNAL1	0
9:111774636:A:T	GTEx_v7	Esophagus_Muscularis	ENSG00000119326	A	7.27237e-10	-0.299433	1.22292e-09	A	-	9	111774636	CTNNAL1	0
1:212881292:C:T	GTEx_v7	Cells_Transformed_fibroblasts	ENSG00000117697	T	2.38586e-05	0.225518	2.34863e-05	NA	NA	1	212881292	NSL1	0
1:212882405:A:G	GTEx_v7	Cells_Transformed_fibroblasts	ENSG00000117697	A	2.35804e-06	0.211707	2.34863e-05	NA	NA	1	212882405	NSL1	0
1:212887019:A:G	GTEx_v7	Cells_Transformed_fibroblasts	ENSG00000117697	A	3.61027e-05	0.225119	2.34863e-05	G	-	1	212887019	NSL1	0
1:212887313:C:T	GTEx_v7	Cells_Transformed_fibroblasts	ENSG00000117697	C	8.79746e-09	0.25422	2.34863e-05	T	-	1	212887313	NSL1	0
1:212888426:C:T	GTEx_v7	Cells_Transformed_fibroblasts	ENSG00000117697	T	5.05872e-05	0.217479	2.34863e-05	C	-	1	212888426	NSL1	0
1:212888694:A:G	GTEx_v7	Cells_Transformed_fibroblasts	ENSG00000117697	G	1.04117e-07	0.225419	2.34863e-05	A	-	1	212888694	NSL1	0
1:212889282:C:T	GTEx_v7	Cells_Transformed_fibroblasts	ENSG00000117697	C	1.26991e-07	0.235203	2.34863e-05	T	-	1	212889282	NSL1	0
1:212891567:A:C	GTEx_v7	Cells_Transformed_fibroblasts	ENSG00000117697	A	8.11661e-08	0.237468	2.34863e-05	C	-	1	212891567	NSL1	0
1:212891742:T:TCTC	GTEx_v7	Cells_Transformed_fibroblasts	ENSG00000117697	T	1.98741e-08	0.249576	2.34863e-05	NA	NA	1	212891742	NSL1	0
1:212892113:G:T	GTEx_v7	Cells_Transformed_fibroblasts	ENSG00000117697	G	3.1686e-08	0.247395	2.34863e-05	T	-	1	212892113	NSL1	0
1:212892809:G:T	GTEx_v7	Cells_Transformed_fibroblasts	ENSG00000117697	G	3.1686e-08	0.247395	2.34863e-05	T	-	1	212892809	NSL1	0
1:212893750:A:G	GTEx_v7	Cells_Transformed_fibroblasts	ENSG00000117697	A	3.1686e-08	0.247395	2.34863e-05	G	-	1	212893750	NSL1	0
1:212893875:A:G	GTEx_v7	Cells_Transformed_fibroblasts	ENSG00000117697	A	1.98741e-08	0.249576	2.34863e-05	G	-	1	212893875	NSL1	0
1:212893881:A:G	GTEx_v7	Cells_Transformed_fibroblasts	ENSG00000117697	G	1.01749e-08	0.228811	2.34863e-05	A	-	1	212893881	NSL1	0
1:212894022:A:G	GTEx_v7	Cells_Transformed_fibroblasts	ENSG00000117697	G	1.98741e-08	0.249576	2.34863e-05	A	-	1	212894022	NSL1	0
1:212894474:A:G	GTEx_v7	Cells_Transformed_fibroblasts	ENSG00000117697	A	6.99309e-09	0.231577	2.34863e-05	G	-	1	212894474	NSL1	0
1:212894745:C:T	GTEx_v7	Cells_Transformed_fibroblasts	ENSG00000117697	C	1.04402e-08	0.254691	2.34863e-05	T	-	1	212894745	NSL1	0
1:212895751:A:G	GTEx_v7	Cells_Transformed_fibroblasts	ENSG00000117697	G	1.67873e-08	0.252544	2.34863e-05	A	-	1	212895751	NSL1	0
1:212897446:T:TACAA	GTEx_v7	Cells_Transformed_fibroblasts	ENSG00000117697	T	3.57392e-08	0.247253	2.34863e-05	NA	NA	1	212897446	NSL1	0
1:212897734:C:T	GTEx_v7	Cells_Transformed_fibroblasts	ENSG00000117697	T	1.36902e-07	0.234657	2.34863e-05	NA	NA	1	212897734	NSL1	0
1:212898253:C:G	GTEx_v7	Cells_Transformed_fibroblasts	ENSG00000117697	G	2.06792e-08	0.227401	2.34863e-05	C	-	1	212898253	NSL1	0
1:212898512:C:T	GTEx_v7	Cells_Transformed_fibroblasts	ENSG00000117697	C	1.31988e-08	0.2287	2.34863e-05	T	-	1	212898512	NSL1	0
1:212901237:C:T	GTEx_v7	Cells_Transformed_fibroblasts	ENSG00000117697	C	1.41779e-07	0.234826	2.34863e-05	T	-	1	212901237	NSL1	0
1:212901869:G:T	GTEx_v7	Cells_Transformed_fibroblasts	ENSG00000117697	G	1.41779e-07	0.234826	2.34863e-05	T	-	1	212901869	NSL1	0
1:212902811:A:G	GTEx_v7	Cells_Transformed_fibroblasts	ENSG00000117697	G	4.19534e-08	0.217858	2.34863e-05	A	-	1	212902811	NSL1	0
1:212902901:A:G	GTEx_v7	Cells_Transformed_fibroblasts	ENSG00000117697	A	2.76507e-07	0.227181	2.34863e-05	G	-	1	212902901	NSL1	0
1:212903051:C:G	GTEx_v7	Cells_Transformed_fibroblasts	ENSG00000117697	G	5.05829e-07	0.223306	2.34863e-05	C	-	1	212903051	NSL1	0
1:212905631:A:G	GTEx_v7	Cells_Transformed_fibroblasts	ENSG00000117697	G	6.36471e-07	0.226728	2.34863e-05	A	-	1	212905631	NSL1	0
1:212907963:A:G	GTEx_v7	Cells_Transformed_fibroblasts	ENSG00000117697	G	1.41779e-07	0.234826	2.34863e-05	A	-	1	212907963	NSL1	0
1:212909472:A:T	GTEx_v7	Cells_Transformed_fibroblasts	ENSG00000117697	T	3.80814e-08	0.218764	2.34863e-05	A	-	1	212909472	NSL1	0
1:212909744:A:G	GTEx_v7	Cells_Transformed_fibroblasts	ENSG00000117697	G	2.76507e-07	0.227181	2.34863e-05	A	-	1	212909744	NSL1	0
1:212911615:C:T	GTEx_v7	Cells_Transformed_fibroblasts	ENSG00000117697	T	1.41779e-07	0.234826	2.34863e-05	C	-	1	212911615	NSL1	0
1:212913590:C:T	GTEx_v7	Cells_Transformed_fibroblasts	ENSG00000117697	T	4.27131e-08	0.217739	2.34863e-05	C	-	1	212913590	NSL1	0
1:212914404:C:T	GTEx_v7	Cells_Transformed_fibroblasts	ENSG00000117697	C	4.63244e-07	0.223747	2.34863e-05	T	-	1	212914404	NSL1	0
1:212917361:C:T	GTEx_v7	Cells_Transformed_fibroblasts	ENSG00000117697	C	4.19534e-08	0.217858	2.34863e-05	T	-	1	212917361	NSL1	0
1:212917678:C:G	GTEx_v7	Cells_Transformed_fibroblasts	ENSG00000117697	G	3.51688e-08	0.218724	2.34863e-05	C	-	1	212917678	NSL1	0
1:212917683:A:G	GTEx_v7	Cells_Transformed_fibroblasts	ENSG00000117697	A	1.41779e-07	0.234826	2.34863e-05	G	-	1	212917683	NSL1	0
1:212917980:A:G	GTEx_v7	Cells_Transformed_fibroblasts	ENSG00000117697	A	4.19534e-08	0.217858	2.34863e-05	G	-	1	212917980	NSL1	0
1:212918338:C:T	GTEx_v7	Cells_Transformed_fibroblasts	ENSG00000117697	T	3.59304e-07	0.226992	2.34863e-05	C	-	1	212918338	NSL1	0
1:212918347:A:G	GTEx_v7	Cells_Transformed_fibroblasts	ENSG00000117697	A	2.35643e-07	0.229137	2.34863e-05	G	-	1	212918347	NSL1	0
1:212918365:C:T	GTEx_v7	Cells_Transformed_fibroblasts	ENSG00000117697	T	1.41779e-07	0.234826	2.34863e-05	C	-	1	212918365	NSL1	0
1:212918756:C:T	GTEx_v7	Cells_Transformed_fibroblasts	ENSG00000117697	C	5.71887e-08	0.216998	2.34863e-05	T	-	1	212918756	NSL1	0
1:212918924:C:T	GTEx_v7	Cells_Transformed_fibroblasts	ENSG00000117697	T	4.19534e-08	0.217858	2.34863e-05	C	-	1	212918924	NSL1	0
1:212919021:T:TTGTC	GTEx_v7	Cells_Transformed_fibroblasts	ENSG00000117697	T	1.77435e-07	0.234058	2.34863e-05	NA	NA	1	212919021	NSL1	0
1:212919073:A:G	GTEx_v7	Cells_Transformed_fibroblasts	ENSG00000117697	G	4.19534e-08	0.217858	2.34863e-05	A	-	1	212919073	NSL1	0
1:212919150:C:CA	GTEx_v7	Cells_Transformed_fibroblasts	ENSG00000117697	CA	3.26663e-07	0.226123	2.34863e-05	NA	NA	1	212919150	NSL1	0
1:212919284:A:G	GTEx_v7	Cells_Transformed_fibroblasts	ENSG00000117697	G	4.19534e-08	0.217858	2.34863e-05	A	-	1	212919284	NSL1	0
1:212919285:A:G	GTEx_v7	Cells_Transformed_fibroblasts	ENSG00000117697	G	4.19534e-08	0.217858	2.34863e-05	A	-	1	212919285	NSL1	0
1:212920344:A:G	GTEx_v7	Cells_Transformed_fibroblasts	ENSG00000117697	G	1.43772e-07	0.234645	2.34863e-05	A	-	1	212920344	NSL1	0
1:212920357:C:T	GTEx_v7	Cells_Transformed_fibroblasts	ENSG00000117697	C	4.26372e-08	0.217679	2.34863e-05	T	-	1	212920357	NSL1	0
1:212922262:A:G	GTEx_v7	Cells_Transformed_fibroblasts	ENSG00000117697	A	2.3158e-08	0.22248	2.34863e-05	G	-	1	212922262	NSL1	0
1:212923100:C:T	GTEx_v7	Cells_Transformed_fibroblasts	ENSG00000117697	T	5.96481e-08	0.215348	2.34863e-05	C	-	1	212923100	NSL1	0
1:212924176:A:G	GTEx_v7	Cells_Transformed_fibroblasts	ENSG00000117697	A	1.41779e-07	0.234826	2.34863e-05	G	-	1	212924176	NSL1	0
1:212925361:C:T	GTEx_v7	Cells_Transformed_fibroblasts	ENSG00000117697	C	4.66047e-08	0.217132	2.34863e-05	T	-	1	212925361	NSL1	0
1:212925429:A:C	GTEx_v7	Cells_Transformed_fibroblasts	ENSG00000117697	A	3.03667e-07	0.226684	2.34863e-05	C	-	1	212925429	NSL1	0
1:212925857:C:T	GTEx_v7	Cells_Transformed_fibroblasts	ENSG00000117697	T	4.19534e-08	0.217858	2.34863e-05	C	-	1	212925857	NSL1	1
1:212927009:A:G	GTEx_v7	Cells_Transformed_fibroblasts	ENSG00000117697	G	4.19534e-08	0.217858	2.34863e-05	A	-	1	212927009	NSL1	0
1:212927167:A:G	GTEx_v7	Cells_Transformed_fibroblasts	ENSG00000117697	G	4.19534e-08	0.217858	2.34863e-05	A	-	1	212927167	NSL1	0
1:212928946:C:CCT	GTEx_v7	Cells_Transformed_fibroblasts	ENSG00000117697	C	4.62252e-09	0.275807	2.34863e-05	NA	NA	1	212928946	NSL1	0
1:212929597:A:G	GTEx_v7	Cells_Transformed_fibroblasts	ENSG00000117697	G	4.91418e-08	0.217563	2.34863e-05	A	-	1	212929597	NSL1	0
1:212930498:A:G	GTEx_v7	Cells_Transformed_fibroblasts	ENSG00000117697	G	1.41779e-07	0.234826	2.34863e-05	A	-	1	212930498	NSL1	1
1:212932136:C:T	GTEx_v7	Cells_Transformed_fibroblasts	ENSG00000117697	C	4.19534e-08	0.217858	2.34863e-05	T	-	1	212932136	NSL1	0
1:212932219:C:T	GTEx_v7	Cells_Transformed_fibroblasts	ENSG00000117697	C	2.76507e-07	0.227181	2.34863e-05	T	-	1	212932219	NSL1	0
1:212932987:C:T	GTEx_v7	Cells_Transformed_fibroblasts	ENSG00000117697	T	2.76507e-07	0.227181	2.34863e-05	C	-	1	212932987	NSL1	0
1:212933545:A:G	GTEx_v7	Cells_Transformed_fibroblasts	ENSG00000117697	G	4.19534e-08	0.217858	2.34863e-05	A	-	1	212933545	NSL1	0
1:212936272:A:C	GTEx_v7	Cells_Transformed_fibroblasts	ENSG00000117697	C	4.44248e-07	0.224144	2.34863e-05	A	-	1	212936272	NSL1	0
1:212936510:C:T	GTEx_v7	Cells_Transformed_fibroblasts	ENSG00000117697	C	1.41779e-07	0.234826	2.34863e-05	T	-	1	212936510	NSL1	0
1:212936739:A:G	GTEx_v7	Cells_Transformed_fibroblasts	ENSG00000117697	G	6.17891e-08	0.215288	2.34863e-05	A	-	1	212936739	NSL1	0
1:212937165:C:T	GTEx_v7	Cells_Transformed_fibroblasts	ENSG00000117697	T	2.06488e-07	0.231812	2.34863e-05	C	-	1	212937165	NSL1	0
1:212937880:C:T	GTEx_v7	Cells_Transformed_fibroblasts	ENSG00000117697	T	4.19534e-08	0.217858	2.34863e-05	C	-	1	212937880	NSL1	0
1:212938905:A:G	GTEx_v7	Cells_Transformed_fibroblasts	ENSG00000117697	G	4.19534e-08	0.217858	2.34863e-05	A	-	1	212938905	NSL1	0
1:212939394:C:T	GTEx_v7	Cells_Transformed_fibroblasts	ENSG00000117697	T	2.28706e-07	0.231691	2.34863e-05	C	-	1	212939394	NSL1	0
1:212941578:C:T	GTEx_v7	Cells_Transformed_fibroblasts	ENSG00000117697	T	2.02968e-07	0.23383	2.34863e-05	C	-	1	212941578	NSL1	0
1:212942054:A:G	GTEx_v7	Cells_Transformed_fibroblasts	ENSG00000117697	A	1.41779e-07	0.234826	2.34863e-05	G	-	1	212942054	NSL1	0
1:212942388:A:AAAAC	GTEx_v7	Cells_Transformed_fibroblasts	ENSG00000117697	AAAAC	5.18417e-08	0.216806	2.34863e-05	NA	NA	1	212942388	NSL1	0
1:212943581:A:G	GTEx_v7	Cells_Transformed_fibroblasts	ENSG00000117697	G	6.02611e-08	0.215871	2.34863e-05	A	-	1	212943581	NSL1	0
1:212943871:A:G	GTEx_v7	Cells_Transformed_fibroblasts	ENSG00000117697	G	1.41779e-07	0.234826	2.34863e-05	A	-	1	212943871	NSL1	0
1:212944098:A:G	GTEx_v7	Cells_Transformed_fibroblasts	ENSG00000117697	A	2.76507e-07	0.227181	2.34863e-05	G	-	1	212944098	NSL1	0
1:212944877:C:G	GTEx_v7	Cells_Transformed_fibroblasts	ENSG00000117697	G	1.06921e-06	0.224671	2.34863e-05	C	-	1	212944877	NSL1	0
1:212945458:C:T	GTEx_v7	Cells_Transformed_fibroblasts	ENSG00000117697	C	4.19534e-08	0.217858	2.34863e-05	T	-	1	212945458	NSL1	0
1:212946682:G:GA	GTEx_v7	Cells_Transformed_fibroblasts	ENSG00000117697	GA	2.28448e-07	0.233761	2.34863e-05	NA	NA	1	212946682	NSL1	0
1:212946919:C:T	GTEx_v7	Cells_Transformed_fibroblasts	ENSG00000117697	C	2.91442e-07	0.228403	2.34863e-05	T	-	1	212946919	NSL1	0
1:212947520:A:G	GTEx_v7	Cells_Transformed_fibroblasts	ENSG00000117697	A	3.03667e-07	0.226684	2.34863e-05	G	-	1	212947520	NSL1	0
1:212948534:C:G	GTEx_v7	Cells_Transformed_fibroblasts	ENSG00000117697	C	2.62404e-07	0.227417	2.34863e-05	G	-	1	212948534	NSL1	0
1:212949059:A:C	GTEx_v7	Cells_Transformed_fibroblasts	ENSG00000117697	C	4.19534e-08	0.217858	2.34863e-05	A	-	1	212949059	NSL1	0
1:212949135:A:T	GTEx_v7	Cells_Transformed_fibroblasts	ENSG00000117697	A	1.7306e-07	0.232916	2.34863e-05	T	-	1	212949135	NSL1	0
1:212949235:C:T	GTEx_v7	Cells_Transformed_fibroblasts	ENSG00000117697	C	1.85558e-07	0.232413	2.34863e-05	NA	NA	1	212949235	NSL1	0
1:212951508:T:TACTC	GTEx_v7	Cells_Transformed_fibroblasts	ENSG00000117697	T	2.76507e-07	0.227181	2.34863e-05	NA	NA	1	212951508	NSL1	0
1:212952396:A:AC	GTEx_v7	Cells_Transformed_fibroblasts	ENSG00000117697	AC	1.18891e-07	0.236152	2.34863e-05	NA	NA	1	212952396	NSL1	0
1:212952612:A:G	GTEx_v7	Cells_Transformed_fibroblasts	ENSG00000117697	A	3.01578e-07	0.232852	2.34863e-05	NA	NA	1	212952612	NSL1	0
1:212953291:C:T	GTEx_v7	Cells_Transformed_fibroblasts	ENSG00000117697	T	9.25054e-07	0.23378	2.34863e-05	NA	NA	1	212953291	NSL1	0
1:212954231:A:C	GTEx_v7	Cells_Transformed_fibroblasts	ENSG00000117697	A	2.76507e-07	0.227181	2.34863e-05	C	-	1	212954231	NSL1	0
1:212954684:A:T	GTEx_v7	Cells_Transformed_fibroblasts	ENSG00000117697	A	2.76507e-07	0.227181	2.34863e-05	T	-	1	212954684	NSL1	0
1:212954831:A:G	GTEx_v7	Cells_Transformed_fibroblasts	ENSG00000117697	G	1.67027e-07	0.233459	2.34863e-05	A	-	1	212954831	NSL1	0
1:212955919:A:G	GTEx_v7	Cells_Transformed_fibroblasts	ENSG00000117697	G	4.44248e-07	0.224144	2.34863e-05	A	-	1	212955919	NSL1	0
1:212956369:C:T	GTEx_v7	Cells_Transformed_fibroblasts	ENSG00000117697	T	1.41779e-07	0.234826	2.34863e-05	C	-	1	212956369	NSL1	0
1:212956412:A:G	GTEx_v7	Cells_Transformed_fibroblasts	ENSG00000117697	A	8.67809e-08	0.237772	2.34863e-05	G	-	1	212956412	NSL1	0
1:212957198:C:T	GTEx_v7	Cells_Transformed_fibroblasts	ENSG00000117697	C	4.44248e-07	0.224144	2.34863e-05	T	-	1	212957198	NSL1	0
1:212957354:A:G	GTEx_v7	Cells_Transformed_fibroblasts	ENSG00000117697	G	3.11898e-07	0.225345	2.34863e-05	A	-	1	212957354	NSL1	0
1:212957437:C:T	GTEx_v7	Cells_Transformed_fibroblasts	ENSG00000117697	C	2.76507e-07	0.227181	2.34863e-05	T	-	1	212957437	NSL1	0
1:212958835:A:C	GTEx_v7	Cells_Transformed_fibroblasts	ENSG00000117697	A	2.76507e-07	0.227181	2.34863e-05	C	-	1	212958835	NSL1	0
1:212960137:A:G	GTEx_v7	Cells_Transformed_fibroblasts	ENSG00000117697	G	4.19534e-08	0.217858	2.34863e-05	A	-	1	212960137	NSL1	0
1:212961080:T:TAAAG	GTEx_v7	Cells_Transformed_fibroblasts	ENSG00000117697	TAAAG	4.00743e-08	0.217841	2.34863e-05	NA	NA	1	212961080	NSL1	1
1:212962821:T:TG	GTEx_v7	Cells_Transformed_fibroblasts	ENSG00000117697	T	1.41779e-07	0.234826	2.34863e-05	NA	NA	1	212962821	NSL1	0
1:212963260:A:T	GTEx_v7	Cells_Transformed_fibroblasts	ENSG00000117697	A	2.76507e-07	0.227181	2.34863e-05	T	-	1	212963260	NSL1	1
1:212964427:C:T	GTEx_v7	Cells_Transformed_fibroblasts	ENSG00000117697	C	1.93013e-07	0.229785	2.34863e-05	T	-	1	212964427	NSL1	0
1:212965095:A:G	GTEx_v7	Cells_Transformed_fibroblasts	ENSG00000117697	A	2.76507e-07	0.227181	2.34863e-05	G	-	1	212965095	NSL1	0
1:212965284:C:G	GTEx_v7	Cells_Transformed_fibroblasts	ENSG00000117697	G	6.98839e-09	0.237118	2.34863e-05	C	-	1	212965284	NSL1	0
1:212965469:C:T	GTEx_v7	Cells_Transformed_fibroblasts	ENSG00000117697	T	4.19534e-08	0.217858	2.34863e-05	C	-	1	212965469	NSL1	0
1:212965768:C:T	GTEx_v7	Cells_Transformed_fibroblasts	ENSG00000117697	T	4.53395e-07	0.228508	2.34863e-05	C	-	1	212965768	NSL1	0
6:142579370:C:T	GTEx_v7	Cells_Transformed_fibroblasts	ENSG00000009844	T	6.60042e-06	0.104897	0.000432426	T	+	6	142579370	VTA1	0
6:142580952:G:T	GTEx_v7	Cells_Transformed_fibroblasts	ENSG00000009844	G	1.12149e-06	0.11193	0.000432426	G	+	6	142580952	VTA1	0
6:142582403:A:G	GTEx_v7	Cells_Transformed_fibroblasts	ENSG00000009844	G	2.01703e-06	0.108896	0.000432426	G	+	6	142582403	VTA1	0
6:142584368:A:G	GTEx_v7	Cells_Transformed_fibroblasts	ENSG00000009844	A	1.58869e-06	0.109955	0.000432426	A	+	6	142584368	VTA1	0
6:142596727:A:C	GTEx_v7	Cells_Transformed_fibroblasts	ENSG00000009844	C	5.44558e-06	0.108857	0.000432426	NA	NA	6	142596727	VTA1	0
9:111772348:G:T	GTEx_v7	Cells_Transformed_fibroblasts	ENSG00000070061	T	2.77889e-10	0.257734	3.44585e-09	T	+	9	111772348	IKBKAP	0
9:111772348:G:T	GTEx_v7	Cells_Transformed_fibroblasts	ENSG00000119326	T	1.30673e-09	-0.198839	1.42181e-14	T	-	9	111772348	CTNNAL1	0
9:111774008:A:G	GTEx_v7	Cells_Transformed_fibroblasts	ENSG00000070061	G	2.4372e-09	0.239011	3.44585e-09	G	+	9	111774008	IKBKAP	0
9:111774008:A:G	GTEx_v7	Cells_Transformed_fibroblasts	ENSG00000119326	G	2.48126e-07	-0.166863	1.42181e-14	G	-	9	111774008	CTNNAL1	0
9:111774636:A:T	GTEx_v7	Cells_Transformed_fibroblasts	ENSG00000070061	A	2.66725e-10	0.257805	3.44585e-09	A	+	9	111774636	IKBKAP	0
9:111774636:A:T	GTEx_v7	Cells_Transformed_fibroblasts	ENSG00000119326	A	1.09619e-09	-0.199565	1.42181e-14	A	-	9	111774636	CTNNAL1	0
15:35861760:C:T	GTEx_v7	Cells_Transformed_fibroblasts	ENSG00000134146	C	2.11189e-05	0.216728	8.88211e-05	C	+	15	35861760	DPH6	0
15:35861857:C:T	GTEx_v7	Cells_Transformed_fibroblasts	ENSG00000134146	T	2.93328e-05	0.216527	8.88211e-05	T	+	15	35861857	DPH6	0
1:212887313:C:T	GTEx_v7	Skin_Not_Sun_Exposed_Suprapubic	ENSG00000117697	C	7.87091e-06	0.215933	0.00115231	T	-	1	212887313	NSL1	0
1:212888694:A:G	GTEx_v7	Skin_Not_Sun_Exposed_Suprapubic	ENSG00000117697	G	5.3465e-06	0.205533	0.00115231	A	-	1	212888694	NSL1	0
1:212889282:C:T	GTEx_v7	Skin_Not_Sun_Exposed_Suprapubic	ENSG00000117697	C	2.33072e-06	0.22108	0.00115231	T	-	1	212889282	NSL1	0
1:212891567:A:C	GTEx_v7	Skin_Not_Sun_Exposed_Suprapubic	ENSG00000117697	A	2.44663e-06	0.223812	0.00115231	C	-	1	212891567	NSL1	0
1:212891742:T:TCTC	GTEx_v7	Skin_Not_Sun_Exposed_Suprapubic	ENSG00000117697	T	3.73817e-06	0.220795	0.00115231	NA	NA	1	212891742	NSL1	0
1:212892113:G:T	GTEx_v7	Skin_Not_Sun_Exposed_Suprapubic	ENSG00000117697	G	3.8816e-06	0.217878	0.00115231	T	-	1	212892113	NSL1	0
1:212892809:G:T	GTEx_v7	Skin_Not_Sun_Exposed_Suprapubic	ENSG00000117697	G	3.8816e-06	0.217878	0.00115231	T	-	1	212892809	NSL1	0
1:212893750:A:G	GTEx_v7	Skin_Not_Sun_Exposed_Suprapubic	ENSG00000117697	A	3.8816e-06	0.217878	0.00115231	G	-	1	212893750	NSL1	0
1:212893875:A:G	GTEx_v7	Skin_Not_Sun_Exposed_Suprapubic	ENSG00000117697	A	3.89919e-06	0.220162	0.00115231	G	-	1	212893875	NSL1	0
1:212893881:A:G	GTEx_v7	Skin_Not_Sun_Exposed_Suprapubic	ENSG00000117697	G	1.15607e-06	0.204802	0.00115231	A	-	1	212893881	NSL1	0
1:212894022:A:G	GTEx_v7	Skin_Not_Sun_Exposed_Suprapubic	ENSG00000117697	G	4.35135e-06	0.219487	0.00115231	A	-	1	212894022	NSL1	0
1:212894474:A:G	GTEx_v7	Skin_Not_Sun_Exposed_Suprapubic	ENSG00000117697	A	1.19172e-06	0.204079	0.00115231	G	-	1	212894474	NSL1	0
1:212894745:C:T	GTEx_v7	Skin_Not_Sun_Exposed_Suprapubic	ENSG00000117697	C	1.85321e-06	0.227896	0.00115231	T	-	1	212894745	NSL1	0
1:212895751:A:G	GTEx_v7	Skin_Not_Sun_Exposed_Suprapubic	ENSG00000117697	G	1.92791e-06	0.224955	0.00115231	A	-	1	212895751	NSL1	0
1:212897446:T:TACAA	GTEx_v7	Skin_Not_Sun_Exposed_Suprapubic	ENSG00000117697	T	1.49138e-06	0.224534	0.00115231	NA	NA	1	212897446	NSL1	0
1:212897734:C:T	GTEx_v7	Skin_Not_Sun_Exposed_Suprapubic	ENSG00000117697	T	2.98518e-07	0.236685	0.00115231	NA	NA	1	212897734	NSL1	0
1:212898253:C:G	GTEx_v7	Skin_Not_Sun_Exposed_Suprapubic	ENSG00000117697	G	9.73222e-07	0.208418	0.00115231	C	-	1	212898253	NSL1	0
1:212898512:C:T	GTEx_v7	Skin_Not_Sun_Exposed_Suprapubic	ENSG00000117697	C	6.16985e-07	0.208648	0.00115231	T	-	1	212898512	NSL1	0
1:212901237:C:T	GTEx_v7	Skin_Not_Sun_Exposed_Suprapubic	ENSG00000117697	C	2.79638e-06	0.220006	0.00115231	T	-	1	212901237	NSL1	0
1:212901869:G:T	GTEx_v7	Skin_Not_Sun_Exposed_Suprapubic	ENSG00000117697	G	2.79638e-06	0.220006	0.00115231	T	-	1	212901869	NSL1	0
1:212902811:A:G	GTEx_v7	Skin_Not_Sun_Exposed_Suprapubic	ENSG00000117697	G	7.69809e-07	0.206532	0.00115231	A	-	1	212902811	NSL1	0
1:212902811:A:G	GTEx_v7	Skin_Not_Sun_Exposed_Suprapubic	ENSG00000203705	G	4.68933e-05	-0.173129	1.93765e-06	A	+	1	212902811	TATDN3	0
1:212902901:A:G	GTEx_v7	Skin_Not_Sun_Exposed_Suprapubic	ENSG00000117697	A	9.43995e-07	0.231751	0.00115231	G	-	1	212902901	NSL1	0
1:212903051:C:G	GTEx_v7	Skin_Not_Sun_Exposed_Suprapubic	ENSG00000117697	G	1.03789e-06	0.227905	0.00115231	C	-	1	212903051	NSL1	0
1:212905631:A:G	GTEx_v7	Skin_Not_Sun_Exposed_Suprapubic	ENSG00000117697	G	7.19031e-06	0.223341	0.00115231	A	-	1	212905631	NSL1	0
1:212907963:A:G	GTEx_v7	Skin_Not_Sun_Exposed_Suprapubic	ENSG00000117697	G	2.79638e-06	0.220006	0.00115231	A	-	1	212907963	NSL1	0
1:212909472:A:T	GTEx_v7	Skin_Not_Sun_Exposed_Suprapubic	ENSG00000117697	T	5.08705e-07	0.209826	0.00115231	A	-	1	212909472	NSL1	0
1:212909472:A:T	GTEx_v7	Skin_Not_Sun_Exposed_Suprapubic	ENSG00000203705	T	4.8431e-05	-0.172895	1.93765e-06	A	+	1	212909472	TATDN3	0
1:212909744:A:G	GTEx_v7	Skin_Not_Sun_Exposed_Suprapubic	ENSG00000117697	G	9.43995e-07	0.231751	0.00115231	A	-	1	212909744	NSL1	0
1:212911615:C:T	GTEx_v7	Skin_Not_Sun_Exposed_Suprapubic	ENSG00000117697	T	2.79638e-06	0.220006	0.00115231	C	-	1	212911615	NSL1	0
1:212913590:C:T	GTEx_v7	Skin_Not_Sun_Exposed_Suprapubic	ENSG00000117697	T	6.08528e-07	0.208409	0.00115231	C	-	1	212913590	NSL1	0
1:212914404:C:T	GTEx_v7	Skin_Not_Sun_Exposed_Suprapubic	ENSG00000117697	C	6.61195e-07	0.232106	0.00115231	T	-	1	212914404	NSL1	0
1:212917361:C:T	GTEx_v7	Skin_Not_Sun_Exposed_Suprapubic	ENSG00000117697	C	6.81024e-07	0.207301	0.00115231	T	-	1	212917361	NSL1	0
1:212917678:C:G	GTEx_v7	Skin_Not_Sun_Exposed_Suprapubic	ENSG00000117697	G	5.81443e-07	0.208916	0.00115231	C	-	1	212917678	NSL1	0
1:212917678:C:G	GTEx_v7	Skin_Not_Sun_Exposed_Suprapubic	ENSG00000203705	G	3.32406e-05	-0.176584	1.93765e-06	C	+	1	212917678	TATDN3	0
1:212917683:A:G	GTEx_v7	Skin_Not_Sun_Exposed_Suprapubic	ENSG00000117697	A	3.08219e-06	0.219172	0.00115231	G	-	1	212917683	NSL1	0
1:212917980:A:G	GTEx_v7	Skin_Not_Sun_Exposed_Suprapubic	ENSG00000117697	A	4.99304e-07	0.209835	0.00115231	G	-	1	212917980	NSL1	0
1:212918338:C:T	GTEx_v7	Skin_Not_Sun_Exposed_Suprapubic	ENSG00000117697	T	1.59001e-06	0.224752	0.00115231	C	-	1	212918338	NSL1	0
1:212918347:A:G	GTEx_v7	Skin_Not_Sun_Exposed_Suprapubic	ENSG00000117697	A	9.43995e-07	0.231751	0.00115231	G	-	1	212918347	NSL1	0
1:212918365:C:T	GTEx_v7	Skin_Not_Sun_Exposed_Suprapubic	ENSG00000117697	T	2.59286e-06	0.220746	0.00115231	C	-	1	212918365	NSL1	0
1:212918756:C:T	GTEx_v7	Skin_Not_Sun_Exposed_Suprapubic	ENSG00000117697	C	7.9759e-07	0.20668	0.00115231	T	-	1	212918756	NSL1	0
1:212918924:C:T	GTEx_v7	Skin_Not_Sun_Exposed_Suprapubic	ENSG00000117697	T	6.73529e-07	0.210172	0.00115231	C	-	1	212918924	NSL1	0
1:212919021:T:TTGTC	GTEx_v7	Skin_Not_Sun_Exposed_Suprapubic	ENSG00000117697	T	2.63317e-06	0.224545	0.00115231	NA	NA	1	212919021	NSL1	0
1:212919073:A:G	GTEx_v7	Skin_Not_Sun_Exposed_Suprapubic	ENSG00000117697	G	6.81024e-07	0.207301	0.00115231	A	-	1	212919073	NSL1	0
1:212919150:C:CA	GTEx_v7	Skin_Not_Sun_Exposed_Suprapubic	ENSG00000117697	CA	9.43995e-07	0.231751	0.00115231	NA	NA	1	212919150	NSL1	0
1:212919284:A:G	GTEx_v7	Skin_Not_Sun_Exposed_Suprapubic	ENSG00000117697	G	6.81024e-07	0.207301	0.00115231	A	-	1	212919284	NSL1	0
1:212919285:A:G	GTEx_v7	Skin_Not_Sun_Exposed_Suprapubic	ENSG00000117697	G	6.81024e-07	0.207301	0.00115231	A	-	1	212919285	NSL1	0
1:212920344:A:G	GTEx_v7	Skin_Not_Sun_Exposed_Suprapubic	ENSG00000117697	G	2.79638e-06	0.220006	0.00115231	A	-	1	212920344	NSL1	0
1:212920357:C:T	GTEx_v7	Skin_Not_Sun_Exposed_Suprapubic	ENSG00000117697	C	6.81024e-07	0.207301	0.00115231	T	-	1	212920357	NSL1	0
1:212922262:A:G	GTEx_v7	Skin_Not_Sun_Exposed_Suprapubic	ENSG00000117697	A	8.4027e-07	0.206168	0.00115231	G	-	1	212922262	NSL1	0
1:212923100:C:T	GTEx_v7	Skin_Not_Sun_Exposed_Suprapubic	ENSG00000117697	T	7.4e-07	0.206999	0.00115231	C	-	1	212923100	NSL1	0
1:212924176:A:G	GTEx_v7	Skin_Not_Sun_Exposed_Suprapubic	ENSG00000117697	A	2.79638e-06	0.220006	0.00115231	G	-	1	212924176	NSL1	0
1:212925361:C:T	GTEx_v7	Skin_Not_Sun_Exposed_Suprapubic	ENSG00000117697	C	8.86943e-07	0.205866	0.00115231	T	-	1	212925361	NSL1	0
1:212925429:A:C	GTEx_v7	Skin_Not_Sun_Exposed_Suprapubic	ENSG00000117697	A	1.33278e-06	0.229607	0.00115231	C	-	1	212925429	NSL1	0
1:212925857:C:T	GTEx_v7	Skin_Not_Sun_Exposed_Suprapubic	ENSG00000117697	T	6.81024e-07	0.207301	0.00115231	C	-	1	212925857	NSL1	1
1:212927009:A:G	GTEx_v7	Skin_Not_Sun_Exposed_Suprapubic	ENSG00000117697	G	6.81024e-07	0.207301	0.00115231	A	-	1	212927009	NSL1	0
1:212927167:A:G	GTEx_v7	Skin_Not_Sun_Exposed_Suprapubic	ENSG00000117697	G	1.19429e-06	0.202937	0.00115231	A	-	1	212927167	NSL1	0
1:212928946:C:CCT	GTEx_v7	Skin_Not_Sun_Exposed_Suprapubic	ENSG00000117697	C	4.74601e-07	0.24364	0.00115231	NA	NA	1	212928946	NSL1	0
1:212929597:A:G	GTEx_v7	Skin_Not_Sun_Exposed_Suprapubic	ENSG00000117697	G	4.28402e-07	0.210807	0.00115231	A	-	1	212929597	NSL1	0
1:212930498:A:G	GTEx_v7	Skin_Not_Sun_Exposed_Suprapubic	ENSG00000117697	G	2.79638e-06	0.220006	0.00115231	A	-	1	212930498	NSL1	1
1:212932136:C:T	GTEx_v7	Skin_Not_Sun_Exposed_Suprapubic	ENSG00000117697	C	7.46299e-07	0.206833	0.00115231	T	-	1	212932136	NSL1	0
1:212932219:C:T	GTEx_v7	Skin_Not_Sun_Exposed_Suprapubic	ENSG00000117697	C	1.03422e-06	0.230665	0.00115231	T	-	1	212932219	NSL1	0
1:212932987:C:T	GTEx_v7	Skin_Not_Sun_Exposed_Suprapubic	ENSG00000117697	T	8.34094e-07	0.232913	0.00115231	C	-	1	212932987	NSL1	0
1:212933545:A:G	GTEx_v7	Skin_Not_Sun_Exposed_Suprapubic	ENSG00000117697	G	6.81024e-07	0.207301	0.00115231	A	-	1	212933545	NSL1	0
1:212936272:A:C	GTEx_v7	Skin_Not_Sun_Exposed_Suprapubic	ENSG00000117697	C	1.03789e-06	0.227905	0.00115231	A	-	1	212936272	NSL1	0
1:212936510:C:T	GTEx_v7	Skin_Not_Sun_Exposed_Suprapubic	ENSG00000117697	C	2.79638e-06	0.220006	0.00115231	T	-	1	212936510	NSL1	0
1:212936739:A:G	GTEx_v7	Skin_Not_Sun_Exposed_Suprapubic	ENSG00000117697	G	6.8197e-07	0.207298	0.00115231	A	-	1	212936739	NSL1	0
1:212937165:C:T	GTEx_v7	Skin_Not_Sun_Exposed_Suprapubic	ENSG00000117697	T	2.34993e-06	0.222171	0.00115231	C	-	1	212937165	NSL1	0
1:212937880:C:T	GTEx_v7	Skin_Not_Sun_Exposed_Suprapubic	ENSG00000117697	T	7.89793e-07	0.207159	0.00115231	C	-	1	212937880	NSL1	0
1:212938905:A:G	GTEx_v7	Skin_Not_Sun_Exposed_Suprapubic	ENSG00000117697	G	8.78102e-07	0.205759	0.00115231	A	-	1	212938905	NSL1	0
1:212939394:C:T	GTEx_v7	Skin_Not_Sun_Exposed_Suprapubic	ENSG00000117697	T	3.36328e-06	0.219185	0.00115231	C	-	1	212939394	NSL1	0
1:212941578:C:T	GTEx_v7	Skin_Not_Sun_Exposed_Suprapubic	ENSG00000117697	T	2.75294e-06	0.222393	0.00115231	C	-	1	212941578	NSL1	0
1:212942054:A:G	GTEx_v7	Skin_Not_Sun_Exposed_Suprapubic	ENSG00000117697	A	2.79638e-06	0.220006	0.00115231	G	-	1	212942054	NSL1	0
1:212942388:A:AAAAC	GTEx_v7	Skin_Not_Sun_Exposed_Suprapubic	ENSG00000117697	AAAAC	7.4435e-07	0.207986	0.00115231	NA	NA	1	212942388	NSL1	0
1:212943581:A:G	GTEx_v7	Skin_Not_Sun_Exposed_Suprapubic	ENSG00000117697	G	6.81024e-07	0.207301	0.00115231	A	-	1	212943581	NSL1	0
1:212943871:A:G	GTEx_v7	Skin_Not_Sun_Exposed_Suprapubic	ENSG00000117697	G	5.37223e-06	0.214456	0.00115231	A	-	1	212943871	NSL1	0
1:212944098:A:G	GTEx_v7	Skin_Not_Sun_Exposed_Suprapubic	ENSG00000117697	A	8.98349e-07	0.233061	0.00115231	G	-	1	212944098	NSL1	0
1:212944877:C:G	GTEx_v7	Skin_Not_Sun_Exposed_Suprapubic	ENSG00000117697	G	6.56888e-07	0.236678	0.00115231	C	-	1	212944877	NSL1	0
1:212945458:C:T	GTEx_v7	Skin_Not_Sun_Exposed_Suprapubic	ENSG00000117697	C	6.81024e-07	0.207301	0.00115231	T	-	1	212945458	NSL1	0
1:212946682:G:GA	GTEx_v7	Skin_Not_Sun_Exposed_Suprapubic	ENSG00000117697	GA	5.02062e-06	0.221696	0.00115231	NA	NA	1	212946682	NSL1	0
1:212946919:C:T	GTEx_v7	Skin_Not_Sun_Exposed_Suprapubic	ENSG00000117697	C	1.32757e-06	0.226444	0.00115231	T	-	1	212946919	NSL1	0
1:212947520:A:G	GTEx_v7	Skin_Not_Sun_Exposed_Suprapubic	ENSG00000117697	A	1.40455e-06	0.229055	0.00115231	G	-	1	212947520	NSL1	0
1:212948534:C:G	GTEx_v7	Skin_Not_Sun_Exposed_Suprapubic	ENSG00000117697	C	7.07898e-07	0.23393	0.00115231	G	-	1	212948534	NSL1	0
1:212949059:A:C	GTEx_v7	Skin_Not_Sun_Exposed_Suprapubic	ENSG00000117697	C	6.81024e-07	0.207301	0.00115231	A	-	1	212949059	NSL1	0
1:212949135:A:T	GTEx_v7	Skin_Not_Sun_Exposed_Suprapubic	ENSG00000117697	A	4.47751e-06	0.215983	0.00115231	T	-	1	212949135	NSL1	0
1:212949235:C:T	GTEx_v7	Skin_Not_Sun_Exposed_Suprapubic	ENSG00000117697	C	4.3938e-06	0.217327	0.00115231	NA	NA	1	212949235	NSL1	0
1:212951508:T:TACTC	GTEx_v7	Skin_Not_Sun_Exposed_Suprapubic	ENSG00000117697	T	9.43995e-07	0.231751	0.00115231	NA	NA	1	212951508	NSL1	0
1:212952396:A:AC	GTEx_v7	Skin_Not_Sun_Exposed_Suprapubic	ENSG00000117697	AC	8.61133e-07	0.233561	0.00115231	NA	NA	1	212952396	NSL1	0
1:212952612:A:G	GTEx_v7	Skin_Not_Sun_Exposed_Suprapubic	ENSG00000117697	A	2.71116e-05	0.206035	0.00115231	NA	NA	1	212952612	NSL1	0
1:212952664:A:G	GTEx_v7	Skin_Not_Sun_Exposed_Suprapubic	ENSG00000117697	A	1.88173e-05	0.216878	0.00115231	NA	NA	1	212952664	NSL1	0
1:212953291:C:T	GTEx_v7	Skin_Not_Sun_Exposed_Suprapubic	ENSG00000117697	T	2.15285e-05	0.220744	0.00115231	NA	NA	1	212953291	NSL1	0
1:212954231:A:C	GTEx_v7	Skin_Not_Sun_Exposed_Suprapubic	ENSG00000117697	A	1.11402e-06	0.230411	0.00115231	C	-	1	212954231	NSL1	0
1:212954684:A:T	GTEx_v7	Skin_Not_Sun_Exposed_Suprapubic	ENSG00000117697	A	9.43995e-07	0.231751	0.00115231	T	-	1	212954684	NSL1	0
1:212954831:A:G	GTEx_v7	Skin_Not_Sun_Exposed_Suprapubic	ENSG00000117697	G	2.42309e-06	0.221622	0.00115231	A	-	1	212954831	NSL1	0
1:212955919:A:G	GTEx_v7	Skin_Not_Sun_Exposed_Suprapubic	ENSG00000117697	G	1.04785e-06	0.227901	0.00115231	A	-	1	212955919	NSL1	0
1:212956369:C:T	GTEx_v7	Skin_Not_Sun_Exposed_Suprapubic	ENSG00000117697	T	2.79638e-06	0.220006	0.00115231	C	-	1	212956369	NSL1	0
1:212956412:A:G	GTEx_v7	Skin_Not_Sun_Exposed_Suprapubic	ENSG00000117697	A	2.6088e-06	0.223484	0.00115231	G	-	1	212956412	NSL1	0
1:212957198:C:T	GTEx_v7	Skin_Not_Sun_Exposed_Suprapubic	ENSG00000117697	C	1.03789e-06	0.227905	0.00115231	T	-	1	212957198	NSL1	0
1:212957354:A:G	GTEx_v7	Skin_Not_Sun_Exposed_Suprapubic	ENSG00000117697	G	1.48832e-06	0.221932	0.00115231	A	-	1	212957354	NSL1	0
1:212957437:C:T	GTEx_v7	Skin_Not_Sun_Exposed_Suprapubic	ENSG00000117697	C	9.43995e-07	0.231751	0.00115231	T	-	1	212957437	NSL1	0
1:212958835:A:C	GTEx_v7	Skin_Not_Sun_Exposed_Suprapubic	ENSG00000117697	A	9.43995e-07	0.231751	0.00115231	C	-	1	212958835	NSL1	0
1:212960137:A:G	GTEx_v7	Skin_Not_Sun_Exposed_Suprapubic	ENSG00000117697	G	6.81024e-07	0.207301	0.00115231	A	-	1	212960137	NSL1	0
1:212961080:T:TAAAG	GTEx_v7	Skin_Not_Sun_Exposed_Suprapubic	ENSG00000117697	TAAAG	6.87433e-07	0.207659	0.00115231	NA	NA	1	212961080	NSL1	1
1:212962821:T:TG	GTEx_v7	Skin_Not_Sun_Exposed_Suprapubic	ENSG00000117697	T	2.79638e-06	0.220006	0.00115231	NA	NA	1	212962821	NSL1	0
1:212963260:A:T	GTEx_v7	Skin_Not_Sun_Exposed_Suprapubic	ENSG00000117697	A	9.43995e-07	0.231751	0.00115231	T	-	1	212963260	NSL1	1
1:212964427:C:T	GTEx_v7	Skin_Not_Sun_Exposed_Suprapubic	ENSG00000117697	C	7.81094e-07	0.233909	0.00115231	T	-	1	212964427	NSL1	0
1:212965095:A:G	GTEx_v7	Skin_Not_Sun_Exposed_Suprapubic	ENSG00000117697	A	9.43995e-07	0.231751	0.00115231	G	-	1	212965095	NSL1	0
1:212965284:C:G	GTEx_v7	Skin_Not_Sun_Exposed_Suprapubic	ENSG00000117697	G	3.98325e-05	0.184631	0.00115231	C	-	1	212965284	NSL1	0
1:212965284:C:G	GTEx_v7	Skin_Not_Sun_Exposed_Suprapubic	ENSG00000203705	G	1.77657e-10	-0.283877	1.93765e-06	C	+	1	212965284	TATDN3	0
1:212965469:C:T	GTEx_v7	Skin_Not_Sun_Exposed_Suprapubic	ENSG00000117697	T	6.81024e-07	0.207301	0.00115231	C	-	1	212965469	NSL1	0
1:212965768:C:T	GTEx_v7	Skin_Not_Sun_Exposed_Suprapubic	ENSG00000117697	T	6.51013e-06	0.220641	0.00115231	C	-	1	212965768	NSL1	0
1:213004375:A:G	GTEx_v7	Skin_Not_Sun_Exposed_Suprapubic	ENSG00000162769	A	3.27585e-05	-0.311482	8.95004e-11	NA	NA	1	213004375	FLVCR1	0
9:111628189:G:T	GTEx_v7	Skin_Not_Sun_Exposed_Suprapubic	ENSG00000119328	G	1.90329e-06	-0.380114	1.33986e-07	NA	NA	9	111628189	FAM206A	0
9:111632359:A:G	GTEx_v7	Skin_Not_Sun_Exposed_Suprapubic	ENSG00000119328	A	1.90079e-06	-0.383025	1.33986e-07	A	-	9	111632359	FAM206A	0
9:111633807:C:T	GTEx_v7	Skin_Not_Sun_Exposed_Suprapubic	ENSG00000119328	C	1.90079e-06	-0.383025	1.33986e-07	C	-	9	111633807	FAM206A	0
9:111634750:A:T	GTEx_v7	Skin_Not_Sun_Exposed_Suprapubic	ENSG00000119328	T	5.60002e-06	-0.369681	1.33986e-07	T	-	9	111634750	FAM206A	0
9:111638013:C:T	GTEx_v7	Skin_Not_Sun_Exposed_Suprapubic	ENSG00000119328	C	1.90079e-06	-0.383025	1.33986e-07	C	-	9	111638013	FAM206A	0
9:111646577:C:T	GTEx_v7	Skin_Not_Sun_Exposed_Suprapubic	ENSG00000119328	C	1.90079e-06	-0.383025	1.33986e-07	C	-	9	111646577	FAM206A	0
9:111654649:C:T	GTEx_v7	Skin_Not_Sun_Exposed_Suprapubic	ENSG00000119328	C	1.90079e-06	-0.383025	1.33986e-07	C	-	9	111654649	FAM206A	0
9:111659044:C:T	GTEx_v7	Skin_Not_Sun_Exposed_Suprapubic	ENSG00000119328	C	1.90079e-06	-0.383025	1.33986e-07	C	-	9	111659044	FAM206A	0
9:111659439:C:T	GTEx_v7	Skin_Not_Sun_Exposed_Suprapubic	ENSG00000119328	C	1.90079e-06	-0.383025	1.33986e-07	C	-	9	111659439	FAM206A	0
9:111662886:C:G	GTEx_v7	Skin_Not_Sun_Exposed_Suprapubic	ENSG00000119328	G	3.89642e-06	-0.390792	1.33986e-07	G	-	9	111662886	FAM206A	0
9:111672997:A:G	GTEx_v7	Skin_Not_Sun_Exposed_Suprapubic	ENSG00000119328	A	4.51165e-07	-0.396027	1.33986e-07	A	-	9	111672997	FAM206A	1
9:111673844:A:G	GTEx_v7	Skin_Not_Sun_Exposed_Suprapubic	ENSG00000119328	A	4.15127e-06	-0.260854	1.33986e-07	A	-	9	111673844	FAM206A	0
9:111677772:C:G	GTEx_v7	Skin_Not_Sun_Exposed_Suprapubic	ENSG00000119328	G	5.25865e-07	-0.393454	1.33986e-07	G	-	9	111677772	FAM206A	0
9:111678649:C:T	GTEx_v7	Skin_Not_Sun_Exposed_Suprapubic	ENSG00000119328	C	4.51165e-07	-0.396027	1.33986e-07	C	-	9	111678649	FAM206A	0
9:111679872:A:G	GTEx_v7	Skin_Not_Sun_Exposed_Suprapubic	ENSG00000119328	A	3.68971e-08	-0.428104	1.33986e-07	A	-	9	111679872	FAM206A	0
9:111683154:A:G	GTEx_v7	Skin_Not_Sun_Exposed_Suprapubic	ENSG00000119328	A	5.34181e-06	-0.255773	1.33986e-07	A	-	9	111683154	FAM206A	0
9:111684826:C:G	GTEx_v7	Skin_Not_Sun_Exposed_Suprapubic	ENSG00000119328	C	4.51165e-07	-0.396027	1.33986e-07	C	-	9	111684826	FAM206A	0
9:111684989:C:T	GTEx_v7	Skin_Not_Sun_Exposed_Suprapubic	ENSG00000119328	C	6.14375e-07	-0.280698	1.33986e-07	C	-	9	111684989	FAM206A	0
9:111685078:C:CAT	GTEx_v7	Skin_Not_Sun_Exposed_Suprapubic	ENSG00000119328	CAT	6.26533e-06	-0.254158	1.33986e-07	NA	NA	9	111685078	FAM206A	0
9:111687379:C:T	GTEx_v7	Skin_Not_Sun_Exposed_Suprapubic	ENSG00000119328	C	5.34181e-06	-0.255773	1.33986e-07	C	-	9	111687379	FAM206A	0
9:111692672:C:T	GTEx_v7	Skin_Not_Sun_Exposed_Suprapubic	ENSG00000119328	C	4.51165e-07	-0.396027	1.33986e-07	C	-	9	111692672	FAM206A	0
9:111694647:G:GT	GTEx_v7	Skin_Not_Sun_Exposed_Suprapubic	ENSG00000119328	GT	3.79271e-08	-0.434977	1.33986e-07	NA	NA	9	111694647	FAM206A	0
9:111696159:C:G	GTEx_v7	Skin_Not_Sun_Exposed_Suprapubic	ENSG00000119328	G	4.51165e-07	-0.396027	1.33986e-07	G	-	9	111696159	FAM206A	0
9:111696214:A:C	GTEx_v7	Skin_Not_Sun_Exposed_Suprapubic	ENSG00000119328	C	1.03401e-11	-0.437221	1.33986e-07	C	-	9	111696214	FAM206A	0
9:111696646:C:G	GTEx_v7	Skin_Not_Sun_Exposed_Suprapubic	ENSG00000119328	G	5.18056e-11	-0.42857	1.33986e-07	G	-	9	111696646	FAM206A	0
9:111696948:C:G	GTEx_v7	Skin_Not_Sun_Exposed_Suprapubic	ENSG00000119328	C	1.03401e-11	-0.437221	1.33986e-07	C	-	9	111696948	FAM206A	0
9:111698291:C:T	GTEx_v7	Skin_Not_Sun_Exposed_Suprapubic	ENSG00000119328	C	2.02587e-10	-0.416796	1.33986e-07	NA	NA	9	111698291	FAM206A	0
9:111698292:G:T	GTEx_v7	Skin_Not_Sun_Exposed_Suprapubic	ENSG00000119328	T	3.79271e-08	-0.434977	1.33986e-07	NA	NA	9	111698292	FAM206A	0
9:111698789:C:T	GTEx_v7	Skin_Not_Sun_Exposed_Suprapubic	ENSG00000119328	T	2.02587e-10	-0.416796	1.33986e-07	T	-	9	111698789	FAM206A	0
9:111699303:A:G	GTEx_v7	Skin_Not_Sun_Exposed_Suprapubic	ENSG00000119328	G	2.02587e-10	-0.416796	1.33986e-07	G	-	9	111699303	FAM206A	0
9:111701089:A:T	GTEx_v7	Skin_Not_Sun_Exposed_Suprapubic	ENSG00000119328	T	1.81978e-09	-0.400292	1.33986e-07	T	-	9	111701089	FAM206A	0
9:111701111:C:G	GTEx_v7	Skin_Not_Sun_Exposed_Suprapubic	ENSG00000119328	C	4.51165e-07	-0.396027	1.33986e-07	C	-	9	111701111	FAM206A	0
9:111703691:A:G	GTEx_v7	Skin_Not_Sun_Exposed_Suprapubic	ENSG00000119328	A	1.51552e-11	-0.437697	1.33986e-07	A	-	9	111703691	FAM206A	0
9:111707705:A:T	GTEx_v7	Skin_Not_Sun_Exposed_Suprapubic	ENSG00000119328	A	2.63387e-10	-0.431841	1.33986e-07	A	-	9	111707705	FAM206A	0
9:111708528:A:G	GTEx_v7	Skin_Not_Sun_Exposed_Suprapubic	ENSG00000119328	A	7.55549e-07	-0.393025	1.33986e-07	A	-	9	111708528	FAM206A	0
9:111708822:C:T	GTEx_v7	Skin_Not_Sun_Exposed_Suprapubic	ENSG00000119328	C	4.51165e-07	-0.396027	1.33986e-07	C	-	9	111708822	FAM206A	0
9:111709551:A:G	GTEx_v7	Skin_Not_Sun_Exposed_Suprapubic	ENSG00000119328	G	7.1089e-12	-0.44029	1.33986e-07	G	-	9	111709551	FAM206A	0
9:111711515:A:G	GTEx_v7	Skin_Not_Sun_Exposed_Suprapubic	ENSG00000119328	G	3.63223e-10	-0.413811	1.33986e-07	G	-	9	111711515	FAM206A	0
9:111711823:A:G	GTEx_v7	Skin_Not_Sun_Exposed_Suprapubic	ENSG00000119328	G	4.51165e-07	-0.396027	1.33986e-07	G	-	9	111711823	FAM206A	0
9:111713381:C:T	GTEx_v7	Skin_Not_Sun_Exposed_Suprapubic	ENSG00000119328	T	4.51165e-07	-0.396027	1.33986e-07	T	-	9	111713381	FAM206A	0
9:111714038:C:T	GTEx_v7	Skin_Not_Sun_Exposed_Suprapubic	ENSG00000119328	C	3.79271e-08	-0.434977	1.33986e-07	C	-	9	111714038	FAM206A	0
9:111715720:A:G	GTEx_v7	Skin_Not_Sun_Exposed_Suprapubic	ENSG00000119328	G	2.02587e-10	-0.416796	1.33986e-07	G	-	9	111715720	FAM206A	0
9:111715750:C:T	GTEx_v7	Skin_Not_Sun_Exposed_Suprapubic	ENSG00000119328	T	3.79271e-08	-0.434977	1.33986e-07	T	-	9	111715750	FAM206A	0
9:111716516:A:G	GTEx_v7	Skin_Not_Sun_Exposed_Suprapubic	ENSG00000119328	A	2.224e-10	-0.416038	1.33986e-07	A	-	9	111716516	FAM206A	0
9:111718325:C:T	GTEx_v7	Skin_Not_Sun_Exposed_Suprapubic	ENSG00000119328	C	1.03401e-11	-0.437221	1.33986e-07	C	-	9	111718325	FAM206A	0
9:111719557:A:C	GTEx_v7	Skin_Not_Sun_Exposed_Suprapubic	ENSG00000119328	C	2.44512e-10	-0.422429	1.33986e-07	C	-	9	111719557	FAM206A	0
9:111721054:A:G	GTEx_v7	Skin_Not_Sun_Exposed_Suprapubic	ENSG00000119328	G	1.35407e-11	-0.438599	1.33986e-07	G	-	9	111721054	FAM206A	0
9:111721502:A:G	GTEx_v7	Skin_Not_Sun_Exposed_Suprapubic	ENSG00000119328	A	5.5053e-10	-0.421566	1.33986e-07	A	-	9	111721502	FAM206A	0
9:111724840:C:T	GTEx_v7	Skin_Not_Sun_Exposed_Suprapubic	ENSG00000119328	T	2.02587e-10	-0.416796	1.33986e-07	T	-	9	111724840	FAM206A	0
9:111724919:C:G	GTEx_v7	Skin_Not_Sun_Exposed_Suprapubic	ENSG00000119328	C	2.02587e-10	-0.416796	1.33986e-07	C	-	9	111724919	FAM206A	0
9:111726184:A:G	GTEx_v7	Skin_Not_Sun_Exposed_Suprapubic	ENSG00000119328	A	4.51165e-07	-0.396027	1.33986e-07	A	-	9	111726184	FAM206A	0
9:111727030:C:T	GTEx_v7	Skin_Not_Sun_Exposed_Suprapubic	ENSG00000119328	C	1.67917e-11	-0.438181	1.33986e-07	C	-	9	111727030	FAM206A	0
9:111728617:C:T	GTEx_v7	Skin_Not_Sun_Exposed_Suprapubic	ENSG00000119328	C	3.20776e-10	-0.413725	1.33986e-07	C	-	9	111728617	FAM206A	0
9:111731448:A:G	GTEx_v7	Skin_Not_Sun_Exposed_Suprapubic	ENSG00000119328	A	1.48523e-05	-0.388234	1.33986e-07	A	-	9	111731448	FAM206A	0
9:111732644:C:G	GTEx_v7	Skin_Not_Sun_Exposed_Suprapubic	ENSG00000119328	C	4.51165e-07	-0.396027	1.33986e-07	C	-	9	111732644	FAM206A	0
9:111734674:C:T	GTEx_v7	Skin_Not_Sun_Exposed_Suprapubic	ENSG00000119328	T	3.79271e-08	-0.434977	1.33986e-07	T	-	9	111734674	FAM206A	0
9:111735310:G:T	GTEx_v7	Skin_Not_Sun_Exposed_Suprapubic	ENSG00000119328	T	4.51165e-07	-0.396027	1.33986e-07	T	-	9	111735310	FAM206A	0
9:111735885:G:T	GTEx_v7	Skin_Not_Sun_Exposed_Suprapubic	ENSG00000119328	G	1.41791e-11	-0.435274	1.33986e-07	G	-	9	111735885	FAM206A	0
9:111738125:C:T	GTEx_v7	Skin_Not_Sun_Exposed_Suprapubic	ENSG00000119328	T	4.51165e-07	-0.396027	1.33986e-07	T	-	9	111738125	FAM206A	0
9:111739340:A:T	GTEx_v7	Skin_Not_Sun_Exposed_Suprapubic	ENSG00000119328	T	4.51165e-07	-0.396027	1.33986e-07	NA	NA	9	111739340	FAM206A	0
9:111739964:C:T	GTEx_v7	Skin_Not_Sun_Exposed_Suprapubic	ENSG00000119328	C	2.02587e-10	-0.416796	1.33986e-07	C	-	9	111739964	FAM206A	0
9:111740708:C:G	GTEx_v7	Skin_Not_Sun_Exposed_Suprapubic	ENSG00000119328	G	1.20663e-07	-0.41673	1.33986e-07	G	-	9	111740708	FAM206A	0
9:111742380:C:T	GTEx_v7	Skin_Not_Sun_Exposed_Suprapubic	ENSG00000119328	C	4.68057e-11	-0.432129	1.33986e-07	C	-	9	111742380	FAM206A	0
9:111743426:C:T	GTEx_v7	Skin_Not_Sun_Exposed_Suprapubic	ENSG00000119328	C	3.37125e-07	-0.289199	1.33986e-07	C	-	9	111743426	FAM206A	0
9:111743835:A:G	GTEx_v7	Skin_Not_Sun_Exposed_Suprapubic	ENSG00000119328	G	4.68057e-11	-0.432129	1.33986e-07	G	-	9	111743835	FAM206A	0
9:111744627:A:C	GTEx_v7	Skin_Not_Sun_Exposed_Suprapubic	ENSG00000119328	C	2.02587e-10	-0.416796	1.33986e-07	C	-	9	111744627	FAM206A	0
9:111744713:C:T	GTEx_v7	Skin_Not_Sun_Exposed_Suprapubic	ENSG00000119328	T	8.26687e-07	-0.278931	1.33986e-07	T	-	9	111744713	FAM206A	0
9:111745095:C:T	GTEx_v7	Skin_Not_Sun_Exposed_Suprapubic	ENSG00000119328	C	1.93664e-06	-0.384827	1.33986e-07	C	-	9	111745095	FAM206A	0
9:111745310:A:G	GTEx_v7	Skin_Not_Sun_Exposed_Suprapubic	ENSG00000119328	G	2.02587e-10	-0.416796	1.33986e-07	G	-	9	111745310	FAM206A	0
9:111746069:C:T	GTEx_v7	Skin_Not_Sun_Exposed_Suprapubic	ENSG00000119328	C	2.02587e-10	-0.416796	1.33986e-07	C	-	9	111746069	FAM206A	0
9:111750970:C:T	GTEx_v7	Skin_Not_Sun_Exposed_Suprapubic	ENSG00000119328	T	3.79271e-08	-0.434977	1.33986e-07	T	-	9	111750970	FAM206A	0
9:111751085:A:G	GTEx_v7	Skin_Not_Sun_Exposed_Suprapubic	ENSG00000119328	G	3.69169e-08	-0.435557	1.33986e-07	G	-	9	111751085	FAM206A	0
9:111753159:G:T	GTEx_v7	Skin_Not_Sun_Exposed_Suprapubic	ENSG00000119328	T	1.15912e-10	-0.418304	1.33986e-07	T	-	9	111753159	FAM206A	0
9:111753821:T:TA	GTEx_v7	Skin_Not_Sun_Exposed_Suprapubic	ENSG00000119328	T	1.0908e-10	-0.419695	1.33986e-07	NA	NA	9	111753821	FAM206A	1
9:111755264:A:G	GTEx_v7	Skin_Not_Sun_Exposed_Suprapubic	ENSG00000119328	A	2.02587e-10	-0.416796	1.33986e-07	A	-	9	111755264	FAM206A	0
9:111755284:T:TA	GTEx_v7	Skin_Not_Sun_Exposed_Suprapubic	ENSG00000119328	T	2.02587e-10	-0.416796	1.33986e-07	NA	NA	9	111755284	FAM206A	0
9:111755491:A:G	GTEx_v7	Skin_Not_Sun_Exposed_Suprapubic	ENSG00000119328	A	2.02587e-10	-0.416796	1.33986e-07	A	-	9	111755491	FAM206A	0
9:111756024:A:G	GTEx_v7	Skin_Not_Sun_Exposed_Suprapubic	ENSG00000119328	G	4.51165e-07	-0.396027	1.33986e-07	G	-	9	111756024	FAM206A	0
9:111757118:A:G	GTEx_v7	Skin_Not_Sun_Exposed_Suprapubic	ENSG00000119328	G	4.51165e-07	-0.396027	1.33986e-07	G	-	9	111757118	FAM206A	0
9:111761188:C:G	GTEx_v7	Skin_Not_Sun_Exposed_Suprapubic	ENSG00000119328	G	1.72985e-11	-0.434911	1.33986e-07	G	-	9	111761188	FAM206A	0
9:111761202:A:G	GTEx_v7	Skin_Not_Sun_Exposed_Suprapubic	ENSG00000119328	A	3.35952e-10	-0.414009	1.33986e-07	A	-	9	111761202	FAM206A	0
9:111761229:C:T	GTEx_v7	Skin_Not_Sun_Exposed_Suprapubic	ENSG00000119328	T	1.03401e-11	-0.437221	1.33986e-07	T	-	9	111761229	FAM206A	0
9:111761580:C:T	GTEx_v7	Skin_Not_Sun_Exposed_Suprapubic	ENSG00000119328	T	2.69388e-11	-0.436845	1.33986e-07	T	-	9	111761580	FAM206A	0
9:111762093:C:T	GTEx_v7	Skin_Not_Sun_Exposed_Suprapubic	ENSG00000119328	T	2.02587e-10	-0.416796	1.33986e-07	T	-	9	111762093	FAM206A	0
9:111762407:A:T	GTEx_v7	Skin_Not_Sun_Exposed_Suprapubic	ENSG00000119328	A	9.2599e-11	-0.426371	1.33986e-07	A	-	9	111762407	FAM206A	0
9:111763114:C:T	GTEx_v7	Skin_Not_Sun_Exposed_Suprapubic	ENSG00000119328	T	2.26573e-10	-0.404813	1.33986e-07	T	-	9	111763114	FAM206A	1
9:111765487:C:G	GTEx_v7	Skin_Not_Sun_Exposed_Suprapubic	ENSG00000119328	G	4.51165e-07	-0.396027	1.33986e-07	G	-	9	111765487	FAM206A	0
9:111765737:C:T	GTEx_v7	Skin_Not_Sun_Exposed_Suprapubic	ENSG00000119328	T	3.77089e-08	-0.316655	1.33986e-07	T	-	9	111765737	FAM206A	0
9:111766364:G:T	GTEx_v7	Skin_Not_Sun_Exposed_Suprapubic	ENSG00000119328	T	2.02587e-10	-0.416796	1.33986e-07	T	-	9	111766364	FAM206A	0
9:111766659:A:G	GTEx_v7	Skin_Not_Sun_Exposed_Suprapubic	ENSG00000119328	A	4.51165e-07	-0.396027	1.33986e-07	A	-	9	111766659	FAM206A	0
9:111766790:A:G	GTEx_v7	Skin_Not_Sun_Exposed_Suprapubic	ENSG00000119328	A	2.02587e-10	-0.416796	1.33986e-07	A	-	9	111766790	FAM206A	0
9:111772348:G:T	GTEx_v7	Skin_Not_Sun_Exposed_Suprapubic	ENSG00000119326	T	1.01308e-06	-0.232849	3.39025e-08	T	-	9	111772348	CTNNAL1	0
9:111774008:A:G	GTEx_v7	Skin_Not_Sun_Exposed_Suprapubic	ENSG00000119326	G	8.48659e-07	-0.225208	3.39025e-08	G	-	9	111774008	CTNNAL1	0
9:111774463:G:T	GTEx_v7	Skin_Not_Sun_Exposed_Suprapubic	ENSG00000119328	G	3.28884e-09	-0.39414	1.33986e-07	G	-	9	111774463	FAM206A	0
9:111774636:A:T	GTEx_v7	Skin_Not_Sun_Exposed_Suprapubic	ENSG00000119326	A	1.01308e-06	-0.232849	3.39025e-08	A	-	9	111774636	CTNNAL1	0
9:111778698:G:GA	GTEx_v7	Skin_Not_Sun_Exposed_Suprapubic	ENSG00000119328	G	3.03388e-06	-0.364593	1.33986e-07	NA	NA	9	111778698	FAM206A	0
9:111793587:C:G	GTEx_v7	Skin_Not_Sun_Exposed_Suprapubic	ENSG00000119328	C	2.33972e-06	-0.36897	1.33986e-07	C	-	9	111793587	FAM206A	0
9:111796890:C:T	GTEx_v7	Skin_Not_Sun_Exposed_Suprapubic	ENSG00000119328	T	2.47434e-07	-0.406023	1.33986e-07	T	-	9	111796890	FAM206A	0
9:111802246:G:T	GTEx_v7	Skin_Not_Sun_Exposed_Suprapubic	ENSG00000119328	G	2.33972e-06	-0.36897	1.33986e-07	G	-	9	111802246	FAM206A	0
9:111806863:C:G	GTEx_v7	Skin_Not_Sun_Exposed_Suprapubic	ENSG00000119328	C	6.58095e-06	-0.356382	1.33986e-07	C	-	9	111806863	FAM206A	0
9:111830581:C:T	GTEx_v7	Skin_Not_Sun_Exposed_Suprapubic	ENSG00000119328	T	1.28897e-05	-0.359564	1.33986e-07	T	-	9	111830581	FAM206A	0
9:111837065:C:T	GTEx_v7	Skin_Not_Sun_Exposed_Suprapubic	ENSG00000119328	T	2.33972e-06	-0.36897	1.33986e-07	T	-	9	111837065	FAM206A	0
9:111837094:A:G	GTEx_v7	Skin_Not_Sun_Exposed_Suprapubic	ENSG00000119328	A	2.33972e-06	-0.36897	1.33986e-07	A	-	9	111837094	FAM206A	0
9:111837864:A:T	GTEx_v7	Skin_Not_Sun_Exposed_Suprapubic	ENSG00000119328	T	2.33972e-06	-0.36897	1.33986e-07	T	-	9	111837864	FAM206A	1
9:111870085:A:G	GTEx_v7	Skin_Not_Sun_Exposed_Suprapubic	ENSG00000119328	A	2.33972e-06	-0.36897	1.33986e-07	A	-	9	111870085	FAM206A	0
9:111877711:A:C	GTEx_v7	Skin_Not_Sun_Exposed_Suprapubic	ENSG00000119328	C	1.90355e-06	-0.372386	1.33986e-07	C	-	9	111877711	FAM206A	0
9:111880352:A:T	GTEx_v7	Skin_Not_Sun_Exposed_Suprapubic	ENSG00000119328	T	4.32689e-06	-0.373673	1.33986e-07	T	-	9	111880352	FAM206A	0
9:111882579:C:T	GTEx_v7	Skin_Not_Sun_Exposed_Suprapubic	ENSG00000119328	T	4.32689e-06	-0.373673	1.33986e-07	T	-	9	111882579	FAM206A	0
9:111890648:G:GA	GTEx_v7	Skin_Not_Sun_Exposed_Suprapubic	ENSG00000119328	G	4.32689e-06	-0.373673	1.33986e-07	NA	NA	9	111890648	FAM206A	0
9:111898982:A:G	GTEx_v7	Skin_Not_Sun_Exposed_Suprapubic	ENSG00000119328	G	4.32689e-06	-0.373673	1.33986e-07	G	-	9	111898982	FAM206A	0
9:111908484:C:CAAAA	GTEx_v7	Skin_Not_Sun_Exposed_Suprapubic	ENSG00000119328	CAAAA	1.0473e-05	-0.358913	1.33986e-07	NA	NA	9	111908484	FAM206A	0
12:132699346:C:T	GTEx_v7	Skin_Not_Sun_Exposed_Suprapubic	ENSG00000182870	T	3.30742e-07	0.402013	0.00150332	NA	NA	12	132699346	GALNT9	0
12:132699990:A:G	GTEx_v7	Skin_Not_Sun_Exposed_Suprapubic	ENSG00000182870	A	1.21954e-06	0.376201	0.00150332	NA	NA	12	132699990	GALNT9	0
12:132700387:G:T	GTEx_v7	Skin_Not_Sun_Exposed_Suprapubic	ENSG00000182870	G	1.21885e-06	0.378068	0.00150332	NA	NA	12	132700387	GALNT9	0
12:132701054:C:T	GTEx_v7	Skin_Not_Sun_Exposed_Suprapubic	ENSG00000182870	T	1.21885e-06	0.378068	0.00150332	NA	NA	12	132701054	GALNT9	0
12:132701277:A:G	GTEx_v7	Skin_Not_Sun_Exposed_Suprapubic	ENSG00000182870	A	1.21885e-06	0.378068	0.00150332	NA	NA	12	132701277	GALNT9	0
12:132701376:A:G	GTEx_v7	Skin_Not_Sun_Exposed_Suprapubic	ENSG00000182870	A	1.21885e-06	0.378068	0.00150332	NA	NA	12	132701376	GALNT9	0
12:132701796:A:C	GTEx_v7	Skin_Not_Sun_Exposed_Suprapubic	ENSG00000182870	C	6.96095e-07	0.404014	0.00150332	NA	NA	12	132701796	GALNT9	0
12:132702922:G:T	GTEx_v7	Skin_Not_Sun_Exposed_Suprapubic	ENSG00000182870	T	1.21885e-06	0.378068	0.00150332	NA	NA	12	132702922	GALNT9	0
12:132703218:G:T	GTEx_v7	Skin_Not_Sun_Exposed_Suprapubic	ENSG00000182870	T	1.21885e-06	0.378068	0.00150332	NA	NA	12	132703218	GALNT9	0
12:132703302:A:G	GTEx_v7	Skin_Not_Sun_Exposed_Suprapubic	ENSG00000182870	A	1.21885e-06	0.378068	0.00150332	NA	NA	12	132703302	GALNT9	0
12:132705803:C:G	GTEx_v7	Skin_Not_Sun_Exposed_Suprapubic	ENSG00000182870	G	3.29408e-06	0.38267	0.00150332	NA	NA	12	132705803	GALNT9	0
12:132706243:A:T	GTEx_v7	Skin_Not_Sun_Exposed_Suprapubic	ENSG00000182870	T	1.69732e-06	0.378687	0.00150332	NA	NA	12	132706243	GALNT9	0
12:132706266:C:T	GTEx_v7	Skin_Not_Sun_Exposed_Suprapubic	ENSG00000182870	T	2.63188e-06	0.367005	0.00150332	NA	NA	12	132706266	GALNT9	0
1:212881292:C:T	GTEx_v7	Skin_Sun_Exposed_Lower_leg	ENSG00000117697	T	4.33669e-05	0.219169	3.78356e-07	NA	NA	1	212881292	NSL1	0
1:212887313:C:T	GTEx_v7	Skin_Sun_Exposed_Lower_leg	ENSG00000117697	C	1.06328e-10	0.290515	3.78356e-07	T	-	1	212887313	NSL1	0
1:212888694:A:G	GTEx_v7	Skin_Sun_Exposed_Lower_leg	ENSG00000117697	G	7.23796e-07	0.210322	3.78356e-07	A	-	1	212888694	NSL1	0
1:212888694:A:G	GTEx_v7	Skin_Sun_Exposed_Lower_leg	ENSG00000203705	G	1.97955e-05	-0.187509	7.08024e-06	A	+	1	212888694	TATDN3	0
1:212889282:C:T	GTEx_v7	Skin_Sun_Exposed_Lower_leg	ENSG00000117697	C	1.0269e-09	0.269625	3.78356e-07	T	-	1	212889282	NSL1	0
1:212891567:A:C	GTEx_v7	Skin_Sun_Exposed_Lower_leg	ENSG00000117697	A	4.40088e-10	0.277393	3.78356e-07	C	-	1	212891567	NSL1	0
1:212891742:T:TCTC	GTEx_v7	Skin_Sun_Exposed_Lower_leg	ENSG00000117697	T	4.81829e-10	0.277744	3.78356e-07	NA	NA	1	212891742	NSL1	0
1:212892113:G:T	GTEx_v7	Skin_Sun_Exposed_Lower_leg	ENSG00000117697	G	3.43604e-10	0.278063	3.78356e-07	T	-	1	212892113	NSL1	0
1:212892809:G:T	GTEx_v7	Skin_Sun_Exposed_Lower_leg	ENSG00000117697	G	3.43604e-10	0.278063	3.78356e-07	T	-	1	212892809	NSL1	0
1:212893750:A:G	GTEx_v7	Skin_Sun_Exposed_Lower_leg	ENSG00000117697	A	2.63078e-10	0.27942	3.78356e-07	G	-	1	212893750	NSL1	0
1:212893875:A:G	GTEx_v7	Skin_Sun_Exposed_Lower_leg	ENSG00000117697	A	4.70662e-10	0.278243	3.78356e-07	G	-	1	212893875	NSL1	0
1:212893881:A:G	GTEx_v7	Skin_Sun_Exposed_Lower_leg	ENSG00000117697	G	2.60075e-08	0.222151	3.78356e-07	A	-	1	212893881	NSL1	0
1:212893881:A:G	GTEx_v7	Skin_Sun_Exposed_Lower_leg	ENSG00000203705	G	3.22025e-05	-0.172661	7.08024e-06	A	+	1	212893881	TATDN3	0
1:212894022:A:G	GTEx_v7	Skin_Sun_Exposed_Lower_leg	ENSG00000117697	G	4.81829e-10	0.277744	3.78356e-07	A	-	1	212894022	NSL1	0
1:212894474:A:G	GTEx_v7	Skin_Sun_Exposed_Lower_leg	ENSG00000117697	A	7.99775e-08	0.214792	3.78356e-07	G	-	1	212894474	NSL1	0
1:212894474:A:G	GTEx_v7	Skin_Sun_Exposed_Lower_leg	ENSG00000203705	A	4.22457e-05	-0.170335	7.08024e-06	G	+	1	212894474	TATDN3	0
1:212894745:C:T	GTEx_v7	Skin_Sun_Exposed_Lower_leg	ENSG00000117697	C	7.69582e-10	0.275664	3.78356e-07	T	-	1	212894745	NSL1	0
1:212895751:A:G	GTEx_v7	Skin_Sun_Exposed_Lower_leg	ENSG00000117697	G	5.39456e-10	0.276256	3.78356e-07	A	-	1	212895751	NSL1	0
1:212897446:T:TACAA	GTEx_v7	Skin_Sun_Exposed_Lower_leg	ENSG00000117697	T	2.57756e-10	0.279505	3.78356e-07	NA	NA	1	212897446	NSL1	0
1:212897734:C:T	GTEx_v7	Skin_Sun_Exposed_Lower_leg	ENSG00000117697	T	4.33833e-10	0.277811	3.78356e-07	NA	NA	1	212897734	NSL1	0
1:212898253:C:G	GTEx_v7	Skin_Sun_Exposed_Lower_leg	ENSG00000117697	G	3.11345e-07	0.211808	3.78356e-07	C	-	1	212898253	NSL1	0
1:212898253:C:G	GTEx_v7	Skin_Sun_Exposed_Lower_leg	ENSG00000203705	G	3.17218e-06	-0.199409	7.08024e-06	C	+	1	212898253	TATDN3	0
1:212898512:C:T	GTEx_v7	Skin_Sun_Exposed_Lower_leg	ENSG00000117697	C	2.48602e-08	0.223703	3.78356e-07	T	-	1	212898512	NSL1	0
1:212898512:C:T	GTEx_v7	Skin_Sun_Exposed_Lower_leg	ENSG00000203705	C	3.47614e-05	-0.172919	7.08024e-06	T	+	1	212898512	TATDN3	0
1:212901237:C:T	GTEx_v7	Skin_Sun_Exposed_Lower_leg	ENSG00000117697	C	2.19619e-10	0.285803	3.78356e-07	T	-	1	212901237	NSL1	0
1:212901869:G:T	GTEx_v7	Skin_Sun_Exposed_Lower_leg	ENSG00000117697	G	2.19619e-10	0.285803	3.78356e-07	T	-	1	212901869	NSL1	0
1:212902811:A:G	GTEx_v7	Skin_Sun_Exposed_Lower_leg	ENSG00000117697	G	3.97254e-08	0.22224	3.78356e-07	A	-	1	212902811	NSL1	0
1:212902811:A:G	GTEx_v7	Skin_Sun_Exposed_Lower_leg	ENSG00000203705	G	1.03518e-05	-0.1853	7.08024e-06	A	+	1	212902811	TATDN3	0
1:212902901:A:G	GTEx_v7	Skin_Sun_Exposed_Lower_leg	ENSG00000117697	A	3.3208e-10	0.284113	3.78356e-07	G	-	1	212902901	NSL1	0
1:212903051:C:G	GTEx_v7	Skin_Sun_Exposed_Lower_leg	ENSG00000117697	G	2.67896e-10	0.283655	3.78356e-07	C	-	1	212903051	NSL1	0
1:212905631:A:G	GTEx_v7	Skin_Sun_Exposed_Lower_leg	ENSG00000117697	G	7.3357e-10	0.285992	3.78356e-07	A	-	1	212905631	NSL1	0
1:212907963:A:G	GTEx_v7	Skin_Sun_Exposed_Lower_leg	ENSG00000117697	G	2.19619e-10	0.285803	3.78356e-07	A	-	1	212907963	NSL1	0
1:212909472:A:T	GTEx_v7	Skin_Sun_Exposed_Lower_leg	ENSG00000117697	T	3.2955e-08	0.22317	3.78356e-07	A	-	1	212909472	NSL1	0
1:212909472:A:T	GTEx_v7	Skin_Sun_Exposed_Lower_leg	ENSG00000203705	T	7.66039e-06	-0.187655	7.08024e-06	A	+	1	212909472	TATDN3	0
1:212909744:A:G	GTEx_v7	Skin_Sun_Exposed_Lower_leg	ENSG00000117697	G	3.3208e-10	0.284113	3.78356e-07	A	-	1	212909744	NSL1	0
1:212911615:C:T	GTEx_v7	Skin_Sun_Exposed_Lower_leg	ENSG00000117697	T	2.19619e-10	0.285803	3.78356e-07	C	-	1	212911615	NSL1	0
1:212913590:C:T	GTEx_v7	Skin_Sun_Exposed_Lower_leg	ENSG00000117697	T	2.94038e-08	0.22407	3.78356e-07	C	-	1	212913590	NSL1	0
1:212913590:C:T	GTEx_v7	Skin_Sun_Exposed_Lower_leg	ENSG00000203705	T	1.09392e-05	-0.184633	7.08024e-06	C	+	1	212913590	TATDN3	0
1:212914404:C:T	GTEx_v7	Skin_Sun_Exposed_Lower_leg	ENSG00000117697	C	2.02787e-10	0.285375	3.78356e-07	T	-	1	212914404	NSL1	0
1:212917361:C:T	GTEx_v7	Skin_Sun_Exposed_Lower_leg	ENSG00000117697	C	3.20619e-08	0.223473	3.78356e-07	T	-	1	212917361	NSL1	0
1:212917361:C:T	GTEx_v7	Skin_Sun_Exposed_Lower_leg	ENSG00000203705	C	9.79187e-06	-0.185603	7.08024e-06	T	+	1	212917361	TATDN3	0
1:212917678:C:G	GTEx_v7	Skin_Sun_Exposed_Lower_leg	ENSG00000117697	G	4.44508e-08	0.221355	3.78356e-07	C	-	1	212917678	NSL1	0
1:212917678:C:G	GTEx_v7	Skin_Sun_Exposed_Lower_leg	ENSG00000203705	G	9.42144e-06	-0.186035	7.08024e-06	C	+	1	212917678	TATDN3	0
1:212917683:A:G	GTEx_v7	Skin_Sun_Exposed_Lower_leg	ENSG00000117697	A	2.19619e-10	0.285803	3.78356e-07	G	-	1	212917683	NSL1	0
1:212917980:A:G	GTEx_v7	Skin_Sun_Exposed_Lower_leg	ENSG00000117697	A	3.20619e-08	0.223473	3.78356e-07	G	-	1	212917980	NSL1	0
1:212917980:A:G	GTEx_v7	Skin_Sun_Exposed_Lower_leg	ENSG00000203705	A	9.79187e-06	-0.185603	7.08024e-06	G	+	1	212917980	TATDN3	0
1:212918338:C:T	GTEx_v7	Skin_Sun_Exposed_Lower_leg	ENSG00000117697	T	1.77905e-10	0.286602	3.78356e-07	C	-	1	212918338	NSL1	0
1:212918347:A:G	GTEx_v7	Skin_Sun_Exposed_Lower_leg	ENSG00000117697	A	3.71976e-10	0.283888	3.78356e-07	G	-	1	212918347	NSL1	0
1:212918365:C:T	GTEx_v7	Skin_Sun_Exposed_Lower_leg	ENSG00000117697	T	1.98998e-10	0.2866	3.78356e-07	C	-	1	212918365	NSL1	0
1:212918756:C:T	GTEx_v7	Skin_Sun_Exposed_Lower_leg	ENSG00000117697	C	2.9581e-08	0.224882	3.78356e-07	T	-	1	212918756	NSL1	0
1:212918756:C:T	GTEx_v7	Skin_Sun_Exposed_Lower_leg	ENSG00000203705	C	8.56309e-06	-0.187501	7.08024e-06	T	+	1	212918756	TATDN3	0
1:212918924:C:T	GTEx_v7	Skin_Sun_Exposed_Lower_leg	ENSG00000117697	T	3.38535e-08	0.224704	3.78356e-07	C	-	1	212918924	NSL1	0
1:212918924:C:T	GTEx_v7	Skin_Sun_Exposed_Lower_leg	ENSG00000203705	T	4.33489e-06	-0.194028	7.08024e-06	C	+	1	212918924	TATDN3	0
1:212919021:T:TTGTC	GTEx_v7	Skin_Sun_Exposed_Lower_leg	ENSG00000117697	T	2.0436e-10	0.289372	3.78356e-07	NA	NA	1	212919021	NSL1	0
1:212919073:A:G	GTEx_v7	Skin_Sun_Exposed_Lower_leg	ENSG00000117697	G	3.20619e-08	0.223473	3.78356e-07	A	-	1	212919073	NSL1	0
1:212919073:A:G	GTEx_v7	Skin_Sun_Exposed_Lower_leg	ENSG00000203705	G	9.79187e-06	-0.185603	7.08024e-06	A	+	1	212919073	TATDN3	0
1:212919150:C:CA	GTEx_v7	Skin_Sun_Exposed_Lower_leg	ENSG00000117697	CA	3.38642e-10	0.284413	3.78356e-07	NA	NA	1	212919150	NSL1	0
1:212919284:A:G	GTEx_v7	Skin_Sun_Exposed_Lower_leg	ENSG00000117697	G	3.20619e-08	0.223473	3.78356e-07	A	-	1	212919284	NSL1	0
1:212919284:A:G	GTEx_v7	Skin_Sun_Exposed_Lower_leg	ENSG00000203705	G	9.79187e-06	-0.185603	7.08024e-06	A	+	1	212919284	TATDN3	0
1:212919285:A:G	GTEx_v7	Skin_Sun_Exposed_Lower_leg	ENSG00000117697	G	3.20619e-08	0.223473	3.78356e-07	A	-	1	212919285	NSL1	0
1:212919285:A:G	GTEx_v7	Skin_Sun_Exposed_Lower_leg	ENSG00000203705	G	9.79187e-06	-0.185603	7.08024e-06	A	+	1	212919285	TATDN3	0
1:212920344:A:G	GTEx_v7	Skin_Sun_Exposed_Lower_leg	ENSG00000117697	G	2.08838e-10	0.286701	3.78356e-07	A	-	1	212920344	NSL1	0
1:212920357:C:T	GTEx_v7	Skin_Sun_Exposed_Lower_leg	ENSG00000117697	C	3.0386e-08	0.224482	3.78356e-07	T	-	1	212920357	NSL1	0
1:212920357:C:T	GTEx_v7	Skin_Sun_Exposed_Lower_leg	ENSG00000203705	C	1.13863e-05	-0.184799	7.08024e-06	T	+	1	212920357	TATDN3	0
1:212922262:A:G	GTEx_v7	Skin_Sun_Exposed_Lower_leg	ENSG00000117697	A	3.4567e-08	0.224321	3.78356e-07	G	-	1	212922262	NSL1	0
1:212922262:A:G	GTEx_v7	Skin_Sun_Exposed_Lower_leg	ENSG00000203705	A	1.71996e-05	-0.181668	7.08024e-06	G	+	1	212922262	TATDN3	0
1:212923100:C:T	GTEx_v7	Skin_Sun_Exposed_Lower_leg	ENSG00000117697	T	4.13966e-08	0.22219	3.78356e-07	C	-	1	212923100	NSL1	0
1:212923100:C:T	GTEx_v7	Skin_Sun_Exposed_Lower_leg	ENSG00000203705	T	1.21631e-05	-0.18406	7.08024e-06	C	+	1	212923100	TATDN3	0
1:212924176:A:G	GTEx_v7	Skin_Sun_Exposed_Lower_leg	ENSG00000117697	A	2.19619e-10	0.285803	3.78356e-07	G	-	1	212924176	NSL1	0
1:212925361:C:T	GTEx_v7	Skin_Sun_Exposed_Lower_leg	ENSG00000117697	C	2.12716e-08	0.226254	3.78356e-07	T	-	1	212925361	NSL1	0
1:212925361:C:T	GTEx_v7	Skin_Sun_Exposed_Lower_leg	ENSG00000203705	C	9.11565e-06	-0.186247	7.08024e-06	T	+	1	212925361	TATDN3	0
1:212925429:A:C	GTEx_v7	Skin_Sun_Exposed_Lower_leg	ENSG00000117697	A	1.80888e-10	0.288012	3.78356e-07	C	-	1	212925429	NSL1	0
1:212925857:C:T	GTEx_v7	Skin_Sun_Exposed_Lower_leg	ENSG00000117697	T	3.20619e-08	0.223473	3.78356e-07	C	-	1	212925857	NSL1	1
1:212925857:C:T	GTEx_v7	Skin_Sun_Exposed_Lower_leg	ENSG00000203705	T	9.79187e-06	-0.185603	7.08024e-06	C	+	1	212925857	TATDN3	1
1:212927009:A:G	GTEx_v7	Skin_Sun_Exposed_Lower_leg	ENSG00000117697	G	3.20619e-08	0.223473	3.78356e-07	A	-	1	212927009	NSL1	0
1:212927009:A:G	GTEx_v7	Skin_Sun_Exposed_Lower_leg	ENSG00000203705	G	9.79187e-06	-0.185603	7.08024e-06	A	+	1	212927009	TATDN3	0
1:212927167:A:G	GTEx_v7	Skin_Sun_Exposed_Lower_leg	ENSG00000117697	G	3.20619e-08	0.223473	3.78356e-07	A	-	1	212927167	NSL1	0
1:212927167:A:G	GTEx_v7	Skin_Sun_Exposed_Lower_leg	ENSG00000203705	G	9.79187e-06	-0.185603	7.08024e-06	A	+	1	212927167	TATDN3	0
1:212928946:C:CCT	GTEx_v7	Skin_Sun_Exposed_Lower_leg	ENSG00000117697	C	7.52197e-09	0.27263	3.78356e-07	NA	NA	1	212928946	NSL1	0
1:212929597:A:G	GTEx_v7	Skin_Sun_Exposed_Lower_leg	ENSG00000117697	G	2.44588e-08	0.225334	3.78356e-07	A	-	1	212929597	NSL1	0
1:212929597:A:G	GTEx_v7	Skin_Sun_Exposed_Lower_leg	ENSG00000203705	G	1.12963e-05	-0.184366	7.08024e-06	A	+	1	212929597	TATDN3	0
1:212930498:A:G	GTEx_v7	Skin_Sun_Exposed_Lower_leg	ENSG00000117697	G	2.19619e-10	0.285803	3.78356e-07	A	-	1	212930498	NSL1	1
1:212932136:C:T	GTEx_v7	Skin_Sun_Exposed_Lower_leg	ENSG00000117697	C	3.17774e-08	0.223779	3.78356e-07	T	-	1	212932136	NSL1	0
1:212932136:C:T	GTEx_v7	Skin_Sun_Exposed_Lower_leg	ENSG00000203705	C	9.07227e-06	-0.186479	7.08024e-06	T	+	1	212932136	TATDN3	0
1:212932219:C:T	GTEx_v7	Skin_Sun_Exposed_Lower_leg	ENSG00000117697	C	4.80138e-10	0.281211	3.78356e-07	T	-	1	212932219	NSL1	0
1:212932987:C:T	GTEx_v7	Skin_Sun_Exposed_Lower_leg	ENSG00000117697	T	3.3208e-10	0.284113	3.78356e-07	C	-	1	212932987	NSL1	0
1:212933545:A:G	GTEx_v7	Skin_Sun_Exposed_Lower_leg	ENSG00000117697	G	3.20619e-08	0.223473	3.78356e-07	A	-	1	212933545	NSL1	0
1:212933545:A:G	GTEx_v7	Skin_Sun_Exposed_Lower_leg	ENSG00000203705	G	9.79187e-06	-0.185603	7.08024e-06	A	+	1	212933545	TATDN3	0
1:212936272:A:C	GTEx_v7	Skin_Sun_Exposed_Lower_leg	ENSG00000117697	C	2.66398e-10	0.282796	3.78356e-07	A	-	1	212936272	NSL1	0
1:212936510:C:T	GTEx_v7	Skin_Sun_Exposed_Lower_leg	ENSG00000117697	C	2.19619e-10	0.285803	3.78356e-07	T	-	1	212936510	NSL1	0
1:212936739:A:G	GTEx_v7	Skin_Sun_Exposed_Lower_leg	ENSG00000117697	G	3.76214e-08	0.222509	3.78356e-07	A	-	1	212936739	NSL1	0
1:212936739:A:G	GTEx_v7	Skin_Sun_Exposed_Lower_leg	ENSG00000203705	G	1.25547e-05	-0.1835	7.08024e-06	A	+	1	212936739	TATDN3	0
1:212937165:C:T	GTEx_v7	Skin_Sun_Exposed_Lower_leg	ENSG00000117697	T	2.33562e-10	0.285122	3.78356e-07	C	-	1	212937165	NSL1	0
1:212937880:C:T	GTEx_v7	Skin_Sun_Exposed_Lower_leg	ENSG00000117697	T	3.2017e-08	0.22381	3.78356e-07	C	-	1	212937880	NSL1	0
1:212937880:C:T	GTEx_v7	Skin_Sun_Exposed_Lower_leg	ENSG00000203705	T	1.09433e-05	-0.184891	7.08024e-06	C	+	1	212937880	TATDN3	0
1:212938905:A:G	GTEx_v7	Skin_Sun_Exposed_Lower_leg	ENSG00000117697	G	2.85753e-08	0.224647	3.78356e-07	A	-	1	212938905	NSL1	0
1:212938905:A:G	GTEx_v7	Skin_Sun_Exposed_Lower_leg	ENSG00000203705	G	7.54202e-06	-0.18822	7.08024e-06	A	+	1	212938905	TATDN3	0
1:212939394:C:T	GTEx_v7	Skin_Sun_Exposed_Lower_leg	ENSG00000117697	T	2.13629e-10	0.288529	3.78356e-07	C	-	1	212939394	NSL1	0
1:212941578:C:T	GTEx_v7	Skin_Sun_Exposed_Lower_leg	ENSG00000117697	T	6.73241e-11	0.296029	3.78356e-07	C	-	1	212941578	NSL1	0
1:212942054:A:G	GTEx_v7	Skin_Sun_Exposed_Lower_leg	ENSG00000117697	A	2.19619e-10	0.285803	3.78356e-07	G	-	1	212942054	NSL1	0
1:212942388:A:AAAAC	GTEx_v7	Skin_Sun_Exposed_Lower_leg	ENSG00000117697	AAAAC	2.0628e-08	0.22704	3.78356e-07	NA	NA	1	212942388	NSL1	0
1:212942388:A:AAAAC	GTEx_v7	Skin_Sun_Exposed_Lower_leg	ENSG00000203705	AAAAC	1.23129e-05	-0.184057	7.08024e-06	NA	NA	1	212942388	TATDN3	0
1:212943581:A:G	GTEx_v7	Skin_Sun_Exposed_Lower_leg	ENSG00000117697	G	3.20619e-08	0.223473	3.78356e-07	A	-	1	212943581	NSL1	0
1:212943581:A:G	GTEx_v7	Skin_Sun_Exposed_Lower_leg	ENSG00000203705	G	9.79187e-06	-0.185603	7.08024e-06	A	+	1	212943581	TATDN3	0
1:212943871:A:G	GTEx_v7	Skin_Sun_Exposed_Lower_leg	ENSG00000117697	G	1.58911e-10	0.288383	3.78356e-07	A	-	1	212943871	NSL1	0
1:212944098:A:G	GTEx_v7	Skin_Sun_Exposed_Lower_leg	ENSG00000117697	A	4.80539e-10	0.281688	3.78356e-07	G	-	1	212944098	NSL1	0
1:212944877:C:G	GTEx_v7	Skin_Sun_Exposed_Lower_leg	ENSG00000117697	G	4.86255e-10	0.286602	3.78356e-07	C	-	1	212944877	NSL1	0
1:212945458:C:T	GTEx_v7	Skin_Sun_Exposed_Lower_leg	ENSG00000117697	C	3.20619e-08	0.223473	3.78356e-07	T	-	1	212945458	NSL1	0
1:212945458:C:T	GTEx_v7	Skin_Sun_Exposed_Lower_leg	ENSG00000203705	C	9.79187e-06	-0.185603	7.08024e-06	T	+	1	212945458	TATDN3	0
1:212946682:G:GA	GTEx_v7	Skin_Sun_Exposed_Lower_leg	ENSG00000117697	GA	5.59021e-10	0.284777	3.78356e-07	NA	NA	1	212946682	NSL1	0
1:212946919:C:T	GTEx_v7	Skin_Sun_Exposed_Lower_leg	ENSG00000117697	C	2.66398e-10	0.282796	3.78356e-07	T	-	1	212946919	NSL1	0
1:212947520:A:G	GTEx_v7	Skin_Sun_Exposed_Lower_leg	ENSG00000117697	A	1.80888e-10	0.288012	3.78356e-07	G	-	1	212947520	NSL1	0
1:212948534:C:G	GTEx_v7	Skin_Sun_Exposed_Lower_leg	ENSG00000117697	C	5.703e-10	0.280129	3.78356e-07	G	-	1	212948534	NSL1	0
1:212949059:A:C	GTEx_v7	Skin_Sun_Exposed_Lower_leg	ENSG00000117697	C	1.40796e-08	0.229681	3.78356e-07	A	-	1	212949059	NSL1	0
1:212949059:A:C	GTEx_v7	Skin_Sun_Exposed_Lower_leg	ENSG00000203705	C	8.56424e-06	-0.187354	7.08024e-06	A	+	1	212949059	TATDN3	0
1:212949135:A:T	GTEx_v7	Skin_Sun_Exposed_Lower_leg	ENSG00000117697	A	1.10505e-10	0.29016	3.78356e-07	T	-	1	212949135	NSL1	0
1:212949235:C:T	GTEx_v7	Skin_Sun_Exposed_Lower_leg	ENSG00000117697	C	2.56046e-10	0.284645	3.78356e-07	NA	NA	1	212949235	NSL1	0
1:212951508:T:TACTC	GTEx_v7	Skin_Sun_Exposed_Lower_leg	ENSG00000117697	T	3.3208e-10	0.284113	3.78356e-07	NA	NA	1	212951508	NSL1	0
1:212952396:A:AC	GTEx_v7	Skin_Sun_Exposed_Lower_leg	ENSG00000117697	AC	2.74473e-10	0.290583	3.78356e-07	NA	NA	1	212952396	NSL1	0
1:212952612:A:G	GTEx_v7	Skin_Sun_Exposed_Lower_leg	ENSG00000117697	A	1.7789e-08	0.269189	3.78356e-07	NA	NA	1	212952612	NSL1	0
1:212952664:A:G	GTEx_v7	Skin_Sun_Exposed_Lower_leg	ENSG00000117697	A	2.30532e-09	0.299128	3.78356e-07	NA	NA	1	212952664	NSL1	0
1:212953291:C:T	GTEx_v7	Skin_Sun_Exposed_Lower_leg	ENSG00000117697	T	4.79393e-11	0.309116	3.78356e-07	NA	NA	1	212953291	NSL1	0
1:212954231:A:C	GTEx_v7	Skin_Sun_Exposed_Lower_leg	ENSG00000117697	A	3.3208e-10	0.284113	3.78356e-07	C	-	1	212954231	NSL1	0
1:212954684:A:T	GTEx_v7	Skin_Sun_Exposed_Lower_leg	ENSG00000117697	A	3.3208e-10	0.284113	3.78356e-07	T	-	1	212954684	NSL1	0
1:212954831:A:G	GTEx_v7	Skin_Sun_Exposed_Lower_leg	ENSG00000117697	G	2.19619e-10	0.285803	3.78356e-07	A	-	1	212954831	NSL1	0
1:212955919:A:G	GTEx_v7	Skin_Sun_Exposed_Lower_leg	ENSG00000117697	G	1.40796e-10	0.28693	3.78356e-07	A	-	1	212955919	NSL1	0
1:212956369:C:T	GTEx_v7	Skin_Sun_Exposed_Lower_leg	ENSG00000117697	T	2.19619e-10	0.285803	3.78356e-07	C	-	1	212956369	NSL1	0
1:212956412:A:G	GTEx_v7	Skin_Sun_Exposed_Lower_leg	ENSG00000117697	A	2.84626e-10	0.286654	3.78356e-07	G	-	1	212956412	NSL1	0
1:212957198:C:T	GTEx_v7	Skin_Sun_Exposed_Lower_leg	ENSG00000117697	C	2.66398e-10	0.282796	3.78356e-07	T	-	1	212957198	NSL1	0
1:212957354:A:G	GTEx_v7	Skin_Sun_Exposed_Lower_leg	ENSG00000117697	G	2.10656e-10	0.28504	3.78356e-07	A	-	1	212957354	NSL1	0
1:212957437:C:T	GTEx_v7	Skin_Sun_Exposed_Lower_leg	ENSG00000117697	C	3.3208e-10	0.284113	3.78356e-07	T	-	1	212957437	NSL1	0
1:212958835:A:C	GTEx_v7	Skin_Sun_Exposed_Lower_leg	ENSG00000117697	A	3.3208e-10	0.284113	3.78356e-07	C	-	1	212958835	NSL1	0
1:212960137:A:G	GTEx_v7	Skin_Sun_Exposed_Lower_leg	ENSG00000117697	G	3.20619e-08	0.223473	3.78356e-07	A	-	1	212960137	NSL1	0
1:212960137:A:G	GTEx_v7	Skin_Sun_Exposed_Lower_leg	ENSG00000203705	G	9.79187e-06	-0.185603	7.08024e-06	A	+	1	212960137	TATDN3	0
1:212961080:T:TAAAG	GTEx_v7	Skin_Sun_Exposed_Lower_leg	ENSG00000117697	TAAAG	3.23492e-08	0.223907	3.78356e-07	NA	NA	1	212961080	NSL1	1
1:212961080:T:TAAAG	GTEx_v7	Skin_Sun_Exposed_Lower_leg	ENSG00000203705	TAAAG	1.55707e-05	-0.181869	7.08024e-06	NA	NA	1	212961080	TATDN3	1
1:212962821:T:TG	GTEx_v7	Skin_Sun_Exposed_Lower_leg	ENSG00000117697	T	2.19619e-10	0.285803	3.78356e-07	NA	NA	1	212962821	NSL1	0
1:212963260:A:T	GTEx_v7	Skin_Sun_Exposed_Lower_leg	ENSG00000117697	A	3.3208e-10	0.284113	3.78356e-07	T	-	1	212963260	NSL1	1
1:212964427:C:T	GTEx_v7	Skin_Sun_Exposed_Lower_leg	ENSG00000117697	C	4.03405e-10	0.283718	3.78356e-07	T	-	1	212964427	NSL1	0
1:212965095:A:G	GTEx_v7	Skin_Sun_Exposed_Lower_leg	ENSG00000117697	A	3.3208e-10	0.284113	3.78356e-07	G	-	1	212965095	NSL1	0
1:212965284:C:G	GTEx_v7	Skin_Sun_Exposed_Lower_leg	ENSG00000117697	G	4.24917e-07	0.21377	3.78356e-07	C	-	1	212965284	NSL1	0
1:212965284:C:G	GTEx_v7	Skin_Sun_Exposed_Lower_leg	ENSG00000203705	G	1.3249e-09	-0.262062	7.08024e-06	C	+	1	212965284	TATDN3	0
1:212965469:C:T	GTEx_v7	Skin_Sun_Exposed_Lower_leg	ENSG00000117697	T	8.83098e-09	0.232685	3.78356e-07	C	-	1	212965469	NSL1	0
1:212965469:C:T	GTEx_v7	Skin_Sun_Exposed_Lower_leg	ENSG00000203705	T	1.16093e-05	-0.184615	7.08024e-06	C	+	1	212965469	TATDN3	0
1:212965768:C:T	GTEx_v7	Skin_Sun_Exposed_Lower_leg	ENSG00000117697	T	3.02625e-10	0.288975	3.78356e-07	C	-	1	212965768	NSL1	0
1:213045517:C:T	GTEx_v7	Skin_Sun_Exposed_Lower_leg	ENSG00000117697	T	5.10104e-05	0.254957	3.78356e-07	NA	NA	1	213045517	NSL1	0
9:111628189:G:T	GTEx_v7	Skin_Sun_Exposed_Lower_leg	ENSG00000119328	G	9.71415e-07	-0.371557	1.27324e-05	NA	NA	9	111628189	FAM206A	0
9:111632359:A:G	GTEx_v7	Skin_Sun_Exposed_Lower_leg	ENSG00000119328	A	1.39167e-06	-0.369871	1.27324e-05	A	-	9	111632359	FAM206A	0
9:111633807:C:T	GTEx_v7	Skin_Sun_Exposed_Lower_leg	ENSG00000119328	C	1.39167e-06	-0.369871	1.27324e-05	C	-	9	111633807	FAM206A	0
9:111634750:A:T	GTEx_v7	Skin_Sun_Exposed_Lower_leg	ENSG00000119328	T	1.7109e-06	-0.372391	1.27324e-05	T	-	9	111634750	FAM206A	0
9:111638013:C:T	GTEx_v7	Skin_Sun_Exposed_Lower_leg	ENSG00000119328	C	1.39167e-06	-0.369871	1.27324e-05	C	-	9	111638013	FAM206A	0
9:111646577:C:T	GTEx_v7	Skin_Sun_Exposed_Lower_leg	ENSG00000119328	C	1.39167e-06	-0.369871	1.27324e-05	C	-	9	111646577	FAM206A	0
9:111654649:C:T	GTEx_v7	Skin_Sun_Exposed_Lower_leg	ENSG00000119328	C	1.39167e-06	-0.369871	1.27324e-05	C	-	9	111654649	FAM206A	0
9:111659044:C:T	GTEx_v7	Skin_Sun_Exposed_Lower_leg	ENSG00000119328	C	1.39167e-06	-0.369871	1.27324e-05	C	-	9	111659044	FAM206A	0
9:111659439:C:T	GTEx_v7	Skin_Sun_Exposed_Lower_leg	ENSG00000119328	C	1.39167e-06	-0.369871	1.27324e-05	C	-	9	111659439	FAM206A	0
9:111662886:C:G	GTEx_v7	Skin_Sun_Exposed_Lower_leg	ENSG00000119328	G	2.13533e-06	-0.376317	1.27324e-05	G	-	9	111662886	FAM206A	0
9:111664100:C:T	GTEx_v7	Skin_Sun_Exposed_Lower_leg	ENSG00000119328	T	3.56482e-05	-0.264849	1.27324e-05	T	-	9	111664100	FAM206A	0
9:111664674:C:T	GTEx_v7	Skin_Sun_Exposed_Lower_leg	ENSG00000119328	C	4.33992e-05	-0.263081	1.27324e-05	C	-	9	111664674	FAM206A	0
9:111666373:A:G	GTEx_v7	Skin_Sun_Exposed_Lower_leg	ENSG00000119328	A	1.31491e-05	-0.278414	1.27324e-05	A	-	9	111666373	FAM206A	0
9:111668886:A:G	GTEx_v7	Skin_Sun_Exposed_Lower_leg	ENSG00000119328	G	1.99137e-05	-0.273946	1.27324e-05	G	-	9	111668886	FAM206A	0
9:111672997:A:G	GTEx_v7	Skin_Sun_Exposed_Lower_leg	ENSG00000119328	A	4.96269e-07	-0.375216	1.27324e-05	A	-	9	111672997	FAM206A	1
9:111673709:A:G	GTEx_v7	Skin_Sun_Exposed_Lower_leg	ENSG00000119328	A	1.42368e-05	-0.277332	1.27324e-05	A	-	9	111673709	FAM206A	0
9:111673844:A:G	GTEx_v7	Skin_Sun_Exposed_Lower_leg	ENSG00000119328	A	7.8338e-08	-0.301785	1.27324e-05	A	-	9	111673844	FAM206A	0
9:111674892:A:G	GTEx_v7	Skin_Sun_Exposed_Lower_leg	ENSG00000119328	A	1.37223e-05	-0.277836	1.27324e-05	A	-	9	111674892	FAM206A	0
9:111675179:C:G	GTEx_v7	Skin_Sun_Exposed_Lower_leg	ENSG00000119328	G	1.56e-05	-0.290227	1.27324e-05	G	-	9	111675179	FAM206A	0
9:111675933:C:T	GTEx_v7	Skin_Sun_Exposed_Lower_leg	ENSG00000119328	C	1.42368e-05	-0.277332	1.27324e-05	C	-	9	111675933	FAM206A	0
9:111677772:C:G	GTEx_v7	Skin_Sun_Exposed_Lower_leg	ENSG00000119328	G	4.83312e-07	-0.375598	1.27324e-05	G	-	9	111677772	FAM206A	0
9:111678649:C:T	GTEx_v7	Skin_Sun_Exposed_Lower_leg	ENSG00000119328	C	4.70679e-07	-0.375986	1.27324e-05	C	-	9	111678649	FAM206A	0
9:111679872:A:G	GTEx_v7	Skin_Sun_Exposed_Lower_leg	ENSG00000119328	A	2.59205e-08	-0.405476	1.27324e-05	A	-	9	111679872	FAM206A	0
9:111683154:A:G	GTEx_v7	Skin_Sun_Exposed_Lower_leg	ENSG00000119328	A	3.35506e-07	-0.286267	1.27324e-05	A	-	9	111683154	FAM206A	0
9:111684826:C:G	GTEx_v7	Skin_Sun_Exposed_Lower_leg	ENSG00000119328	C	4.70679e-07	-0.375986	1.27324e-05	C	-	9	111684826	FAM206A	0
9:111684989:C:T	GTEx_v7	Skin_Sun_Exposed_Lower_leg	ENSG00000119328	C	2.18272e-07	-0.293419	1.27324e-05	C	-	9	111684989	FAM206A	0
9:111685078:C:CAT	GTEx_v7	Skin_Sun_Exposed_Lower_leg	ENSG00000119328	CAT	2.87844e-07	-0.288074	1.27324e-05	NA	NA	9	111685078	FAM206A	0
9:111687379:C:T	GTEx_v7	Skin_Sun_Exposed_Lower_leg	ENSG00000119328	C	3.35506e-07	-0.286267	1.27324e-05	C	-	9	111687379	FAM206A	0
9:111692672:C:T	GTEx_v7	Skin_Sun_Exposed_Lower_leg	ENSG00000119328	C	4.70679e-07	-0.375986	1.27324e-05	C	-	9	111692672	FAM206A	0
9:111694647:G:GT	GTEx_v7	Skin_Sun_Exposed_Lower_leg	ENSG00000119328	GT	4.43984e-08	-0.409322	1.27324e-05	NA	NA	9	111694647	FAM206A	0
9:111696159:C:G	GTEx_v7	Skin_Sun_Exposed_Lower_leg	ENSG00000119328	G	4.70679e-07	-0.375986	1.27324e-05	G	-	9	111696159	FAM206A	0
9:111696214:A:C	GTEx_v7	Skin_Sun_Exposed_Lower_leg	ENSG00000119328	C	1.47274e-08	-0.353634	1.27324e-05	C	-	9	111696214	FAM206A	0
9:111696646:C:G	GTEx_v7	Skin_Sun_Exposed_Lower_leg	ENSG00000119328	G	1.75401e-07	-0.333704	1.27324e-05	G	-	9	111696646	FAM206A	0
9:111696948:C:G	GTEx_v7	Skin_Sun_Exposed_Lower_leg	ENSG00000119328	C	1.63445e-08	-0.352818	1.27324e-05	C	-	9	111696948	FAM206A	0
9:111698291:C:T	GTEx_v7	Skin_Sun_Exposed_Lower_leg	ENSG00000119328	C	1.33275e-08	-0.357313	1.27324e-05	NA	NA	9	111698291	FAM206A	0
9:111698292:G:T	GTEx_v7	Skin_Sun_Exposed_Lower_leg	ENSG00000119328	T	4.43984e-08	-0.409322	1.27324e-05	NA	NA	9	111698292	FAM206A	0
9:111698789:C:T	GTEx_v7	Skin_Sun_Exposed_Lower_leg	ENSG00000119328	T	1.33275e-08	-0.357313	1.27324e-05	T	-	9	111698789	FAM206A	0
9:111699303:A:G	GTEx_v7	Skin_Sun_Exposed_Lower_leg	ENSG00000119328	G	1.33275e-08	-0.357313	1.27324e-05	G	-	9	111699303	FAM206A	0
9:111701089:A:T	GTEx_v7	Skin_Sun_Exposed_Lower_leg	ENSG00000119328	T	1.33275e-08	-0.357313	1.27324e-05	T	-	9	111701089	FAM206A	0
9:111701111:C:G	GTEx_v7	Skin_Sun_Exposed_Lower_leg	ENSG00000119328	C	4.70679e-07	-0.375986	1.27324e-05	C	-	9	111701111	FAM206A	0
9:111703691:A:G	GTEx_v7	Skin_Sun_Exposed_Lower_leg	ENSG00000119328	A	7.97732e-09	-0.359536	1.27324e-05	A	-	9	111703691	FAM206A	0
9:111707705:A:T	GTEx_v7	Skin_Sun_Exposed_Lower_leg	ENSG00000119328	A	1.6582e-09	-0.379672	1.27324e-05	A	-	9	111707705	FAM206A	0
9:111708528:A:G	GTEx_v7	Skin_Sun_Exposed_Lower_leg	ENSG00000119328	A	4.69845e-07	-0.376224	1.27324e-05	A	-	9	111708528	FAM206A	0
9:111708822:C:T	GTEx_v7	Skin_Sun_Exposed_Lower_leg	ENSG00000119328	C	4.70679e-07	-0.375986	1.27324e-05	C	-	9	111708822	FAM206A	0
9:111709551:A:G	GTEx_v7	Skin_Sun_Exposed_Lower_leg	ENSG00000119328	G	1.06412e-08	-0.357025	1.27324e-05	G	-	9	111709551	FAM206A	0
9:111711515:A:G	GTEx_v7	Skin_Sun_Exposed_Lower_leg	ENSG00000119328	G	1.33275e-08	-0.357313	1.27324e-05	G	-	9	111711515	FAM206A	0
9:111711823:A:G	GTEx_v7	Skin_Sun_Exposed_Lower_leg	ENSG00000119328	G	4.70679e-07	-0.375986	1.27324e-05	G	-	9	111711823	FAM206A	0
9:111713381:C:T	GTEx_v7	Skin_Sun_Exposed_Lower_leg	ENSG00000119328	T	4.70679e-07	-0.375986	1.27324e-05	T	-	9	111713381	FAM206A	0
9:111714038:C:T	GTEx_v7	Skin_Sun_Exposed_Lower_leg	ENSG00000119328	C	4.43984e-08	-0.409322	1.27324e-05	C	-	9	111714038	FAM206A	0
9:111715720:A:G	GTEx_v7	Skin_Sun_Exposed_Lower_leg	ENSG00000119328	G	1.20178e-08	-0.358096	1.27324e-05	G	-	9	111715720	FAM206A	0
9:111715750:C:T	GTEx_v7	Skin_Sun_Exposed_Lower_leg	ENSG00000119328	T	4.43984e-08	-0.409322	1.27324e-05	T	-	9	111715750	FAM206A	0
9:111716516:A:G	GTEx_v7	Skin_Sun_Exposed_Lower_leg	ENSG00000119328	A	1.14924e-08	-0.358919	1.27324e-05	A	-	9	111716516	FAM206A	0
9:111718325:C:T	GTEx_v7	Skin_Sun_Exposed_Lower_leg	ENSG00000119328	C	1.47274e-08	-0.353634	1.27324e-05	C	-	9	111718325	FAM206A	0
9:111719557:A:C	GTEx_v7	Skin_Sun_Exposed_Lower_leg	ENSG00000119328	C	3.5338e-08	-0.349051	1.27324e-05	C	-	9	111719557	FAM206A	0
9:111721054:A:G	GTEx_v7	Skin_Sun_Exposed_Lower_leg	ENSG00000119328	G	6.07511e-08	-0.341309	1.27324e-05	G	-	9	111721054	FAM206A	0
9:111721502:A:G	GTEx_v7	Skin_Sun_Exposed_Lower_leg	ENSG00000119328	A	1.70756e-08	-0.357561	1.27324e-05	A	-	9	111721502	FAM206A	0
9:111724840:C:T	GTEx_v7	Skin_Sun_Exposed_Lower_leg	ENSG00000119328	T	1.20178e-08	-0.358096	1.27324e-05	T	-	9	111724840	FAM206A	0
9:111724919:C:G	GTEx_v7	Skin_Sun_Exposed_Lower_leg	ENSG00000119328	C	1.20178e-08	-0.358096	1.27324e-05	C	-	9	111724919	FAM206A	0
9:111726184:A:G	GTEx_v7	Skin_Sun_Exposed_Lower_leg	ENSG00000119328	A	4.70679e-07	-0.375986	1.27324e-05	A	-	9	111726184	FAM206A	0
9:111727030:C:T	GTEx_v7	Skin_Sun_Exposed_Lower_leg	ENSG00000119328	C	1.34647e-08	-0.355152	1.27324e-05	C	-	9	111727030	FAM206A	0
9:111728617:C:T	GTEx_v7	Skin_Sun_Exposed_Lower_leg	ENSG00000119328	C	1.94899e-08	-0.355661	1.27324e-05	C	-	9	111728617	FAM206A	0
9:111731448:A:G	GTEx_v7	Skin_Sun_Exposed_Lower_leg	ENSG00000119328	A	3.0978e-05	-0.33027	1.27324e-05	A	-	9	111731448	FAM206A	0
9:111732644:C:G	GTEx_v7	Skin_Sun_Exposed_Lower_leg	ENSG00000119328	C	4.70679e-07	-0.375986	1.27324e-05	C	-	9	111732644	FAM206A	0
9:111734674:C:T	GTEx_v7	Skin_Sun_Exposed_Lower_leg	ENSG00000119328	T	4.43984e-08	-0.409322	1.27324e-05	T	-	9	111734674	FAM206A	0
9:111735310:G:T	GTEx_v7	Skin_Sun_Exposed_Lower_leg	ENSG00000119328	T	4.70679e-07	-0.375986	1.27324e-05	T	-	9	111735310	FAM206A	0
9:111735885:G:T	GTEx_v7	Skin_Sun_Exposed_Lower_leg	ENSG00000119328	G	1.67622e-08	-0.352639	1.27324e-05	G	-	9	111735885	FAM206A	0
9:111738125:C:T	GTEx_v7	Skin_Sun_Exposed_Lower_leg	ENSG00000119328	T	4.70679e-07	-0.375986	1.27324e-05	T	-	9	111738125	FAM206A	0
9:111739340:A:T	GTEx_v7	Skin_Sun_Exposed_Lower_leg	ENSG00000119328	T	1.76692e-06	-0.360775	1.27324e-05	NA	NA	9	111739340	FAM206A	0
9:111739964:C:T	GTEx_v7	Skin_Sun_Exposed_Lower_leg	ENSG00000119328	C	1.20178e-08	-0.358096	1.27324e-05	C	-	9	111739964	FAM206A	0
9:111740708:C:G	GTEx_v7	Skin_Sun_Exposed_Lower_leg	ENSG00000119328	G	4.70679e-07	-0.375986	1.27324e-05	G	-	9	111740708	FAM206A	0
9:111742380:C:T	GTEx_v7	Skin_Sun_Exposed_Lower_leg	ENSG00000119328	C	1.20178e-08	-0.358096	1.27324e-05	C	-	9	111742380	FAM206A	0
9:111743426:C:T	GTEx_v7	Skin_Sun_Exposed_Lower_leg	ENSG00000119328	C	8.39934e-08	-0.302569	1.27324e-05	C	-	9	111743426	FAM206A	0
9:111743835:A:G	GTEx_v7	Skin_Sun_Exposed_Lower_leg	ENSG00000119328	G	1.39649e-08	-0.356426	1.27324e-05	G	-	9	111743835	FAM206A	0
9:111744627:A:C	GTEx_v7	Skin_Sun_Exposed_Lower_leg	ENSG00000119328	C	1.20178e-08	-0.358096	1.27324e-05	C	-	9	111744627	FAM206A	0
9:111744713:C:T	GTEx_v7	Skin_Sun_Exposed_Lower_leg	ENSG00000119328	T	2.57835e-07	-0.291399	1.27324e-05	T	-	9	111744713	FAM206A	0
9:111745095:C:T	GTEx_v7	Skin_Sun_Exposed_Lower_leg	ENSG00000119328	C	9.85641e-07	-0.371366	1.27324e-05	C	-	9	111745095	FAM206A	0
9:111745310:A:G	GTEx_v7	Skin_Sun_Exposed_Lower_leg	ENSG00000119328	G	1.20178e-08	-0.358096	1.27324e-05	G	-	9	111745310	FAM206A	0
9:111746069:C:T	GTEx_v7	Skin_Sun_Exposed_Lower_leg	ENSG00000119328	C	1.20178e-08	-0.358096	1.27324e-05	C	-	9	111746069	FAM206A	0
9:111750970:C:T	GTEx_v7	Skin_Sun_Exposed_Lower_leg	ENSG00000119328	T	4.43984e-08	-0.409322	1.27324e-05	T	-	9	111750970	FAM206A	0
9:111751085:A:G	GTEx_v7	Skin_Sun_Exposed_Lower_leg	ENSG00000119328	G	4.43984e-08	-0.409322	1.27324e-05	G	-	9	111751085	FAM206A	0
9:111753159:G:T	GTEx_v7	Skin_Sun_Exposed_Lower_leg	ENSG00000119328	T	2.09942e-08	-0.352365	1.27324e-05	T	-	9	111753159	FAM206A	0
9:111753821:T:TA	GTEx_v7	Skin_Sun_Exposed_Lower_leg	ENSG00000119328	T	1.68247e-08	-0.355354	1.27324e-05	NA	NA	9	111753821	FAM206A	1
9:111755264:A:G	GTEx_v7	Skin_Sun_Exposed_Lower_leg	ENSG00000119328	A	1.20178e-08	-0.358096	1.27324e-05	A	-	9	111755264	FAM206A	0
9:111755284:T:TA	GTEx_v7	Skin_Sun_Exposed_Lower_leg	ENSG00000119328	T	1.20178e-08	-0.358096	1.27324e-05	NA	NA	9	111755284	FAM206A	0
9:111755491:A:G	GTEx_v7	Skin_Sun_Exposed_Lower_leg	ENSG00000119328	A	1.20178e-08	-0.358096	1.27324e-05	A	-	9	111755491	FAM206A	0
9:111756024:A:G	GTEx_v7	Skin_Sun_Exposed_Lower_leg	ENSG00000119328	G	4.70679e-07	-0.375986	1.27324e-05	G	-	9	111756024	FAM206A	0
9:111757118:A:G	GTEx_v7	Skin_Sun_Exposed_Lower_leg	ENSG00000119328	G	4.70679e-07	-0.375986	1.27324e-05	G	-	9	111757118	FAM206A	0
9:111761188:C:G	GTEx_v7	Skin_Sun_Exposed_Lower_leg	ENSG00000119328	G	3.25586e-08	-0.341298	1.27324e-05	G	-	9	111761188	FAM206A	0
9:111761202:A:G	GTEx_v7	Skin_Sun_Exposed_Lower_leg	ENSG00000119328	A	2.62898e-08	-0.346032	1.27324e-05	A	-	9	111761202	FAM206A	0
9:111761229:C:T	GTEx_v7	Skin_Sun_Exposed_Lower_leg	ENSG00000119328	T	3.25586e-08	-0.341298	1.27324e-05	T	-	9	111761229	FAM206A	0
9:111761580:C:T	GTEx_v7	Skin_Sun_Exposed_Lower_leg	ENSG00000119328	T	4.66562e-08	-0.342122	1.27324e-05	T	-	9	111761580	FAM206A	0
9:111762093:C:T	GTEx_v7	Skin_Sun_Exposed_Lower_leg	ENSG00000119328	T	2.62898e-08	-0.346032	1.27324e-05	T	-	9	111762093	FAM206A	0
9:111762407:A:T	GTEx_v7	Skin_Sun_Exposed_Lower_leg	ENSG00000119328	A	2.62898e-08	-0.346032	1.27324e-05	A	-	9	111762407	FAM206A	0
9:111763114:C:T	GTEx_v7	Skin_Sun_Exposed_Lower_leg	ENSG00000119328	T	1.87888e-08	-0.342794	1.27324e-05	T	-	9	111763114	FAM206A	1
9:111765487:C:G	GTEx_v7	Skin_Sun_Exposed_Lower_leg	ENSG00000119328	G	9.68836e-07	-0.361582	1.27324e-05	G	-	9	111765487	FAM206A	0
9:111765737:C:T	GTEx_v7	Skin_Sun_Exposed_Lower_leg	ENSG00000119328	T	5.41641e-07	-0.284505	1.27324e-05	T	-	9	111765737	FAM206A	0
9:111766364:G:T	GTEx_v7	Skin_Sun_Exposed_Lower_leg	ENSG00000119328	T	2.62898e-08	-0.346032	1.27324e-05	T	-	9	111766364	FAM206A	0
9:111766659:A:G	GTEx_v7	Skin_Sun_Exposed_Lower_leg	ENSG00000119328	A	9.68836e-07	-0.361582	1.27324e-05	A	-	9	111766659	FAM206A	0
9:111766790:A:G	GTEx_v7	Skin_Sun_Exposed_Lower_leg	ENSG00000119328	A	1.847e-08	-0.351621	1.27324e-05	A	-	9	111766790	FAM206A	0
9:111772348:G:T	GTEx_v7	Skin_Sun_Exposed_Lower_leg	ENSG00000119326	T	2.80519e-11	-0.294725	1.71749e-16	T	-	9	111772348	CTNNAL1	0
9:111774008:A:G	GTEx_v7	Skin_Sun_Exposed_Lower_leg	ENSG00000119326	G	2.40209e-10	-0.278984	1.71749e-16	G	-	9	111774008	CTNNAL1	0
9:111774463:G:T	GTEx_v7	Skin_Sun_Exposed_Lower_leg	ENSG00000119328	G	3.58759e-08	-0.348119	1.27324e-05	G	-	9	111774463	FAM206A	0
9:111774636:A:T	GTEx_v7	Skin_Sun_Exposed_Lower_leg	ENSG00000119326	A	1.75392e-11	-0.296958	1.71749e-16	A	-	9	111774636	CTNNAL1	0
9:111778698:G:GA	GTEx_v7	Skin_Sun_Exposed_Lower_leg	ENSG00000119328	G	7.31426e-07	-0.371109	1.27324e-05	NA	NA	9	111778698	FAM206A	0
9:111793587:C:G	GTEx_v7	Skin_Sun_Exposed_Lower_leg	ENSG00000119328	C	7.9301e-07	-0.368659	1.27324e-05	C	-	9	111793587	FAM206A	0
9:111796890:C:T	GTEx_v7	Skin_Sun_Exposed_Lower_leg	ENSG00000119328	T	7.89393e-08	-0.401843	1.27324e-05	T	-	9	111796890	FAM206A	0
9:111802246:G:T	GTEx_v7	Skin_Sun_Exposed_Lower_leg	ENSG00000119328	G	7.9301e-07	-0.368659	1.27324e-05	G	-	9	111802246	FAM206A	0
9:111806863:C:G	GTEx_v7	Skin_Sun_Exposed_Lower_leg	ENSG00000119328	C	9.4453e-07	-0.371908	1.27324e-05	C	-	9	111806863	FAM206A	0
9:111830581:C:T	GTEx_v7	Skin_Sun_Exposed_Lower_leg	ENSG00000119328	T	2.39529e-05	-0.332742	1.27324e-05	T	-	9	111830581	FAM206A	0
9:111837065:C:T	GTEx_v7	Skin_Sun_Exposed_Lower_leg	ENSG00000119328	T	7.9301e-07	-0.368659	1.27324e-05	T	-	9	111837065	FAM206A	0
9:111837094:A:G	GTEx_v7	Skin_Sun_Exposed_Lower_leg	ENSG00000119328	A	7.9301e-07	-0.368659	1.27324e-05	A	-	9	111837094	FAM206A	0
9:111837864:A:T	GTEx_v7	Skin_Sun_Exposed_Lower_leg	ENSG00000119328	T	1.83497e-06	-0.352732	1.27324e-05	T	-	9	111837864	FAM206A	1
9:111870085:A:G	GTEx_v7	Skin_Sun_Exposed_Lower_leg	ENSG00000119328	A	7.9301e-07	-0.368659	1.27324e-05	A	-	9	111870085	FAM206A	0
9:111877711:A:C	GTEx_v7	Skin_Sun_Exposed_Lower_leg	ENSG00000119328	C	7.37834e-07	-0.369625	1.27324e-05	C	-	9	111877711	FAM206A	0
9:111880352:A:T	GTEx_v7	Skin_Sun_Exposed_Lower_leg	ENSG00000119328	T	3.69149e-06	-0.359557	1.27324e-05	T	-	9	111880352	FAM206A	0
9:111882579:C:T	GTEx_v7	Skin_Sun_Exposed_Lower_leg	ENSG00000119328	T	3.69149e-06	-0.359557	1.27324e-05	T	-	9	111882579	FAM206A	0
9:111890648:G:GA	GTEx_v7	Skin_Sun_Exposed_Lower_leg	ENSG00000119328	G	3.69149e-06	-0.359557	1.27324e-05	NA	NA	9	111890648	FAM206A	0
9:111898982:A:G	GTEx_v7	Skin_Sun_Exposed_Lower_leg	ENSG00000119328	G	3.74899e-06	-0.359591	1.27324e-05	G	-	9	111898982	FAM206A	0
9:111908484:C:CAAAA	GTEx_v7	Skin_Sun_Exposed_Lower_leg	ENSG00000119328	CAAAA	3.31742e-06	-0.361255	1.27324e-05	NA	NA	9	111908484	FAM206A	0
12:102081784:A:G	GTEx_v7	Skin_Sun_Exposed_Lower_leg	ENSG00000111666	G	2.15661e-06	-0.346134	4.66271e-38	NA	NA	12	102081784	CHPT1	0
12:102081925:C:T	GTEx_v7	Skin_Sun_Exposed_Lower_leg	ENSG00000111666	T	2.27992e-06	-0.345163	4.66271e-38	NA	NA	12	102081925	CHPT1	0
12:102082873:A:C	GTEx_v7	Skin_Sun_Exposed_Lower_leg	ENSG00000111666	A	2.27992e-06	-0.345163	4.66271e-38	NA	NA	12	102082873	CHPT1	0
12:102083333:A:C	GTEx_v7	Skin_Sun_Exposed_Lower_leg	ENSG00000111666	A	2.50831e-06	-0.339476	4.66271e-38	NA	NA	12	102083333	CHPT1	0
12:102084601:C:G	GTEx_v7	Skin_Sun_Exposed_Lower_leg	ENSG00000111666	G	2.50831e-06	-0.339476	4.66271e-38	NA	NA	12	102084601	CHPT1	0
12:102084906:A:G	GTEx_v7	Skin_Sun_Exposed_Lower_leg	ENSG00000111666	A	2.50831e-06	-0.339476	4.66271e-38	NA	NA	12	102084906	CHPT1	0
12:102085061:C:G	GTEx_v7	Skin_Sun_Exposed_Lower_leg	ENSG00000111666	C	2.50831e-06	-0.339476	4.66271e-38	NA	NA	12	102085061	CHPT1	0
12:102086125:G:T	GTEx_v7	Skin_Sun_Exposed_Lower_leg	ENSG00000111666	T	1.13635e-06	-0.345582	4.66271e-38	NA	NA	12	102086125	CHPT1	0
13:41596656:A:G	GTEx_v7	Skin_Sun_Exposed_Lower_leg	ENSG00000120688	A	4.05307e-05	0.138313	4.30804e-15	A	+	13	41596656	WBP4	0
13:41610347:C:T	GTEx_v7	Skin_Sun_Exposed_Lower_leg	ENSG00000120688	T	2.02983e-06	0.161456	4.30804e-15	T	+	13	41610347	WBP4	0
13:41615518:A:T	GTEx_v7	Skin_Sun_Exposed_Lower_leg	ENSG00000120688	A	8.64313e-06	0.149891	4.30804e-15	A	+	13	41615518	WBP4	0
13:41616345:C:G	GTEx_v7	Skin_Sun_Exposed_Lower_leg	ENSG00000120688	C	1.47902e-05	0.146364	4.30804e-15	C	+	13	41616345	WBP4	0
13:41619186:C:T	GTEx_v7	Skin_Sun_Exposed_Lower_leg	ENSG00000120688	T	5.87998e-06	0.15285	4.30804e-15	T	+	13	41619186	WBP4	0
13:41622378:A:G	GTEx_v7	Skin_Sun_Exposed_Lower_leg	ENSG00000120688	A	8.09066e-06	0.15037	4.30804e-15	NA	NA	13	41622378	WBP4	0
13:41628282:C:T	GTEx_v7	Skin_Sun_Exposed_Lower_leg	ENSG00000120688	C	8.84446e-06	0.150057	4.30804e-15	C	+	13	41628282	WBP4	0
13:41638611:A:G	GTEx_v7	Skin_Sun_Exposed_Lower_leg	ENSG00000120688	G	2.82483e-05	0.143789	4.30804e-15	G	+	13	41638611	WBP4	0
13:41653179:C:T	GTEx_v7	Skin_Sun_Exposed_Lower_leg	ENSG00000120688	C	5.42854e-06	0.153769	4.30804e-15	C	+	13	41653179	WBP4	0
13:41658975:A:G	GTEx_v7	Skin_Sun_Exposed_Lower_leg	ENSG00000120688	G	5.75714e-06	0.153188	4.30804e-15	G	+	13	41658975	WBP4	0
13:41659417:C:T	GTEx_v7	Skin_Sun_Exposed_Lower_leg	ENSG00000120688	T	7.75353e-06	0.15183	4.30804e-15	T	+	13	41659417	WBP4	0
13:41668052:C:T	GTEx_v7	Skin_Sun_Exposed_Lower_leg	ENSG00000120688	T	4.63365e-06	0.159463	4.30804e-15	T	+	13	41668052	WBP4	0
13:41669733:A:G	GTEx_v7	Skin_Sun_Exposed_Lower_leg	ENSG00000120688	A	4.17216e-06	0.155277	4.30804e-15	A	+	13	41669733	WBP4	0
13:41671085:C:T	GTEx_v7	Skin_Sun_Exposed_Lower_leg	ENSG00000120688	T	1.52819e-07	-0.1771	4.30804e-15	NA	NA	13	41671085	WBP4	0
13:41683827:A:C	GTEx_v7	Skin_Sun_Exposed_Lower_leg	ENSG00000120688	C	8.6956e-07	-0.169036	4.30804e-15	NA	NA	13	41683827	WBP4	0
1:212888694:A:G	GTEx_v7	Small_Intestine_Terminal_Ileum	ENSG00000117697	G	9.70918e-06	0.386951	0.0265976	A	-	1	212888694	NSL1	0
1:212888694:A:G	GTEx_v7	Small_Intestine_Terminal_Ileum	ENSG00000203705	G	3.28796e-06	-0.348768	0.000755472	A	+	1	212888694	TATDN3	0
1:212893881:A:G	GTEx_v7	Small_Intestine_Terminal_Ileum	ENSG00000203705	G	2.91331e-06	-0.336867	0.000755472	A	+	1	212893881	TATDN3	0
1:212894474:A:G	GTEx_v7	Small_Intestine_Terminal_Ileum	ENSG00000203705	A	2.91331e-06	-0.336867	0.000755472	G	+	1	212894474	TATDN3	0
1:212898253:C:G	GTEx_v7	Small_Intestine_Terminal_Ileum	ENSG00000117697	G	6.77649e-06	0.38782	0.0265976	C	-	1	212898253	NSL1	0
1:212898253:C:G	GTEx_v7	Small_Intestine_Terminal_Ileum	ENSG00000203705	G	2.55005e-06	-0.347588	0.000755472	C	+	1	212898253	TATDN3	0
1:212898512:C:T	GTEx_v7	Small_Intestine_Terminal_Ileum	ENSG00000117697	C	5.94372e-06	0.381008	0.0265976	T	-	1	212898512	NSL1	0
1:212898512:C:T	GTEx_v7	Small_Intestine_Terminal_Ileum	ENSG00000203705	C	1.26436e-05	-0.317554	0.000755472	T	+	1	212898512	TATDN3	0
1:212902811:A:G	GTEx_v7	Small_Intestine_Terminal_Ileum	ENSG00000203705	G	8.07644e-06	-0.315126	0.000755472	A	+	1	212902811	TATDN3	0
1:212909472:A:T	GTEx_v7	Small_Intestine_Terminal_Ileum	ENSG00000203705	T	9.41808e-06	-0.314658	0.000755472	A	+	1	212909472	TATDN3	0
1:212913590:C:T	GTEx_v7	Small_Intestine_Terminal_Ileum	ENSG00000203705	T	1.17169e-05	-0.312112	0.000755472	C	+	1	212913590	TATDN3	0
1:212917361:C:T	GTEx_v7	Small_Intestine_Terminal_Ileum	ENSG00000203705	C	8.07644e-06	-0.315126	0.000755472	T	+	1	212917361	TATDN3	0
1:212917678:C:G	GTEx_v7	Small_Intestine_Terminal_Ileum	ENSG00000203705	G	8.07644e-06	-0.315126	0.000755472	C	+	1	212917678	TATDN3	0
1:212917980:A:G	GTEx_v7	Small_Intestine_Terminal_Ileum	ENSG00000203705	A	8.07644e-06	-0.315126	0.000755472	G	+	1	212917980	TATDN3	0
1:212918756:C:T	GTEx_v7	Small_Intestine_Terminal_Ileum	ENSG00000203705	C	1.02073e-05	-0.31204	0.000755472	T	+	1	212918756	TATDN3	0
1:212918924:C:T	GTEx_v7	Small_Intestine_Terminal_Ileum	ENSG00000203705	T	1.78195e-05	-0.306237	0.000755472	C	+	1	212918924	TATDN3	0
1:212919073:A:G	GTEx_v7	Small_Intestine_Terminal_Ileum	ENSG00000203705	G	8.07644e-06	-0.315126	0.000755472	A	+	1	212919073	TATDN3	0
1:212919284:A:G	GTEx_v7	Small_Intestine_Terminal_Ileum	ENSG00000203705	G	8.07644e-06	-0.315126	0.000755472	A	+	1	212919284	TATDN3	0
1:212919285:A:G	GTEx_v7	Small_Intestine_Terminal_Ileum	ENSG00000203705	G	8.07644e-06	-0.315126	0.000755472	A	+	1	212919285	TATDN3	0
1:212920357:C:T	GTEx_v7	Small_Intestine_Terminal_Ileum	ENSG00000203705	C	9.58216e-06	-0.314767	0.000755472	T	+	1	212920357	TATDN3	0
1:212922262:A:G	GTEx_v7	Small_Intestine_Terminal_Ileum	ENSG00000203705	A	8.07644e-06	-0.315126	0.000755472	G	+	1	212922262	TATDN3	0
1:212923100:C:T	GTEx_v7	Small_Intestine_Terminal_Ileum	ENSG00000203705	T	7.40856e-06	-0.316473	0.000755472	C	+	1	212923100	TATDN3	0
1:212925361:C:T	GTEx_v7	Small_Intestine_Terminal_Ileum	ENSG00000203705	C	8.07644e-06	-0.315126	0.000755472	T	+	1	212925361	TATDN3	0
1:212925857:C:T	GTEx_v7	Small_Intestine_Terminal_Ileum	ENSG00000203705	T	8.07644e-06	-0.315126	0.000755472	C	+	1	212925857	TATDN3	1
1:212927009:A:G	GTEx_v7	Small_Intestine_Terminal_Ileum	ENSG00000203705	G	8.07644e-06	-0.315126	0.000755472	A	+	1	212927009	TATDN3	0
1:212927167:A:G	GTEx_v7	Small_Intestine_Terminal_Ileum	ENSG00000203705	G	6.47405e-06	-0.317937	0.000755472	A	+	1	212927167	TATDN3	0
1:212929597:A:G	GTEx_v7	Small_Intestine_Terminal_Ileum	ENSG00000203705	G	8.07644e-06	-0.315126	0.000755472	A	+	1	212929597	TATDN3	0
1:212932136:C:T	GTEx_v7	Small_Intestine_Terminal_Ileum	ENSG00000203705	C	8.07644e-06	-0.315126	0.000755472	T	+	1	212932136	TATDN3	0
1:212933545:A:G	GTEx_v7	Small_Intestine_Terminal_Ileum	ENSG00000203705	G	8.07644e-06	-0.315126	0.000755472	A	+	1	212933545	TATDN3	0
1:212936739:A:G	GTEx_v7	Small_Intestine_Terminal_Ileum	ENSG00000203705	G	8.07644e-06	-0.315126	0.000755472	A	+	1	212936739	TATDN3	0
1:212937880:C:T	GTEx_v7	Small_Intestine_Terminal_Ileum	ENSG00000203705	T	8.07644e-06	-0.315126	0.000755472	C	+	1	212937880	TATDN3	0
1:212938905:A:G	GTEx_v7	Small_Intestine_Terminal_Ileum	ENSG00000203705	G	8.07644e-06	-0.315126	0.000755472	A	+	1	212938905	TATDN3	0
1:212942388:A:AAAAC	GTEx_v7	Small_Intestine_Terminal_Ileum	ENSG00000203705	AAAAC	7.76509e-06	-0.316999	0.000755472	NA	NA	1	212942388	TATDN3	0
1:212943581:A:G	GTEx_v7	Small_Intestine_Terminal_Ileum	ENSG00000203705	G	6.64768e-06	-0.317193	0.000755472	A	+	1	212943581	TATDN3	0
1:212945458:C:T	GTEx_v7	Small_Intestine_Terminal_Ileum	ENSG00000203705	C	8.07644e-06	-0.315126	0.000755472	T	+	1	212945458	TATDN3	0
1:212949059:A:C	GTEx_v7	Small_Intestine_Terminal_Ileum	ENSG00000203705	C	8.07644e-06	-0.315126	0.000755472	A	+	1	212949059	TATDN3	0
1:212960137:A:G	GTEx_v7	Small_Intestine_Terminal_Ileum	ENSG00000203705	G	8.07644e-06	-0.315126	0.000755472	A	+	1	212960137	TATDN3	0
1:212961080:T:TAAAG	GTEx_v7	Small_Intestine_Terminal_Ileum	ENSG00000203705	TAAAG	8.07644e-06	-0.315126	0.000755472	NA	NA	1	212961080	TATDN3	1
1:212965284:C:G	GTEx_v7	Small_Intestine_Terminal_Ileum	ENSG00000203705	G	5.83404e-08	-0.398069	0.000755472	C	+	1	212965284	TATDN3	0
1:212965469:C:T	GTEx_v7	Small_Intestine_Terminal_Ileum	ENSG00000203705	T	8.07644e-06	-0.315126	0.000755472	C	+	1	212965469	TATDN3	0
12:102081784:A:G	GTEx_v7	Stomach	ENSG00000111666	G	1.19914e-05	-0.402607	0.00350898	NA	NA	12	102081784	CHPT1	0
12:102081925:C:T	GTEx_v7	Stomach	ENSG00000111666	T	1.33436e-05	-0.400057	0.00350898	NA	NA	12	102081925	CHPT1	0
12:102082873:A:C	GTEx_v7	Stomach	ENSG00000111666	A	1.33436e-05	-0.400057	0.00350898	NA	NA	12	102082873	CHPT1	0
12:102083333:A:C	GTEx_v7	Stomach	ENSG00000111666	A	1.33436e-05	-0.400057	0.00350898	NA	NA	12	102083333	CHPT1	0
12:102084601:C:G	GTEx_v7	Stomach	ENSG00000111666	G	1.33436e-05	-0.400057	0.00350898	NA	NA	12	102084601	CHPT1	0
12:102084906:A:G	GTEx_v7	Stomach	ENSG00000111666	A	1.33436e-05	-0.400057	0.00350898	NA	NA	12	102084906	CHPT1	0
12:102085061:C:G	GTEx_v7	Stomach	ENSG00000111666	C	1.33436e-05	-0.400057	0.00350898	NA	NA	12	102085061	CHPT1	0
12:102086125:G:T	GTEx_v7	Stomach	ENSG00000111666	T	1.33436e-05	-0.400057	0.00350898	NA	NA	12	102086125	CHPT1	0
1:212881292:C:T	GTEx_v6	Whole_Blood	ENSG00000123685	T	4.86868e-06	-4.65624	0.0019611	NA	NA	1	212881292	BATF3	0
1:212882405:A:G	GTEx_v6	Whole_Blood	ENSG00000203705	A	1.56171e-06	-4.90257	0.000333874	NA	NA	1	212882405	TATDN3	0
1:212887313:C:T	GTEx_v6	Whole_Blood	ENSG00000123685	C	5.51257e-06	-4.62871	0.0019611	T	+	1	212887313	BATF3	0
1:212887313:C:T	GTEx_v6	Whole_Blood	ENSG00000203705	C	6.0963e-06	-4.60631	0.000333874	T	+	1	212887313	TATDN3	0
1:212888694:A:G	GTEx_v6	Whole_Blood	ENSG00000203705	G	1.14762e-07	-5.4348	0.000333874	A	+	1	212888694	TATDN3	0
1:212892113:G:T	GTEx_v6	Whole_Blood	ENSG00000203705	G	7.96249e-06	-4.54645	0.000333874	T	+	1	212892113	TATDN3	0
1:212892809:G:T	GTEx_v6	Whole_Blood	ENSG00000203705	G	7.91082e-06	-4.54791	0.000333874	T	+	1	212892809	TATDN3	0
1:212893750:A:G	GTEx_v6	Whole_Blood	ENSG00000203705	A	7.89061e-06	-4.54849	0.000333874	G	+	1	212893750	TATDN3	0
1:212893881:A:G	GTEx_v6	Whole_Blood	ENSG00000203705	G	4.54906e-08	-5.61407	0.000333874	A	+	1	212893881	TATDN3	0
1:212893893:C:CA	GTEx_v6	Whole_Blood	ENSG00000203705	C	5.74864e-07	-5.11137	0.000333874	NA	NA	1	212893893	TATDN3	0
1:212894474:A:G	GTEx_v6	Whole_Blood	ENSG00000203705	A	4.57783e-08	-5.61286	0.000333874	G	+	1	212894474	TATDN3	0
1:212895751:A:G	GTEx_v6	Whole_Blood	ENSG00000203705	G	8.39489e-06	-4.53452	0.000333874	A	+	1	212895751	TATDN3	0
1:212897734:C:T	GTEx_v6	Whole_Blood	ENSG00000203705	T	6.05557e-06	-4.60781	0.000333874	NA	NA	1	212897734	TATDN3	0
1:212898253:C:G	GTEx_v6	Whole_Blood	ENSG00000203705	G	1.16658e-07	-5.43159	0.000333874	C	+	1	212898253	TATDN3	0
1:212898512:C:T	GTEx_v6	Whole_Blood	ENSG00000203705	C	1.53097e-08	-5.81968	0.000333874	T	+	1	212898512	TATDN3	0
1:212901237:C:T	GTEx_v6	Whole_Blood	ENSG00000203705	C	7.9006e-06	-4.5482	0.000333874	T	+	1	212901237	TATDN3	0
1:212901869:G:T	GTEx_v6	Whole_Blood	ENSG00000203705	G	7.9006e-06	-4.5482	0.000333874	T	+	1	212901869	TATDN3	0
1:212902811:A:G	GTEx_v6	Whole_Blood	ENSG00000203705	G	4.80995e-08	-5.60339	0.000333874	A	+	1	212902811	TATDN3	0
1:212907963:A:G	GTEx_v6	Whole_Blood	ENSG00000203705	G	7.9006e-06	-4.5482	0.000333874	A	+	1	212907963	TATDN3	0
1:212909472:A:T	GTEx_v6	Whole_Blood	ENSG00000203705	T	4.80995e-08	-5.60339	0.000333874	A	+	1	212909472	TATDN3	0
1:212911615:C:T	GTEx_v6	Whole_Blood	ENSG00000203705	T	7.9006e-06	-4.5482	0.000333874	C	+	1	212911615	TATDN3	0
1:212913590:C:T	GTEx_v6	Whole_Blood	ENSG00000203705	T	4.80995e-08	-5.60339	0.000333874	C	+	1	212913590	TATDN3	0
1:212917361:C:T	GTEx_v6	Whole_Blood	ENSG00000203705	C	4.80995e-08	-5.60339	0.000333874	T	+	1	212917361	TATDN3	0
1:212917678:C:G	GTEx_v6	Whole_Blood	ENSG00000203705	G	1.0099e-08	-5.89682	0.000333874	C	+	1	212917678	TATDN3	0
1:212917683:A:G	GTEx_v6	Whole_Blood	ENSG00000203705	A	1.94173e-06	-4.85615	0.000333874	G	+	1	212917683	TATDN3	0
1:212917980:A:G	GTEx_v6	Whole_Blood	ENSG00000203705	A	6.37923e-08	-5.54907	0.000333874	G	+	1	212917980	TATDN3	0
1:212918365:C:T	GTEx_v6	Whole_Blood	ENSG00000203705	T	8.19956e-06	-4.53983	0.000333874	C	+	1	212918365	TATDN3	0
1:212918756:C:T	GTEx_v6	Whole_Blood	ENSG00000203705	C	4.80995e-08	-5.60339	0.000333874	T	+	1	212918756	TATDN3	0
1:212918924:C:T	GTEx_v6	Whole_Blood	ENSG00000203705	T	4.80995e-08	-5.60339	0.000333874	C	+	1	212918924	TATDN3	0
1:212919021:T:TTGTC	GTEx_v6	Whole_Blood	ENSG00000203705	T	1.94187e-06	-4.85614	0.000333874	NA	NA	1	212919021	TATDN3	0
1:212919073:A:G	GTEx_v6	Whole_Blood	ENSG00000203705	G	7.11293e-09	-5.96123	0.000333874	A	+	1	212919073	TATDN3	0
1:212919284:A:G	GTEx_v6	Whole_Blood	ENSG00000203705	G	5.3192e-08	-5.58408	0.000333874	A	+	1	212919284	TATDN3	0
1:212919285:A:G	GTEx_v6	Whole_Blood	ENSG00000203705	G	5.38977e-08	-5.58154	0.000333874	A	+	1	212919285	TATDN3	0
1:212920344:A:G	GTEx_v6	Whole_Blood	ENSG00000203705	G	7.9006e-06	-4.5482	0.000333874	A	+	1	212920344	TATDN3	0
1:212920357:C:T	GTEx_v6	Whole_Blood	ENSG00000203705	C	4.80995e-08	-5.60339	0.000333874	T	+	1	212920357	TATDN3	0
1:212922262:A:G	GTEx_v6	Whole_Blood	ENSG00000203705	A	4.80995e-08	-5.60339	0.000333874	G	+	1	212922262	TATDN3	0
1:212923100:C:T	GTEx_v6	Whole_Blood	ENSG00000203705	T	4.80995e-08	-5.60339	0.000333874	C	+	1	212923100	TATDN3	0
1:212924176:A:G	GTEx_v6	Whole_Blood	ENSG00000203705	A	7.9254e-06	-4.5475	0.000333874	G	+	1	212924176	TATDN3	0
1:212925361:C:T	GTEx_v6	Whole_Blood	ENSG00000203705	C	4.80995e-08	-5.60339	0.000333874	T	+	1	212925361	TATDN3	0
1:212925857:C:T	GTEx_v6	Whole_Blood	ENSG00000203705	T	4.80995e-08	-5.60339	0.000333874	C	+	1	212925857	TATDN3	1
1:212927009:A:G	GTEx_v6	Whole_Blood	ENSG00000203705	G	4.80995e-08	-5.60339	0.000333874	A	+	1	212927009	TATDN3	0
1:212927167:A:G	GTEx_v6	Whole_Blood	ENSG00000203705	G	4.80995e-08	-5.60339	0.000333874	A	+	1	212927167	TATDN3	0
1:212928946:C:CCT	GTEx_v6	Whole_Blood	ENSG00000203705	C	1.1341e-07	-5.43713	0.000333874	NA	NA	1	212928946	TATDN3	0
1:212929597:A:G	GTEx_v6	Whole_Blood	ENSG00000203705	G	4.8022e-08	-5.6037	0.000333874	A	+	1	212929597	TATDN3	0
1:212930498:A:G	GTEx_v6	Whole_Blood	ENSG00000203705	G	7.9006e-06	-4.5482	0.000333874	A	+	1	212930498	TATDN3	1
1:212932136:C:T	GTEx_v6	Whole_Blood	ENSG00000203705	C	4.80995e-08	-5.60339	0.000333874	T	+	1	212932136	TATDN3	0
1:212933545:A:G	GTEx_v6	Whole_Blood	ENSG00000203705	G	4.3853e-08	-5.62108	0.000333874	A	+	1	212933545	TATDN3	0
1:212936510:C:T	GTEx_v6	Whole_Blood	ENSG00000203705	C	7.9006e-06	-4.5482	0.000333874	T	+	1	212936510	TATDN3	0
1:212936739:A:G	GTEx_v6	Whole_Blood	ENSG00000203705	G	4.80995e-08	-5.60339	0.000333874	A	+	1	212936739	TATDN3	0
1:212937165:C:T	GTEx_v6	Whole_Blood	ENSG00000203705	T	7.9006e-06	-4.5482	0.000333874	C	+	1	212937165	TATDN3	0
1:212937880:C:T	GTEx_v6	Whole_Blood	ENSG00000203705	T	4.74716e-08	-5.60591	0.000333874	C	+	1	212937880	TATDN3	0
1:212938905:A:G	GTEx_v6	Whole_Blood	ENSG00000203705	G	4.80995e-08	-5.60339	0.000333874	A	+	1	212938905	TATDN3	0
1:212939394:C:T	GTEx_v6	Whole_Blood	ENSG00000203705	T	8.00738e-06	-4.54518	0.000333874	C	+	1	212939394	TATDN3	0
1:212941578:C:T	GTEx_v6	Whole_Blood	ENSG00000203705	T	7.9006e-06	-4.5482	0.000333874	C	+	1	212941578	TATDN3	0
1:212942054:A:G	GTEx_v6	Whole_Blood	ENSG00000203705	A	7.9006e-06	-4.5482	0.000333874	G	+	1	212942054	TATDN3	0
1:212942388:A:AAAAC	GTEx_v6	Whole_Blood	ENSG00000203705	AAAAC	2.62652e-08	-5.71846	0.000333874	NA	NA	1	212942388	TATDN3	0
1:212943581:A:G	GTEx_v6	Whole_Blood	ENSG00000203705	G	4.80995e-08	-5.60339	0.000333874	A	+	1	212943581	TATDN3	0
1:212943871:A:G	GTEx_v6	Whole_Blood	ENSG00000203705	G	7.76408e-06	-4.55213	0.000333874	A	+	1	212943871	TATDN3	0
1:212945458:C:T	GTEx_v6	Whole_Blood	ENSG00000203705	C	4.30212e-08	-5.62475	0.000333874	T	+	1	212945458	TATDN3	0
1:212946682:G:GA	GTEx_v6	Whole_Blood	ENSG00000203705	GA	1.12472e-05	-4.46809	0.000333874	NA	NA	1	212946682	TATDN3	0
1:212948953:A:AC	GTEx_v6	Whole_Blood	ENSG00000203705	A	4.5505e-08	-5.61401	0.000333874	NA	NA	1	212948953	TATDN3	0
1:212949059:A:C	GTEx_v6	Whole_Blood	ENSG00000203705	C	4.80995e-08	-5.60339	0.000333874	A	+	1	212949059	TATDN3	0
1:212949135:A:T	GTEx_v6	Whole_Blood	ENSG00000203705	A	7.96965e-06	-4.54624	0.000333874	T	+	1	212949135	TATDN3	0
1:212949235:C:T	GTEx_v6	Whole_Blood	ENSG00000123685	C	1.73489e-06	-4.8802	0.0019611	NA	NA	1	212949235	BATF3	0
1:212951508:T:TACTC	GTEx_v6	Whole_Blood	ENSG00000203705	T	5.96074e-06	-4.61132	0.000333874	NA	NA	1	212951508	TATDN3	0
1:212952612:A:G	GTEx_v6	Whole_Blood	ENSG00000203705	A	7.10834e-06	-4.57196	0.000333874	NA	NA	1	212952612	TATDN3	0
1:212954831:A:G	GTEx_v6	Whole_Blood	ENSG00000203705	G	7.9006e-06	-4.5482	0.000333874	A	+	1	212954831	TATDN3	0
1:212956369:C:T	GTEx_v6	Whole_Blood	ENSG00000203705	T	7.9006e-06	-4.5482	0.000333874	C	+	1	212956369	TATDN3	0
1:212960137:A:G	GTEx_v6	Whole_Blood	ENSG00000203705	G	4.80995e-08	-5.60339	0.000333874	A	+	1	212960137	TATDN3	0
1:212961080:T:TAAAG	GTEx_v6	Whole_Blood	ENSG00000203705	TAAAG	4.80687e-08	-5.60351	0.000333874	NA	NA	1	212961080	TATDN3	1
1:212962821:T:TG	GTEx_v6	Whole_Blood	ENSG00000203705	T	7.89337e-06	-4.54841	0.000333874	NA	NA	1	212962821	TATDN3	0
1:212965284:C:G	GTEx_v6	Whole_Blood	ENSG00000203705	G	8.36713e-11	-6.73818	0.000333874	C	+	1	212965284	TATDN3	0
1:212965469:C:T	GTEx_v6	Whole_Blood	ENSG00000203705	T	4.81136e-08	-5.60333	0.000333874	C	+	1	212965469	TATDN3	0
1:212965768:C:T	GTEx_v6	Whole_Blood	ENSG00000203705	T	7.208e-06	-4.56883	0.000333874	C	+	1	212965768	TATDN3	0
9:111662350:A:G	GTEx_v6	Whole_Blood	ENSG00000119326	A	4.88033e-07	5.14495	0.000333874	A	+	9	111662350	CTNNAL1	0
9:111673844:A:G	GTEx_v6	Whole_Blood	ENSG00000119326	A	6.85529e-10	6.37881	0.000333874	A	+	9	111673844	CTNNAL1	0
9:111681843:C:G	GTEx_v6	Whole_Blood	ENSG00000119326	G	9.06446e-10	6.33	0.000333874	G	+	9	111681843	CTNNAL1	0
9:111683154:A:G	GTEx_v6	Whole_Blood	ENSG00000119326	A	9.06446e-10	6.33	0.000333874	A	+	9	111683154	CTNNAL1	0
9:111684989:C:T	GTEx_v6	Whole_Blood	ENSG00000119326	C	9.06446e-10	6.33	0.000333874	C	+	9	111684989	CTNNAL1	0
9:111685078:C:CAT	GTEx_v6	Whole_Blood	ENSG00000119326	CAT	1.1157e-09	6.29353	0.000333874	NA	NA	9	111685078	CTNNAL1	0
9:111687379:C:T	GTEx_v6	Whole_Blood	ENSG00000119326	C	9.06446e-10	6.33	0.000333874	C	+	9	111687379	CTNNAL1	0
9:111696214:A:C	GTEx_v6	Whole_Blood	ENSG00000119326	C	2.59238e-10	6.54669	0.000333874	C	+	9	111696214	CTNNAL1	0
9:111696646:C:G	GTEx_v6	Whole_Blood	ENSG00000119326	G	3.9346e-10	6.47504	0.000333874	G	+	9	111696646	CTNNAL1	0
9:111696948:C:G	GTEx_v6	Whole_Blood	ENSG00000119326	C	2.59238e-10	6.54669	0.000333874	C	+	9	111696948	CTNNAL1	0
9:111698291:C:T	GTEx_v6	Whole_Blood	ENSG00000119326	C	2.59238e-10	6.54669	0.000333874	NA	NA	9	111698291	CTNNAL1	0
9:111698789:C:T	GTEx_v6	Whole_Blood	ENSG00000119326	T	2.59238e-10	6.54669	0.000333874	T	+	9	111698789	CTNNAL1	0
9:111699303:A:G	GTEx_v6	Whole_Blood	ENSG00000119326	G	2.59238e-10	6.54669	0.000333874	G	+	9	111699303	CTNNAL1	0
9:111701089:A:T	GTEx_v6	Whole_Blood	ENSG00000119326	T	2.59238e-10	6.54669	0.000333874	T	+	9	111701089	CTNNAL1	0
9:111703691:A:G	GTEx_v6	Whole_Blood	ENSG00000119326	A	2.59238e-10	6.54669	0.000333874	A	+	9	111703691	CTNNAL1	0
9:111707705:A:T	GTEx_v6	Whole_Blood	ENSG00000119326	A	2.59238e-10	6.54669	0.000333874	A	+	9	111707705	CTNNAL1	0
9:111709551:A:G	GTEx_v6	Whole_Blood	ENSG00000119326	G	2.53625e-10	6.55043	0.000333874	G	+	9	111709551	CTNNAL1	0
9:111711515:A:G	GTEx_v6	Whole_Blood	ENSG00000119326	G	2.59238e-10	6.54669	0.000333874	G	+	9	111711515	CTNNAL1	0
9:111715720:A:G	GTEx_v6	Whole_Blood	ENSG00000119326	G	2.59238e-10	6.54669	0.000333874	G	+	9	111715720	CTNNAL1	0
9:111716516:A:G	GTEx_v6	Whole_Blood	ENSG00000119326	A	2.59238e-10	6.54669	0.000333874	A	+	9	111716516	CTNNAL1	0
9:111718325:C:T	GTEx_v6	Whole_Blood	ENSG00000119326	C	2.59238e-10	6.54669	0.000333874	C	+	9	111718325	CTNNAL1	0
9:111719557:A:C	GTEx_v6	Whole_Blood	ENSG00000119326	C	2.59238e-10	6.54669	0.000333874	C	+	9	111719557	CTNNAL1	0
9:111721054:A:G	GTEx_v6	Whole_Blood	ENSG00000119326	G	1.96683e-10	6.59381	0.000333874	G	+	9	111721054	CTNNAL1	0
9:111721502:A:G	GTEx_v6	Whole_Blood	ENSG00000119326	A	3.18112e-10	6.51162	0.000333874	A	+	9	111721502	CTNNAL1	0
9:111724840:C:T	GTEx_v6	Whole_Blood	ENSG00000119326	T	2.17588e-10	6.5766	0.000333874	T	+	9	111724840	CTNNAL1	0
9:111724919:C:G	GTEx_v6	Whole_Blood	ENSG00000119326	C	2.17588e-10	6.5766	0.000333874	C	+	9	111724919	CTNNAL1	0
9:111727030:C:T	GTEx_v6	Whole_Blood	ENSG00000119326	C	2.17588e-10	6.5766	0.000333874	C	+	9	111727030	CTNNAL1	0
9:111728617:C:T	GTEx_v6	Whole_Blood	ENSG00000119326	C	2.17861e-10	6.57639	0.000333874	C	+	9	111728617	CTNNAL1	0
9:111735885:G:T	GTEx_v6	Whole_Blood	ENSG00000119326	G	2.59238e-10	6.54669	0.000333874	G	+	9	111735885	CTNNAL1	0
9:111739964:C:T	GTEx_v6	Whole_Blood	ENSG00000119326	C	2.59238e-10	6.54669	0.000333874	C	+	9	111739964	CTNNAL1	0
9:111742380:C:T	GTEx_v6	Whole_Blood	ENSG00000119326	C	2.59238e-10	6.54669	0.000333874	C	+	9	111742380	CTNNAL1	0
9:111743426:C:T	GTEx_v6	Whole_Blood	ENSG00000119326	C	6.31458e-09	5.98299	0.000333874	C	+	9	111743426	CTNNAL1	0
9:111743835:A:G	GTEx_v6	Whole_Blood	ENSG00000119326	G	2.61033e-10	6.54551	0.000333874	G	+	9	111743835	CTNNAL1	0
9:111744627:A:C	GTEx_v6	Whole_Blood	ENSG00000119326	C	2.59238e-10	6.54669	0.000333874	C	+	9	111744627	CTNNAL1	0
9:111744713:C:T	GTEx_v6	Whole_Blood	ENSG00000119326	T	2.10355e-09	6.18124	0.000333874	T	+	9	111744713	CTNNAL1	0
9:111745310:A:G	GTEx_v6	Whole_Blood	ENSG00000119326	G	2.59238e-10	6.54669	0.000333874	G	+	9	111745310	CTNNAL1	0
9:111746069:C:T	GTEx_v6	Whole_Blood	ENSG00000119326	C	2.59238e-10	6.54669	0.000333874	C	+	9	111746069	CTNNAL1	0
9:111750217:A:G	GTEx_v6	Whole_Blood	ENSG00000119326	A	1.00554e-10	6.70732	0.000333874	NA	NA	9	111750217	CTNNAL1	0
9:111753159:G:T	GTEx_v6	Whole_Blood	ENSG00000119326	T	2.59238e-10	6.54669	0.000333874	T	+	9	111753159	CTNNAL1	0
9:111755264:A:G	GTEx_v6	Whole_Blood	ENSG00000119326	A	2.59238e-10	6.54669	0.000333874	A	+	9	111755264	CTNNAL1	0
9:111755284:T:TA	GTEx_v6	Whole_Blood	ENSG00000119326	T	2.59238e-10	6.54669	0.000333874	NA	NA	9	111755284	CTNNAL1	0
9:111755491:A:G	GTEx_v6	Whole_Blood	ENSG00000119326	A	2.59238e-10	6.54669	0.000333874	A	+	9	111755491	CTNNAL1	0
9:111761188:C:G	GTEx_v6	Whole_Blood	ENSG00000119326	G	1.72904e-09	6.21611	0.000333874	G	+	9	111761188	CTNNAL1	0
9:111761202:A:G	GTEx_v6	Whole_Blood	ENSG00000119326	A	1.72904e-09	6.21611	0.000333874	A	+	9	111761202	CTNNAL1	0
9:111761229:C:T	GTEx_v6	Whole_Blood	ENSG00000119326	T	1.72904e-09	6.21611	0.000333874	T	+	9	111761229	CTNNAL1	0
9:111761580:C:T	GTEx_v6	Whole_Blood	ENSG00000119326	T	1.72539e-09	6.21649	0.000333874	T	+	9	111761580	CTNNAL1	0
9:111762093:C:T	GTEx_v6	Whole_Blood	ENSG00000119326	T	1.73668e-09	6.21533	0.000333874	T	+	9	111762093	CTNNAL1	0
9:111762407:A:T	GTEx_v6	Whole_Blood	ENSG00000119326	A	1.72904e-09	6.21611	0.000333874	A	+	9	111762407	CTNNAL1	0
9:111763114:C:T	GTEx_v6	Whole_Blood	ENSG00000119326	T	1.76835e-09	6.21212	0.000333874	T	+	9	111763114	CTNNAL1	1
9:111765737:C:T	GTEx_v6	Whole_Blood	ENSG00000119326	T	2.44486e-09	6.1544	0.000333874	T	+	9	111765737	CTNNAL1	0
9:111766364:G:T	GTEx_v6	Whole_Blood	ENSG00000119326	T	1.66938e-09	6.22235	0.000333874	T	+	9	111766364	CTNNAL1	0
9:111766790:A:G	GTEx_v6	Whole_Blood	ENSG00000119326	A	3.01001e-09	6.11713	0.000333874	A	+	9	111766790	CTNNAL1	0
9:111774463:G:T	GTEx_v6	Whole_Blood	ENSG00000119326	G	1.02555e-10	6.704	0.000333874	G	+	9	111774463	CTNNAL1	0
1:212965284:C:G	GTEx_v6	Colon_Sigmoid	ENSG00000203705	G	3.39899e-06	-4.91505	0.0423713	C	+	1	212965284	TATDN3	0
1:212898512:C:T	GTEx_v6	Colon_Transverse	ENSG00000203705	C	7.41266e-06	-4.66687	0.000674021	T	+	1	212898512	TATDN3	0
1:212919021:T:TTGTC	GTEx_v6	Colon_Transverse	ENSG00000117697	T	6.90926e-06	4.6837	0.0205363	NA	NA	1	212919021	NSL1	0
1:212919073:A:G	GTEx_v6	Colon_Transverse	ENSG00000203705	G	6.71571e-06	-4.69049	0.000674021	A	+	1	212919073	TATDN3	0
1:212965284:C:G	GTEx_v6	Colon_Transverse	ENSG00000203705	G	1.75143e-08	-6.00392	0.000674021	C	+	1	212965284	TATDN3	0
1:212887313:C:T	GTEx_v6	Esophagus_Mucosa	ENSG00000117697	C	3.50341e-06	4.77002	0.00132452	T	-	1	212887313	NSL1	0
1:212889282:C:T	GTEx_v6	Esophagus_Mucosa	ENSG00000117697	C	2.40033e-06	4.85418	0.00132452	T	-	1	212889282	NSL1	0
1:212891567:A:C	GTEx_v6	Esophagus_Mucosa	ENSG00000117697	A	7.91537e-06	4.58483	0.00132452	C	-	1	212891567	NSL1	0
1:212891742:T:TCTC	GTEx_v6	Esophagus_Mucosa	ENSG00000117697	T	6.58446e-06	4.62714	0.00132452	NA	NA	1	212891742	NSL1	0
1:212892113:G:T	GTEx_v6	Esophagus_Mucosa	ENSG00000117697	G	1.92195e-06	4.90315	0.00132452	T	-	1	212892113	NSL1	0
1:212892809:G:T	GTEx_v6	Esophagus_Mucosa	ENSG00000117697	G	1.61759e-06	4.9409	0.00132452	T	-	1	212892809	NSL1	0
1:212893750:A:G	GTEx_v6	Esophagus_Mucosa	ENSG00000117697	A	1.28991e-06	4.99015	0.00132452	G	-	1	212893750	NSL1	0
1:212893875:A:G	GTEx_v6	Esophagus_Mucosa	ENSG00000117697	A	4.72488e-06	4.70268	0.00132452	G	-	1	212893875	NSL1	0
1:212894022:A:G	GTEx_v6	Esophagus_Mucosa	ENSG00000117697	G	4.30081e-06	4.72393	0.00132452	A	-	1	212894022	NSL1	0
1:212894745:C:T	GTEx_v6	Esophagus_Mucosa	ENSG00000117697	C	2.21809e-06	4.87162	0.00132452	T	-	1	212894745	NSL1	0
1:212895751:A:G	GTEx_v6	Esophagus_Mucosa	ENSG00000117697	G	5.74445e-07	5.1634	0.00132452	A	-	1	212895751	NSL1	0
1:212897446:T:TACAA	GTEx_v6	Esophagus_Mucosa	ENSG00000117697	T	5.06461e-07	5.19001	0.00132452	NA	NA	1	212897446	NSL1	0
1:212897734:C:T	GTEx_v6	Esophagus_Mucosa	ENSG00000117697	T	1.65822e-07	5.42182	0.00132452	NA	NA	1	212897734	NSL1	0
1:212898253:C:G	GTEx_v6	Esophagus_Mucosa	ENSG00000117697	G	1.10338e-05	4.50778	0.00132452	C	-	1	212898253	NSL1	0
1:212901237:C:T	GTEx_v6	Esophagus_Mucosa	ENSG00000117697	C	3.90067e-07	5.24486	0.00132452	T	-	1	212901237	NSL1	0
1:212901869:G:T	GTEx_v6	Esophagus_Mucosa	ENSG00000117697	G	3.90067e-07	5.24486	0.00132452	T	-	1	212901869	NSL1	0
1:212902901:A:G	GTEx_v6	Esophagus_Mucosa	ENSG00000117697	A	1.71155e-06	4.92856	0.00132452	G	-	1	212902901	NSL1	0
1:212903051:C:G	GTEx_v6	Esophagus_Mucosa	ENSG00000117697	G	1.33293e-06	4.98304	0.00132452	C	-	1	212903051	NSL1	0
1:212905631:A:G	GTEx_v6	Esophagus_Mucosa	ENSG00000117697	G	1.71155e-06	4.92856	0.00132452	A	-	1	212905631	NSL1	0
1:212907963:A:G	GTEx_v6	Esophagus_Mucosa	ENSG00000117697	G	3.90067e-07	5.24486	0.00132452	A	-	1	212907963	NSL1	0
1:212909744:A:G	GTEx_v6	Esophagus_Mucosa	ENSG00000117697	G	1.71155e-06	4.92856	0.00132452	A	-	1	212909744	NSL1	0
1:212911615:C:T	GTEx_v6	Esophagus_Mucosa	ENSG00000117697	T	3.90067e-07	5.24486	0.00132452	C	-	1	212911615	NSL1	0
1:212914404:C:T	GTEx_v6	Esophagus_Mucosa	ENSG00000117697	C	4.80253e-07	5.2012	0.00132452	T	-	1	212914404	NSL1	0
1:212917678:C:G	GTEx_v6	Esophagus_Mucosa	ENSG00000117697	G	1.63908e-05	4.41467	0.00132452	C	-	1	212917678	NSL1	0
1:212917683:A:G	GTEx_v6	Esophagus_Mucosa	ENSG00000117697	A	3.51912e-07	5.26638	0.00132452	G	-	1	212917683	NSL1	0
1:212917980:A:G	GTEx_v6	Esophagus_Mucosa	ENSG00000117697	A	8.18202e-06	4.57719	0.00132452	G	-	1	212917980	NSL1	0
1:212918338:C:T	GTEx_v6	Esophagus_Mucosa	ENSG00000117697	T	4.63867e-07	5.20851	0.00132452	C	-	1	212918338	NSL1	0
1:212918347:A:G	GTEx_v6	Esophagus_Mucosa	ENSG00000117697	A	1.65994e-06	4.93526	0.00132452	G	-	1	212918347	NSL1	0
1:212918365:C:T	GTEx_v6	Esophagus_Mucosa	ENSG00000117697	T	3.76882e-07	5.25205	0.00132452	C	-	1	212918365	NSL1	0
1:212919021:T:TTGTC	GTEx_v6	Esophagus_Mucosa	ENSG00000117697	T	7.98274e-07	5.09343	0.00132452	NA	NA	1	212919021	NSL1	0
1:212919284:A:G	GTEx_v6	Esophagus_Mucosa	ENSG00000117697	G	1.48452e-05	4.43811	0.00132452	A	-	1	212919284	NSL1	0
1:212919285:A:G	GTEx_v6	Esophagus_Mucosa	ENSG00000117697	G	1.72132e-05	4.40305	0.00132452	A	-	1	212919285	NSL1	0
1:212920344:A:G	GTEx_v6	Esophagus_Mucosa	ENSG00000117697	G	3.90067e-07	5.24486	0.00132452	A	-	1	212920344	NSL1	0
1:212924176:A:G	GTEx_v6	Esophagus_Mucosa	ENSG00000117697	A	3.98078e-07	5.2406	0.00132452	G	-	1	212924176	NSL1	0
1:212925429:A:C	GTEx_v6	Esophagus_Mucosa	ENSG00000117697	A	1.71155e-06	4.92856	0.00132452	C	-	1	212925429	NSL1	0
1:212930498:A:G	GTEx_v6	Esophagus_Mucosa	ENSG00000117697	G	3.90067e-07	5.24486	0.00132452	A	-	1	212930498	NSL1	1
1:212932219:C:T	GTEx_v6	Esophagus_Mucosa	ENSG00000117697	C	1.71155e-06	4.92856	0.00132452	T	-	1	212932219	NSL1	0
1:212932987:C:T	GTEx_v6	Esophagus_Mucosa	ENSG00000117697	T	1.71155e-06	4.92856	0.00132452	C	-	1	212932987	NSL1	0
1:212933545:A:G	GTEx_v6	Esophagus_Mucosa	ENSG00000117697	G	1.32784e-05	4.46439	0.00132452	A	-	1	212933545	NSL1	0
1:212936272:A:C	GTEx_v6	Esophagus_Mucosa	ENSG00000117697	C	4.60121e-07	5.21021	0.00132452	A	-	1	212936272	NSL1	0
1:212936510:C:T	GTEx_v6	Esophagus_Mucosa	ENSG00000117697	C	3.90067e-07	5.24486	0.00132452	T	-	1	212936510	NSL1	0
1:212937165:C:T	GTEx_v6	Esophagus_Mucosa	ENSG00000117697	T	3.90067e-07	5.24486	0.00132452	C	-	1	212937165	NSL1	0
1:212939394:C:T	GTEx_v6	Esophagus_Mucosa	ENSG00000117697	T	4.00084e-07	5.23955	0.00132452	C	-	1	212939394	NSL1	0
1:212939975:A:G	GTEx_v6	Esophagus_Mucosa	ENSG00000117697	A	1.71155e-06	4.92856	0.00132452	G	-	1	212939975	NSL1	0
1:212941578:C:T	GTEx_v6	Esophagus_Mucosa	ENSG00000117697	T	3.90067e-07	5.24486	0.00132452	C	-	1	212941578	NSL1	0
1:212942054:A:G	GTEx_v6	Esophagus_Mucosa	ENSG00000117697	A	3.90067e-07	5.24486	0.00132452	G	-	1	212942054	NSL1	0
1:212943871:A:G	GTEx_v6	Esophagus_Mucosa	ENSG00000117697	G	3.38705e-07	5.27435	0.00132452	A	-	1	212943871	NSL1	0
1:212944098:A:G	GTEx_v6	Esophagus_Mucosa	ENSG00000117697	A	1.46112e-06	4.96308	0.00132452	G	-	1	212944098	NSL1	0
1:212944877:C:G	GTEx_v6	Esophagus_Mucosa	ENSG00000117697	G	4.11166e-07	5.23383	0.00132452	C	-	1	212944877	NSL1	0
1:212944966:A:C	GTEx_v6	Esophagus_Mucosa	ENSG00000117697	C	1.64709e-06	4.93696	0.00132452	A	-	1	212944966	NSL1	0
1:212946682:G:GA	GTEx_v6	Esophagus_Mucosa	ENSG00000117697	GA	3.94599e-07	5.24244	0.00132452	NA	NA	1	212946682	NSL1	0
1:212946919:C:T	GTEx_v6	Esophagus_Mucosa	ENSG00000117697	C	4.80253e-07	5.2012	0.00132452	T	-	1	212946919	NSL1	0
1:212947520:A:G	GTEx_v6	Esophagus_Mucosa	ENSG00000117697	A	1.71155e-06	4.92856	0.00132452	G	-	1	212947520	NSL1	0
1:212948534:C:G	GTEx_v6	Esophagus_Mucosa	ENSG00000117697	C	1.71155e-06	4.92856	0.00132452	G	-	1	212948534	NSL1	0
1:212949135:A:T	GTEx_v6	Esophagus_Mucosa	ENSG00000117697	A	3.86623e-07	5.24672	0.00132452	T	-	1	212949135	NSL1	0
1:212949235:C:T	GTEx_v6	Esophagus_Mucosa	ENSG00000117697	C	6.99346e-06	4.61332	0.00132452	NA	NA	1	212949235	NSL1	0
1:212951508:T:TACTC	GTEx_v6	Esophagus_Mucosa	ENSG00000117697	T	4.78811e-06	4.69967	0.00132452	NA	NA	1	212951508	NSL1	0
1:212952612:A:G	GTEx_v6	Esophagus_Mucosa	ENSG00000117697	A	1.52018e-05	4.4325	0.00132452	NA	NA	1	212952612	NSL1	0
1:212954231:A:C	GTEx_v6	Esophagus_Mucosa	ENSG00000117697	A	1.71155e-06	4.92856	0.00132452	C	-	1	212954231	NSL1	0
1:212954684:A:T	GTEx_v6	Esophagus_Mucosa	ENSG00000117697	A	1.71155e-06	4.92856	0.00132452	T	-	1	212954684	NSL1	0
1:212954831:A:G	GTEx_v6	Esophagus_Mucosa	ENSG00000117697	G	3.90067e-07	5.24486	0.00132452	A	-	1	212954831	NSL1	0
1:212955919:A:G	GTEx_v6	Esophagus_Mucosa	ENSG00000117697	G	4.80253e-07	5.2012	0.00132452	A	-	1	212955919	NSL1	0
1:212956369:C:T	GTEx_v6	Esophagus_Mucosa	ENSG00000117697	T	3.90067e-07	5.24486	0.00132452	C	-	1	212956369	NSL1	0
1:212956412:A:G	GTEx_v6	Esophagus_Mucosa	ENSG00000117697	A	1.07207e-06	5.03015	0.00132452	G	-	1	212956412	NSL1	0
1:212957198:C:T	GTEx_v6	Esophagus_Mucosa	ENSG00000117697	C	4.80253e-07	5.2012	0.00132452	T	-	1	212957198	NSL1	0
1:212957354:A:G	GTEx_v6	Esophagus_Mucosa	ENSG00000117697	G	4.80253e-07	5.2012	0.00132452	A	-	1	212957354	NSL1	0
1:212957437:C:T	GTEx_v6	Esophagus_Mucosa	ENSG00000117697	C	1.71155e-06	4.92856	0.00132452	T	-	1	212957437	NSL1	0
1:212958835:A:C	GTEx_v6	Esophagus_Mucosa	ENSG00000117697	A	1.71155e-06	4.92856	0.00132452	C	-	1	212958835	NSL1	0
1:212959454:C:T	GTEx_v6	Esophagus_Mucosa	ENSG00000117697	T	1.88672e-06	4.90722	0.00132452	C	-	1	212959454	NSL1	0
1:212962821:T:TG	GTEx_v6	Esophagus_Mucosa	ENSG00000117697	T	3.90067e-07	5.24486	0.00132452	NA	NA	1	212962821	NSL1	0
1:212963260:A:T	GTEx_v6	Esophagus_Mucosa	ENSG00000117697	A	1.7107e-06	4.92867	0.00132452	T	-	1	212963260	NSL1	1
1:212964272:A:T	GTEx_v6	Esophagus_Mucosa	ENSG00000117697	T	5.57791e-06	4.66501	0.00132452	A	-	1	212964272	NSL1	0
1:212964427:C:T	GTEx_v6	Esophagus_Mucosa	ENSG00000117697	C	1.71542e-06	4.92807	0.00132452	T	-	1	212964427	NSL1	0
1:212965095:A:G	GTEx_v6	Esophagus_Mucosa	ENSG00000117697	A	1.71411e-06	4.92824	0.00132452	G	-	1	212965095	NSL1	0
1:212965768:C:T	GTEx_v6	Esophagus_Mucosa	ENSG00000117697	T	5.88504e-07	5.15828	0.00132452	C	-	1	212965768	NSL1	0
12:102081784:A:G	GTEx_v6	Esophagus_Mucosa	ENSG00000111666	G	6.36439e-06	-4.63492	0.000312239	NA	NA	12	102081784	CHPT1	0
12:102081925:C:T	GTEx_v6	Esophagus_Mucosa	ENSG00000111666	T	6.39045e-06	-4.63398	0.000312239	NA	NA	12	102081925	CHPT1	0
12:102082873:A:C	GTEx_v6	Esophagus_Mucosa	ENSG00000111666	A	7.90968e-06	-4.585	0.000312239	NA	NA	12	102082873	CHPT1	0
12:102083333:A:C	GTEx_v6	Esophagus_Mucosa	ENSG00000111666	A	8.28783e-06	-4.57422	0.000312239	NA	NA	12	102083333	CHPT1	0
12:102084601:C:G	GTEx_v6	Esophagus_Mucosa	ENSG00000111666	G	1.04199e-05	-4.52113	0.000312239	NA	NA	12	102084601	CHPT1	0
12:102084906:A:G	GTEx_v6	Esophagus_Mucosa	ENSG00000111666	A	1.1261e-05	-4.50302	0.000312239	NA	NA	12	102084906	CHPT1	0
12:102085061:C:G	GTEx_v6	Esophagus_Mucosa	ENSG00000111666	C	1.17413e-05	-4.49325	0.000312239	NA	NA	12	102085061	CHPT1	0
1:212887313:C:T	GTEx_v6	Cells_Transformed_fibroblasts	ENSG00000117697	C	2.17172e-05	4.33594	0.0456259	T	-	1	212887313	NSL1	0
9:111772348:G:T	GTEx_v6	Cells_Transformed_fibroblasts	ENSG00000070061	T	7.33079e-11	6.83401	0.00020866	T	+	9	111772348	IKBKAP	0
9:111772348:G:T	GTEx_v6	Cells_Transformed_fibroblasts	ENSG00000119326	T	9.34337e-10	-6.3855	0.00020866	T	-	9	111772348	CTNNAL1	0
9:111774008:A:G	GTEx_v6	Cells_Transformed_fibroblasts	ENSG00000070061	G	4.5106e-09	6.09753	0.00020866	G	+	9	111774008	IKBKAP	0
9:111774008:A:G	GTEx_v6	Cells_Transformed_fibroblasts	ENSG00000119326	G	2.33079e-08	-5.78698	0.00020866	G	-	9	111774008	CTNNAL1	0
9:111774636:A:T	GTEx_v6	Cells_Transformed_fibroblasts	ENSG00000070061	A	7.96892e-11	6.8196	0.00020866	A	+	9	111774636	IKBKAP	0
9:111774636:A:T	GTEx_v6	Cells_Transformed_fibroblasts	ENSG00000119326	A	7.30818e-10	-6.42967	0.00020866	A	-	9	111774636	CTNNAL1	0
1:212887313:C:T	GTEx_v6	Skin_Sun_Exposed_Lower_leg	ENSG00000117697	C	3.93052e-06	4.71586	0.00272892	T	-	1	212887313	NSL1	0
1:212889282:C:T	GTEx_v6	Skin_Sun_Exposed_Lower_leg	ENSG00000117697	C	1.18554e-05	4.46672	0.00272892	T	-	1	212889282	NSL1	0
1:212891567:A:C	GTEx_v6	Skin_Sun_Exposed_Lower_leg	ENSG00000117697	A	1.1009e-05	4.48377	0.00272892	C	-	1	212891567	NSL1	0
1:212891742:T:TCTC	GTEx_v6	Skin_Sun_Exposed_Lower_leg	ENSG00000117697	T	4.19633e-06	4.70137	0.00272892	NA	NA	1	212891742	NSL1	0
1:212892113:G:T	GTEx_v6	Skin_Sun_Exposed_Lower_leg	ENSG00000117697	G	4.50199e-06	4.68578	0.00272892	T	-	1	212892113	NSL1	0
1:212892809:G:T	GTEx_v6	Skin_Sun_Exposed_Lower_leg	ENSG00000117697	G	4.31764e-06	4.69506	0.00272892	T	-	1	212892809	NSL1	0
1:212893750:A:G	GTEx_v6	Skin_Sun_Exposed_Lower_leg	ENSG00000117697	A	4.10927e-06	4.70602	0.00272892	G	-	1	212893750	NSL1	0
1:212893875:A:G	GTEx_v6	Skin_Sun_Exposed_Lower_leg	ENSG00000117697	A	4.38004e-06	4.69187	0.00272892	G	-	1	212893875	NSL1	0
1:212894022:A:G	GTEx_v6	Skin_Sun_Exposed_Lower_leg	ENSG00000117697	G	3.78997e-06	4.7239	0.00272892	A	-	1	212894022	NSL1	0
1:212894745:C:T	GTEx_v6	Skin_Sun_Exposed_Lower_leg	ENSG00000117697	C	3.43047e-06	4.74586	0.00272892	T	-	1	212894745	NSL1	0
1:212895751:A:G	GTEx_v6	Skin_Sun_Exposed_Lower_leg	ENSG00000117697	G	3.52756e-06	4.73972	0.00272892	A	-	1	212895751	NSL1	0
1:212897446:T:TACAA	GTEx_v6	Skin_Sun_Exposed_Lower_leg	ENSG00000117697	T	1.73813e-06	4.89366	0.00272892	NA	NA	1	212897446	NSL1	0
1:212897734:C:T	GTEx_v6	Skin_Sun_Exposed_Lower_leg	ENSG00000117697	T	6.54293e-06	4.60215	0.00272892	NA	NA	1	212897734	NSL1	0
1:212901237:C:T	GTEx_v6	Skin_Sun_Exposed_Lower_leg	ENSG00000117697	C	1.20667e-06	4.97161	0.00272892	T	-	1	212901237	NSL1	0
1:212901869:G:T	GTEx_v6	Skin_Sun_Exposed_Lower_leg	ENSG00000117697	G	1.20667e-06	4.97161	0.00272892	T	-	1	212901869	NSL1	0
1:212902901:A:G	GTEx_v6	Skin_Sun_Exposed_Lower_leg	ENSG00000117697	A	3.01026e-06	4.77454	0.00272892	G	-	1	212902901	NSL1	0
1:212903051:C:G	GTEx_v6	Skin_Sun_Exposed_Lower_leg	ENSG00000117697	G	1.28048e-06	4.95899	0.00272892	C	-	1	212903051	NSL1	0
1:212905631:A:G	GTEx_v6	Skin_Sun_Exposed_Lower_leg	ENSG00000117697	G	3.01026e-06	4.77454	0.00272892	A	-	1	212905631	NSL1	0
1:212907963:A:G	GTEx_v6	Skin_Sun_Exposed_Lower_leg	ENSG00000117697	G	1.20667e-06	4.97161	0.00272892	A	-	1	212907963	NSL1	0
1:212909744:A:G	GTEx_v6	Skin_Sun_Exposed_Lower_leg	ENSG00000117697	G	3.01026e-06	4.77454	0.00272892	A	-	1	212909744	NSL1	0
1:212911615:C:T	GTEx_v6	Skin_Sun_Exposed_Lower_leg	ENSG00000117697	T	1.20667e-06	4.97161	0.00272892	C	-	1	212911615	NSL1	0
1:212914404:C:T	GTEx_v6	Skin_Sun_Exposed_Lower_leg	ENSG00000117697	C	3.48825e-06	4.74219	0.00272892	T	-	1	212914404	NSL1	0
1:212917683:A:G	GTEx_v6	Skin_Sun_Exposed_Lower_leg	ENSG00000117697	A	1.99459e-06	4.86402	0.00272892	G	-	1	212917683	NSL1	0
1:212918338:C:T	GTEx_v6	Skin_Sun_Exposed_Lower_leg	ENSG00000117697	T	3.06934e-06	4.77028	0.00272892	C	-	1	212918338	NSL1	0
1:212918347:A:G	GTEx_v6	Skin_Sun_Exposed_Lower_leg	ENSG00000117697	A	2.70642e-06	4.79779	0.00272892	G	-	1	212918347	NSL1	0
1:212918365:C:T	GTEx_v6	Skin_Sun_Exposed_Lower_leg	ENSG00000117697	T	1.07947e-06	4.99522	0.00272892	C	-	1	212918365	NSL1	0
1:212919021:T:TTGTC	GTEx_v6	Skin_Sun_Exposed_Lower_leg	ENSG00000117697	T	4.55308e-06	4.68327	0.00272892	NA	NA	1	212919021	NSL1	0
1:212920344:A:G	GTEx_v6	Skin_Sun_Exposed_Lower_leg	ENSG00000117697	G	1.20667e-06	4.97161	0.00272892	A	-	1	212920344	NSL1	0
1:212924176:A:G	GTEx_v6	Skin_Sun_Exposed_Lower_leg	ENSG00000117697	A	1.21046e-06	4.97094	0.00272892	G	-	1	212924176	NSL1	0
1:212925429:A:C	GTEx_v6	Skin_Sun_Exposed_Lower_leg	ENSG00000117697	A	3.01026e-06	4.77454	0.00272892	C	-	1	212925429	NSL1	0
1:212930498:A:G	GTEx_v6	Skin_Sun_Exposed_Lower_leg	ENSG00000117697	G	1.20667e-06	4.97161	0.00272892	A	-	1	212930498	NSL1	1
1:212932219:C:T	GTEx_v6	Skin_Sun_Exposed_Lower_leg	ENSG00000117697	C	3.01026e-06	4.77454	0.00272892	T	-	1	212932219	NSL1	0
1:212932987:C:T	GTEx_v6	Skin_Sun_Exposed_Lower_leg	ENSG00000117697	T	3.01026e-06	4.77454	0.00272892	C	-	1	212932987	NSL1	0
1:212936272:A:C	GTEx_v6	Skin_Sun_Exposed_Lower_leg	ENSG00000117697	C	3.57626e-06	4.7367	0.00272892	A	-	1	212936272	NSL1	0
1:212936510:C:T	GTEx_v6	Skin_Sun_Exposed_Lower_leg	ENSG00000117697	C	1.20667e-06	4.97161	0.00272892	T	-	1	212936510	NSL1	0
1:212937165:C:T	GTEx_v6	Skin_Sun_Exposed_Lower_leg	ENSG00000117697	T	1.20667e-06	4.97161	0.00272892	C	-	1	212937165	NSL1	0
1:212939394:C:T	GTEx_v6	Skin_Sun_Exposed_Lower_leg	ENSG00000117697	T	1.15732e-06	4.98047	0.00272892	C	-	1	212939394	NSL1	0
1:212939975:A:G	GTEx_v6	Skin_Sun_Exposed_Lower_leg	ENSG00000117697	A	3.01026e-06	4.77454	0.00272892	G	-	1	212939975	NSL1	0
1:212941578:C:T	GTEx_v6	Skin_Sun_Exposed_Lower_leg	ENSG00000117697	T	1.20667e-06	4.97161	0.00272892	C	-	1	212941578	NSL1	0
1:212942054:A:G	GTEx_v6	Skin_Sun_Exposed_Lower_leg	ENSG00000117697	A	1.20667e-06	4.97161	0.00272892	G	-	1	212942054	NSL1	0
1:212942388:A:AAAAC	GTEx_v6	Skin_Sun_Exposed_Lower_leg	ENSG00000203705	AAAAC	1.66042e-05	-4.38854	0.00028813	NA	NA	1	212942388	TATDN3	0
1:212943871:A:G	GTEx_v6	Skin_Sun_Exposed_Lower_leg	ENSG00000117697	G	2.55453e-06	4.81038	0.00272892	A	-	1	212943871	NSL1	0
1:212944098:A:G	GTEx_v6	Skin_Sun_Exposed_Lower_leg	ENSG00000117697	A	6.09862e-06	4.61797	0.00272892	G	-	1	212944098	NSL1	0
1:212944877:C:G	GTEx_v6	Skin_Sun_Exposed_Lower_leg	ENSG00000117697	G	6.92925e-06	4.58921	0.00272892	C	-	1	212944877	NSL1	0
1:212944966:A:C	GTEx_v6	Skin_Sun_Exposed_Lower_leg	ENSG00000117697	C	7.38514e-07	5.07504	0.00272892	A	-	1	212944966	NSL1	0
1:212946682:G:GA	GTEx_v6	Skin_Sun_Exposed_Lower_leg	ENSG00000117697	GA	1.22709e-06	4.96805	0.00272892	NA	NA	1	212946682	NSL1	0
1:212946919:C:T	GTEx_v6	Skin_Sun_Exposed_Lower_leg	ENSG00000117697	C	3.20475e-06	4.76082	0.00272892	T	-	1	212946919	NSL1	0
1:212947520:A:G	GTEx_v6	Skin_Sun_Exposed_Lower_leg	ENSG00000117697	A	3.01026e-06	4.77454	0.00272892	G	-	1	212947520	NSL1	0
1:212948534:C:G	GTEx_v6	Skin_Sun_Exposed_Lower_leg	ENSG00000117697	C	3.01026e-06	4.77454	0.00272892	G	-	1	212948534	NSL1	0
1:212949135:A:T	GTEx_v6	Skin_Sun_Exposed_Lower_leg	ENSG00000117697	A	1.18511e-06	4.97544	0.00272892	T	-	1	212949135	NSL1	0
1:212949235:C:T	GTEx_v6	Skin_Sun_Exposed_Lower_leg	ENSG00000117697	C	8.20616e-06	4.55091	0.00272892	NA	NA	1	212949235	NSL1	0
1:212954231:A:C	GTEx_v6	Skin_Sun_Exposed_Lower_leg	ENSG00000117697	A	3.01026e-06	4.77454	0.00272892	C	-	1	212954231	NSL1	0
1:212954684:A:T	GTEx_v6	Skin_Sun_Exposed_Lower_leg	ENSG00000117697	A	3.01026e-06	4.77454	0.00272892	T	-	1	212954684	NSL1	0
1:212954831:A:G	GTEx_v6	Skin_Sun_Exposed_Lower_leg	ENSG00000117697	G	1.20667e-06	4.97161	0.00272892	A	-	1	212954831	NSL1	0
1:212955919:A:G	GTEx_v6	Skin_Sun_Exposed_Lower_leg	ENSG00000117697	G	3.41189e-06	4.74706	0.00272892	A	-	1	212955919	NSL1	0
1:212956369:C:T	GTEx_v6	Skin_Sun_Exposed_Lower_leg	ENSG00000117697	T	1.20667e-06	4.97161	0.00272892	C	-	1	212956369	NSL1	0
1:212956412:A:G	GTEx_v6	Skin_Sun_Exposed_Lower_leg	ENSG00000117697	A	7.20537e-07	5.08019	0.00272892	G	-	1	212956412	NSL1	0
1:212957198:C:T	GTEx_v6	Skin_Sun_Exposed_Lower_leg	ENSG00000117697	C	3.41189e-06	4.74706	0.00272892	T	-	1	212957198	NSL1	0
1:212957354:A:G	GTEx_v6	Skin_Sun_Exposed_Lower_leg	ENSG00000117697	G	3.41189e-06	4.74706	0.00272892	A	-	1	212957354	NSL1	0
1:212957437:C:T	GTEx_v6	Skin_Sun_Exposed_Lower_leg	ENSG00000117697	C	3.01026e-06	4.77454	0.00272892	T	-	1	212957437	NSL1	0
1:212958835:A:C	GTEx_v6	Skin_Sun_Exposed_Lower_leg	ENSG00000117697	A	3.01026e-06	4.77454	0.00272892	C	-	1	212958835	NSL1	0
1:212959454:C:T	GTEx_v6	Skin_Sun_Exposed_Lower_leg	ENSG00000117697	T	3.28585e-06	4.75533	0.00272892	C	-	1	212959454	NSL1	0
1:212962821:T:TG	GTEx_v6	Skin_Sun_Exposed_Lower_leg	ENSG00000117697	T	1.21938e-06	4.96938	0.00272892	NA	NA	1	212962821	NSL1	0
1:212963260:A:T	GTEx_v6	Skin_Sun_Exposed_Lower_leg	ENSG00000117697	A	3.03758e-06	4.77256	0.00272892	T	-	1	212963260	NSL1	1
1:212964427:C:T	GTEx_v6	Skin_Sun_Exposed_Lower_leg	ENSG00000117697	C	3.03479e-06	4.77276	0.00272892	T	-	1	212964427	NSL1	0
1:212965095:A:G	GTEx_v6	Skin_Sun_Exposed_Lower_leg	ENSG00000117697	A	3.03548e-06	4.77271	0.00272892	G	-	1	212965095	NSL1	0
1:212965284:C:G	GTEx_v6	Skin_Sun_Exposed_Lower_leg	ENSG00000203705	G	4.30768e-07	-5.18679	0.00028813	C	+	1	212965284	TATDN3	0
1:212965768:C:T	GTEx_v6	Skin_Sun_Exposed_Lower_leg	ENSG00000117697	T	1.27765e-06	4.95946	0.00272892	C	-	1	212965768	NSL1	0
9:111696214:A:C	GTEx_v6	Skin_Sun_Exposed_Lower_leg	ENSG00000119328	C	6.28729e-06	-4.61112	0.00028813	C	-	9	111696214	FAM206A	0
9:111696948:C:G	GTEx_v6	Skin_Sun_Exposed_Lower_leg	ENSG00000119328	C	5.36992e-06	-4.64649	0.00028813	C	-	9	111696948	FAM206A	0
9:111703691:A:G	GTEx_v6	Skin_Sun_Exposed_Lower_leg	ENSG00000119328	A	6.28729e-06	-4.61112	0.00028813	A	-	9	111703691	FAM206A	0
9:111707705:A:T	GTEx_v6	Skin_Sun_Exposed_Lower_leg	ENSG00000119328	A	5.36992e-06	-4.64649	0.00028813	A	-	9	111707705	FAM206A	0
9:111709551:A:G	GTEx_v6	Skin_Sun_Exposed_Lower_leg	ENSG00000119328	G	5.27024e-06	-4.65068	0.00028813	G	-	9	111709551	FAM206A	0
9:111718325:C:T	GTEx_v6	Skin_Sun_Exposed_Lower_leg	ENSG00000119328	C	6.28729e-06	-4.61112	0.00028813	C	-	9	111718325	FAM206A	0
9:111721054:A:G	GTEx_v6	Skin_Sun_Exposed_Lower_leg	ENSG00000119328	G	6.16325e-06	-4.6156	0.00028813	G	-	9	111721054	FAM206A	0
9:111727030:C:T	GTEx_v6	Skin_Sun_Exposed_Lower_leg	ENSG00000119328	C	6.34347e-06	-4.60912	0.00028813	C	-	9	111727030	FAM206A	0
9:111735885:G:T	GTEx_v6	Skin_Sun_Exposed_Lower_leg	ENSG00000119328	G	6.28729e-06	-4.61112	0.00028813	G	-	9	111735885	FAM206A	0
9:111750217:A:G	GTEx_v6	Skin_Sun_Exposed_Lower_leg	ENSG00000119328	A	6.22661e-06	-4.6133	0.00028813	NA	NA	9	111750217	FAM206A	0
9:111755284:T:TA	GTEx_v6	Skin_Sun_Exposed_Lower_leg	ENSG00000119328	T	6.28729e-06	-4.61112	0.00028813	NA	NA	9	111755284	FAM206A	0
9:111772348:G:T	GTEx_v6	Skin_Sun_Exposed_Lower_leg	ENSG00000119326	T	1.37242e-08	-5.86326	0.00028813	T	-	9	111772348	CTNNAL1	0
9:111774008:A:G	GTEx_v6	Skin_Sun_Exposed_Lower_leg	ENSG00000119326	G	9.33463e-08	-5.4945	0.00028813	G	-	9	111774008	CTNNAL1	0
9:111774636:A:T	GTEx_v6	Skin_Sun_Exposed_Lower_leg	ENSG00000119326	A	1.52102e-08	-5.84391	0.00028813	A	-	9	111774636	CTNNAL1	0
13:41610015:A:G	GTEx_v6	Skin_Sun_Exposed_Lower_leg	ENSG00000120688	A	1.86825e-06	4.87813	0.00028813	A	+	13	41610015	WBP4	0
13:41610347:C:T	GTEx_v6	Skin_Sun_Exposed_Lower_leg	ENSG00000120688	T	3.31341e-06	4.75349	0.00028813	T	+	13	41610347	WBP4	0
13:41615518:A:T	GTEx_v6	Skin_Sun_Exposed_Lower_leg	ENSG00000120688	A	1.64601e-06	4.90535	0.00028813	A	+	13	41615518	WBP4	0
13:41616345:C:G	GTEx_v6	Skin_Sun_Exposed_Lower_leg	ENSG00000120688	C	1.64889e-06	4.90498	0.00028813	C	+	13	41616345	WBP4	0
13:41619186:C:T	GTEx_v6	Skin_Sun_Exposed_Lower_leg	ENSG00000120688	T	1.35421e-06	4.94707	0.00028813	T	+	13	41619186	WBP4	0
13:41628282:C:T	GTEx_v6	Skin_Sun_Exposed_Lower_leg	ENSG00000120688	C	1.63913e-06	4.90625	0.00028813	C	+	13	41628282	WBP4	0
13:41638611:A:G	GTEx_v6	Skin_Sun_Exposed_Lower_leg	ENSG00000120688	G	6.62312e-07	5.09776	0.00028813	G	+	13	41638611	WBP4	0
13:41653179:C:T	GTEx_v6	Skin_Sun_Exposed_Lower_leg	ENSG00000120688	C	9.47344e-07	5.02278	0.00028813	C	+	13	41653179	WBP4	0
13:41658975:A:G	GTEx_v6	Skin_Sun_Exposed_Lower_leg	ENSG00000120688	G	1.14097e-06	4.98349	0.00028813	G	+	13	41658975	WBP4	0
13:41659417:C:T	GTEx_v6	Skin_Sun_Exposed_Lower_leg	ENSG00000120688	T	1.14634e-06	4.98249	0.00028813	T	+	13	41659417	WBP4	0
13:41661922:G:T	GTEx_v6	Skin_Sun_Exposed_Lower_leg	ENSG00000120688	G	9.68746e-07	5.01807	0.00028813	G	+	13	41661922	WBP4	0
13:41668052:C:T	GTEx_v6	Skin_Sun_Exposed_Lower_leg	ENSG00000120688	T	1.32082e-06	4.95239	0.00028813	T	+	13	41668052	WBP4	0
13:41669733:A:G	GTEx_v6	Skin_Sun_Exposed_Lower_leg	ENSG00000120688	A	9.66754e-07	5.01851	0.00028813	A	+	13	41669733	WBP4	0
1:113602053:A:C	BIOSQTL	BIOS_eQTL_geneLevel	ENSG00000198799	A	1.46691e-05	4.33364	0.00970684	A	+	1	113602053	LRIG2	1
1:113602053:A:C	BIOSQTL	BIOS_eQTL_geneLevel	ENSG00000198799	A	1.05335e-06	4.88144	0.000925926	A	+	1	113602053	LRIG2	1
1:113606094:A:G	BIOSQTL	BIOS_eQTL_geneLevel	ENSG00000198799	A	1.46691e-05	4.33364	0.00970684	NA	NA	1	113606094	LRIG2	0
1:113606094:A:G	BIOSQTL	BIOS_eQTL_geneLevel	ENSG00000198799	A	1.05335e-06	4.88144	0.000925926	NA	NA	1	113606094	LRIG2	0
1:113627569:A:G	BIOSQTL	BIOS_eQTL_geneLevel	ENSG00000198799	A	1.0433e-05	4.40803	0.00718435	A	+	1	113627569	LRIG2	0
1:113627569:A:G	BIOSQTL	BIOS_eQTL_geneLevel	ENSG00000198799	A	1.15037e-06	4.86414	0.000986379	A	+	1	113627569	LRIG2	0
1:113657538:A:G	BIOSQTL	BIOS_eQTL_geneLevel	ENSG00000198799	A	5.60412e-06	4.54096	0.00399385	A	+	1	113657538	LRIG2	0
1:113657538:A:G	BIOSQTL	BIOS_eQTL_geneLevel	ENSG00000198799	A	7.42898e-07	4.94993	0.000639197	A	+	1	113657538	LRIG2	0
1:113664924:G:T	BIOSQTL	BIOS_eQTL_geneLevel	ENSG00000198799	T	5.60412e-06	4.54096	0.00399385	T	+	1	113664924	LRIG2	0
1:113664924:G:T	BIOSQTL	BIOS_eQTL_geneLevel	ENSG00000198799	T	7.42898e-07	4.94993	0.000639197	T	+	1	113664924	LRIG2	0
1:212881292:C:T	BIOSQTL	BIOS_eQTL_geneLevel	ENSG00000117697	T	8.72926e-55	15.5886	0	NA	NA	1	212881292	NSL1	0
1:212881292:C:T	BIOSQTL	BIOS_eQTL_geneLevel	ENSG00000123685	T	7.20319e-41	-13.3868	0	NA	NA	1	212881292	BATF3	0
1:212881292:C:T	BIOSQTL	BIOS_eQTL_geneLevel	ENSG00000162769	T	8.44334e-16	-8.04757	0	NA	NA	1	212881292	FLVCR1	0
1:212882405:A:G	BIOSQTL	BIOS_eQTL_geneLevel	ENSG00000117697	A	1.06892e-41	13.5281	0	NA	NA	1	212882405	NSL1	0
1:212882405:A:G	BIOSQTL	BIOS_eQTL_geneLevel	ENSG00000123685	A	3.26178e-43	-13.7822	0	NA	NA	1	212882405	BATF3	0
1:212882405:A:G	BIOSQTL	BIOS_eQTL_geneLevel	ENSG00000162769	A	3.46219e-18	-8.69502	0	NA	NA	1	212882405	FLVCR1	0
1:212882405:A:G	BIOSQTL	BIOS_eQTL_geneLevel	ENSG00000203705	A	5.68981e-06	-4.53741	0.00405573	NA	NA	1	212882405	TATDN3	0
1:212887019:A:G	BIOSQTL	BIOS_eQTL_geneLevel	ENSG00000117697	A	2.55104e-55	15.6668	0	G	-	1	212887019	NSL1	0
1:212887019:A:G	BIOSQTL	BIOS_eQTL_geneLevel	ENSG00000123685	A	1.35097e-40	-13.3401	0	G	+	1	212887019	BATF3	0
1:212887019:A:G	BIOSQTL	BIOS_eQTL_geneLevel	ENSG00000162769	A	1.16924e-16	-8.28606	0	G	+	1	212887019	FLVCR1	0
1:212887313:C:T	BIOSQTL	BIOS_eQTL_geneLevel	ENSG00000117697	C	1.75708e-107	22.0226	0	T	-	1	212887313	NSL1	0
1:212887313:C:T	BIOSQTL	BIOS_eQTL_geneLevel	ENSG00000123685	C	8.65285e-43	-13.7116	0	T	+	1	212887313	BATF3	0
1:212887313:C:T	BIOSQTL	BIOS_eQTL_geneLevel	ENSG00000162769	C	4.84419e-13	-7.22958	0	T	+	1	212887313	FLVCR1	0
1:212887313:C:T	BIOSQTL	BIOS_eQTL_geneLevel	ENSG00000203705	C	1.55846e-08	-5.65482	2.32897e-05	T	+	1	212887313	TATDN3	0
1:212888426:C:T	BIOSQTL	BIOS_eQTL_geneLevel	ENSG00000117697	T	4.50314e-58	16.0648	0	C	-	1	212888426	NSL1	0
1:212888426:C:T	BIOSQTL	BIOS_eQTL_geneLevel	ENSG00000123685	T	4.56722e-36	-12.5388	0	C	+	1	212888426	BATF3	0
1:212888426:C:T	BIOSQTL	BIOS_eQTL_geneLevel	ENSG00000162769	T	1.64022e-17	-8.51668	0	C	+	1	212888426	FLVCR1	0
1:212888694:A:G	BIOSQTL	BIOS_eQTL_geneLevel	ENSG00000117697	G	6.90593e-93	20.4434	0	A	-	1	212888694	NSL1	0
1:212888694:A:G	BIOSQTL	BIOS_eQTL_geneLevel	ENSG00000123685	G	4.30583e-44	-13.9274	0	A	+	1	212888694	BATF3	0
1:212888694:A:G	BIOSQTL	BIOS_eQTL_geneLevel	ENSG00000162769	G	4.47608e-22	-9.65953	0	A	+	1	212888694	FLVCR1	0
1:212888694:A:G	BIOSQTL	BIOS_eQTL_geneLevel	ENSG00000203705	G	7.3984e-14	-7.48043	0	A	+	1	212888694	TATDN3	0
1:212889282:C:T	BIOSQTL	BIOS_eQTL_geneLevel	ENSG00000117697	C	2.24945e-110	22.3223	0	T	-	1	212889282	NSL1	0
1:212889282:C:T	BIOSQTL	BIOS_eQTL_geneLevel	ENSG00000123685	C	2.54945e-39	-13.1192	0	T	+	1	212889282	BATF3	0
1:212889282:C:T	BIOSQTL	BIOS_eQTL_geneLevel	ENSG00000162769	C	1.20893e-13	-7.41576	0	T	+	1	212889282	FLVCR1	0
1:212889282:C:T	BIOSQTL	BIOS_eQTL_geneLevel	ENSG00000203705	C	7.27032e-07	-4.95394	0.000623712	T	+	1	212889282	TATDN3	0
1:212891567:A:C	BIOSQTL	BIOS_eQTL_geneLevel	ENSG00000117697	A	1.44133e-109	22.2391	0	C	-	1	212891567	NSL1	0
1:212891567:A:C	BIOSQTL	BIOS_eQTL_geneLevel	ENSG00000123685	A	1.15304e-39	-13.1792	0	C	+	1	212891567	BATF3	0
1:212891567:A:C	BIOSQTL	BIOS_eQTL_geneLevel	ENSG00000162769	A	9.81264e-14	-7.44325	0	C	+	1	212891567	FLVCR1	0
1:212891567:A:C	BIOSQTL	BIOS_eQTL_geneLevel	ENSG00000203705	A	6.31912e-07	-4.98107	0.000519921	C	+	1	212891567	TATDN3	0
1:212892113:G:T	BIOSQTL	BIOS_eQTL_geneLevel	ENSG00000117697	G	2.26966e-110	22.3219	0	T	-	1	212892113	NSL1	0
1:212892113:G:T	BIOSQTL	BIOS_eQTL_geneLevel	ENSG00000123685	G	2.54945e-39	-13.1192	0	T	+	1	212892113	BATF3	0
1:212892113:G:T	BIOSQTL	BIOS_eQTL_geneLevel	ENSG00000162769	G	1.20893e-13	-7.41576	0	T	+	1	212892113	FLVCR1	0
1:212892113:G:T	BIOSQTL	BIOS_eQTL_geneLevel	ENSG00000203705	G	7.27032e-07	-4.95394	0.000623712	T	+	1	212892113	TATDN3	0
1:212892809:G:T	BIOSQTL	BIOS_eQTL_geneLevel	ENSG00000117697	G	1.55852e-110	22.3387	0	T	-	1	212892809	NSL1	0
1:212892809:G:T	BIOSQTL	BIOS_eQTL_geneLevel	ENSG00000123685	G	2.54945e-39	-13.1192	0	T	+	1	212892809	BATF3	0
1:212892809:G:T	BIOSQTL	BIOS_eQTL_geneLevel	ENSG00000162769	G	1.20893e-13	-7.41576	0	T	+	1	212892809	FLVCR1	0
1:212892809:G:T	BIOSQTL	BIOS_eQTL_geneLevel	ENSG00000203705	G	7.82027e-07	-4.93963	0.000701699	T	+	1	212892809	TATDN3	0
1:212893750:A:G	BIOSQTL	BIOS_eQTL_geneLevel	ENSG00000117697	A	2.26966e-110	22.3219	0	G	-	1	212893750	NSL1	0
1:212893750:A:G	BIOSQTL	BIOS_eQTL_geneLevel	ENSG00000123685	A	2.54945e-39	-13.1192	0	G	+	1	212893750	BATF3	0
1:212893750:A:G	BIOSQTL	BIOS_eQTL_geneLevel	ENSG00000162769	A	1.20893e-13	-7.41576	0	G	+	1	212893750	FLVCR1	0
1:212893750:A:G	BIOSQTL	BIOS_eQTL_geneLevel	ENSG00000203705	A	7.27032e-07	-4.95394	0.000623712	G	+	1	212893750	TATDN3	0
1:212893875:A:G	BIOSQTL	BIOS_eQTL_geneLevel	ENSG00000117697	A	1.06989e-110	22.3554	0	G	-	1	212893875	NSL1	0
1:212893875:A:G	BIOSQTL	BIOS_eQTL_geneLevel	ENSG00000123685	A	1.42148e-39	-13.1635	0	G	+	1	212893875	BATF3	0
1:212893875:A:G	BIOSQTL	BIOS_eQTL_geneLevel	ENSG00000162769	A	1.34756e-13	-7.40124	0	G	+	1	212893875	FLVCR1	0
1:212893875:A:G	BIOSQTL	BIOS_eQTL_geneLevel	ENSG00000203705	A	7.80425e-07	-4.94001	0.000701699	G	+	1	212893875	TATDN3	0
1:212893881:A:G	BIOSQTL	BIOS_eQTL_geneLevel	ENSG00000117697	G	6.90593e-93	20.4434	0	A	-	1	212893881	NSL1	0
1:212893881:A:G	BIOSQTL	BIOS_eQTL_geneLevel	ENSG00000123685	G	3.47041e-44	-13.9429	0	A	+	1	212893881	BATF3	0
1:212893881:A:G	BIOSQTL	BIOS_eQTL_geneLevel	ENSG00000162769	G	5.9036e-22	-9.63106	0	A	+	1	212893881	FLVCR1	0
1:212893881:A:G	BIOSQTL	BIOS_eQTL_geneLevel	ENSG00000203705	G	7.3984e-14	-7.48043	0	A	+	1	212893881	TATDN3	0
1:212894022:A:G	BIOSQTL	BIOS_eQTL_geneLevel	ENSG00000117697	G	2.26966e-110	22.3219	0	A	-	1	212894022	NSL1	0
1:212894022:A:G	BIOSQTL	BIOS_eQTL_geneLevel	ENSG00000123685	G	2.54945e-39	-13.1192	0	A	+	1	212894022	BATF3	0
1:212894022:A:G	BIOSQTL	BIOS_eQTL_geneLevel	ENSG00000162769	G	1.20893e-13	-7.41576	0	A	+	1	212894022	FLVCR1	0
1:212894022:A:G	BIOSQTL	BIOS_eQTL_geneLevel	ENSG00000203705	G	7.82027e-07	-4.93963	0.000701699	A	+	1	212894022	TATDN3	0
1:212894474:A:G	BIOSQTL	BIOS_eQTL_geneLevel	ENSG00000117697	A	6.90593e-93	20.4434	0	G	-	1	212894474	NSL1	0
1:212894474:A:G	BIOSQTL	BIOS_eQTL_geneLevel	ENSG00000123685	A	3.47041e-44	-13.9429	0	G	+	1	212894474	BATF3	0
1:212894474:A:G	BIOSQTL	BIOS_eQTL_geneLevel	ENSG00000162769	A	5.9036e-22	-9.63106	0	G	+	1	212894474	FLVCR1	0
1:212894474:A:G	BIOSQTL	BIOS_eQTL_geneLevel	ENSG00000203705	A	7.3984e-14	-7.48043	0	G	+	1	212894474	TATDN3	0
1:212894745:C:T	BIOSQTL	BIOS_eQTL_geneLevel	ENSG00000117697	C	2.26966e-110	22.3219	0	T	-	1	212894745	NSL1	0
1:212894745:C:T	BIOSQTL	BIOS_eQTL_geneLevel	ENSG00000123685	C	2.54945e-39	-13.1192	0	T	+	1	212894745	BATF3	0
1:212894745:C:T	BIOSQTL	BIOS_eQTL_geneLevel	ENSG00000162769	C	1.0827e-13	-7.43028	0	T	+	1	212894745	FLVCR1	0
1:212894745:C:T	BIOSQTL	BIOS_eQTL_geneLevel	ENSG00000203705	C	7.27032e-07	-4.95394	0.000623712	T	+	1	212894745	TATDN3	0
1:212895751:A:G	BIOSQTL	BIOS_eQTL_geneLevel	ENSG00000117697	G	1.55852e-110	22.3387	0	A	-	1	212895751	NSL1	0
1:212895751:A:G	BIOSQTL	BIOS_eQTL_geneLevel	ENSG00000123685	G	2.54945e-39	-13.1192	0	A	+	1	212895751	BATF3	0
1:212895751:A:G	BIOSQTL	BIOS_eQTL_geneLevel	ENSG00000162769	G	1.0827e-13	-7.43028	0	A	+	1	212895751	FLVCR1	0
1:212895751:A:G	BIOSQTL	BIOS_eQTL_geneLevel	ENSG00000203705	G	7.2778e-07	-4.95379	0.000623712	A	+	1	212895751	TATDN3	0
1:212897734:C:T	BIOSQTL	BIOS_eQTL_geneLevel	ENSG00000117697	T	6.86493e-111	22.3752	0	NA	NA	1	212897734	NSL1	0
1:212897734:C:T	BIOSQTL	BIOS_eQTL_geneLevel	ENSG00000123685	T	7.69623e-39	-13.0353	0	NA	NA	1	212897734	BATF3	0
1:212897734:C:T	BIOSQTL	BIOS_eQTL_geneLevel	ENSG00000162769	T	8.49605e-14	-7.46223	0	NA	NA	1	212897734	FLVCR1	0
1:212897734:C:T	BIOSQTL	BIOS_eQTL_geneLevel	ENSG00000203705	T	5.35322e-07	-5.01318	0.000437054	NA	NA	1	212897734	TATDN3	0
1:212898253:C:G	BIOSQTL	BIOS_eQTL_geneLevel	ENSG00000117697	G	1.25134e-94	20.6382	0	C	-	1	212898253	NSL1	0
1:212898253:C:G	BIOSQTL	BIOS_eQTL_geneLevel	ENSG00000123685	G	1.28637e-43	-13.8492	0	C	+	1	212898253	BATF3	0
1:212898253:C:G	BIOSQTL	BIOS_eQTL_geneLevel	ENSG00000162769	G	5.70029e-22	-9.63478	0	C	+	1	212898253	FLVCR1	0
1:212898253:C:G	BIOSQTL	BIOS_eQTL_geneLevel	ENSG00000203705	G	4.72139e-14	-7.53939	0	C	+	1	212898253	TATDN3	0
1:212898473:A:G	BIOSQTL	BIOS_eQTL_geneLevel	ENSG00000117697	A	1.11603e-43	13.8595	0	NA	NA	1	212898473	NSL1	0
1:212898473:A:G	BIOSQTL	BIOS_eQTL_geneLevel	ENSG00000123685	A	2.18891e-41	-13.4751	0	NA	NA	1	212898473	BATF3	0
1:212898473:A:G	BIOSQTL	BIOS_eQTL_geneLevel	ENSG00000162769	A	2.05306e-19	-9.01028	0	NA	NA	1	212898473	FLVCR1	0
1:212898502:A:G	BIOSQTL	BIOS_eQTL_geneLevel	ENSG00000117697	A	3.4637e-46	14.2681	0	NA	NA	1	212898502	NSL1	0
1:212898502:A:G	BIOSQTL	BIOS_eQTL_geneLevel	ENSG00000123685	A	1.16163e-35	-12.4646	0	NA	NA	1	212898502	BATF3	0
1:212898502:A:G	BIOSQTL	BIOS_eQTL_geneLevel	ENSG00000162769	A	2.74192e-20	-9.22848	0	NA	NA	1	212898502	FLVCR1	0
1:212898512:C:T	BIOSQTL	BIOS_eQTL_geneLevel	ENSG00000117697	C	1.25134e-94	20.6382	0	T	-	1	212898512	NSL1	0
1:212898512:C:T	BIOSQTL	BIOS_eQTL_geneLevel	ENSG00000123685	C	1.28637e-43	-13.8492	0	T	+	1	212898512	BATF3	0
1:212898512:C:T	BIOSQTL	BIOS_eQTL_geneLevel	ENSG00000162769	C	5.70029e-22	-9.63478	0	T	+	1	212898512	FLVCR1	0
1:212898512:C:T	BIOSQTL	BIOS_eQTL_geneLevel	ENSG00000203705	C	4.57172e-14	-7.54348	0	T	+	1	212898512	TATDN3	0
1:212901237:C:T	BIOSQTL	BIOS_eQTL_geneLevel	ENSG00000117697	C	4.70974e-111	22.392	0	T	-	1	212901237	NSL1	0
1:212901237:C:T	BIOSQTL	BIOS_eQTL_geneLevel	ENSG00000123685	C	6.33808e-39	-13.0501	0	T	+	1	212901237	BATF3	0
1:212901237:C:T	BIOSQTL	BIOS_eQTL_geneLevel	ENSG00000162769	C	7.56922e-14	-7.47755	0	T	+	1	212901237	FLVCR1	0
1:212901237:C:T	BIOSQTL	BIOS_eQTL_geneLevel	ENSG00000203705	C	4.97175e-07	-5.02735	0.000389978	T	+	1	212901237	TATDN3	0
1:212901869:G:T	BIOSQTL	BIOS_eQTL_geneLevel	ENSG00000117697	G	4.70974e-111	22.392	0	T	-	1	212901869	NSL1	0
1:212901869:G:T	BIOSQTL	BIOS_eQTL_geneLevel	ENSG00000123685	G	7.7367e-39	-13.0349	0	T	+	1	212901869	BATF3	0
1:212901869:G:T	BIOSQTL	BIOS_eQTL_geneLevel	ENSG00000162769	G	7.56922e-14	-7.47755	0	T	+	1	212901869	FLVCR1	0
1:212901869:G:T	BIOSQTL	BIOS_eQTL_geneLevel	ENSG00000203705	G	5.35322e-07	-5.01302	0.000437054	T	+	1	212901869	TATDN3	0
1:212902811:A:G	BIOSQTL	BIOS_eQTL_geneLevel	ENSG00000117697	G	1.53249e-94	20.6284	0	A	-	1	212902811	NSL1	0
1:212902811:A:G	BIOSQTL	BIOS_eQTL_geneLevel	ENSG00000123685	G	1.458e-43	-13.8401	0	A	+	1	212902811	BATF3	0
1:212902811:A:G	BIOSQTL	BIOS_eQTL_geneLevel	ENSG00000162769	G	5.64506e-22	-9.6357	0	A	+	1	212902811	FLVCR1	0
1:212902811:A:G	BIOSQTL	BIOS_eQTL_geneLevel	ENSG00000203705	G	4.0369e-14	-7.55967	0	A	+	1	212902811	TATDN3	0
1:212902901:A:G	BIOSQTL	BIOS_eQTL_geneLevel	ENSG00000117697	A	4.70974e-111	22.392	0	G	-	1	212902901	NSL1	0
1:212902901:A:G	BIOSQTL	BIOS_eQTL_geneLevel	ENSG00000123685	A	7.7367e-39	-13.0349	0	G	+	1	212902901	BATF3	0
1:212902901:A:G	BIOSQTL	BIOS_eQTL_geneLevel	ENSG00000162769	A	7.56922e-14	-7.47755	0	G	+	1	212902901	FLVCR1	0
1:212902901:A:G	BIOSQTL	BIOS_eQTL_geneLevel	ENSG00000203705	A	5.35322e-07	-5.01302	0.000437054	G	+	1	212902901	TATDN3	0
1:212903051:C:G	BIOSQTL	BIOS_eQTL_geneLevel	ENSG00000117697	G	4.70974e-111	22.392	0	C	-	1	212903051	NSL1	0
1:212903051:C:G	BIOSQTL	BIOS_eQTL_geneLevel	ENSG00000123685	G	7.7367e-39	-13.0349	0	C	+	1	212903051	BATF3	0
1:212903051:C:G	BIOSQTL	BIOS_eQTL_geneLevel	ENSG00000162769	G	7.56922e-14	-7.47755	0	C	+	1	212903051	FLVCR1	0
1:212903051:C:G	BIOSQTL	BIOS_eQTL_geneLevel	ENSG00000203705	G	5.35322e-07	-5.01302	0.000437054	C	+	1	212903051	TATDN3	0
1:212905631:A:G	BIOSQTL	BIOS_eQTL_geneLevel	ENSG00000117697	G	5.51055e-111	22.3851	0	A	-	1	212905631	NSL1	0
1:212905631:A:G	BIOSQTL	BIOS_eQTL_geneLevel	ENSG00000123685	G	8.19606e-39	-13.0305	0	A	+	1	212905631	BATF3	0
1:212905631:A:G	BIOSQTL	BIOS_eQTL_geneLevel	ENSG00000162769	G	6.07755e-14	-7.50622	0	A	+	1	212905631	FLVCR1	0
1:212905631:A:G	BIOSQTL	BIOS_eQTL_geneLevel	ENSG00000203705	G	4.53047e-07	-5.04501	0.00032678	A	+	1	212905631	TATDN3	0
1:212907963:A:G	BIOSQTL	BIOS_eQTL_geneLevel	ENSG00000117697	G	7.67917e-111	22.3703	0	A	-	1	212907963	NSL1	0
1:212907963:A:G	BIOSQTL	BIOS_eQTL_geneLevel	ENSG00000123685	G	1.03209e-38	-13.0128	0	A	+	1	212907963	BATF3	0
1:212907963:A:G	BIOSQTL	BIOS_eQTL_geneLevel	ENSG00000162769	G	5.03532e-14	-7.53085	0	A	+	1	212907963	FLVCR1	0
1:212907963:A:G	BIOSQTL	BIOS_eQTL_geneLevel	ENSG00000203705	G	3.99072e-07	-5.0693	0.0002796	A	+	1	212907963	TATDN3	0
1:212909472:A:T	BIOSQTL	BIOS_eQTL_geneLevel	ENSG00000117697	T	1.1472e-94	20.6422	0	A	-	1	212909472	NSL1	0
1:212909472:A:T	BIOSQTL	BIOS_eQTL_geneLevel	ENSG00000123685	T	5.19246e-43	-13.7486	0	A	+	1	212909472	BATF3	0
1:212909472:A:T	BIOSQTL	BIOS_eQTL_geneLevel	ENSG00000162769	T	4.3639e-22	-9.66202	0	A	+	1	212909472	FLVCR1	0
1:212909472:A:T	BIOSQTL	BIOS_eQTL_geneLevel	ENSG00000203705	T	2.58436e-14	-7.61741	0	A	+	1	212909472	TATDN3	0
1:212909744:A:G	BIOSQTL	BIOS_eQTL_geneLevel	ENSG00000117697	G	9.56517e-111	22.3604	0	A	-	1	212909744	NSL1	0
1:212909744:A:G	BIOSQTL	BIOS_eQTL_geneLevel	ENSG00000123685	G	1.22985e-38	-12.9996	0	A	+	1	212909744	BATF3	0
1:212909744:A:G	BIOSQTL	BIOS_eQTL_geneLevel	ENSG00000162769	G	4.72863e-14	-7.53906	0	A	+	1	212909744	FLVCR1	0
1:212909744:A:G	BIOSQTL	BIOS_eQTL_geneLevel	ENSG00000203705	G	3.74663e-07	-5.08132	0.000269222	A	+	1	212909744	TATDN3	0
1:212911615:C:T	BIOSQTL	BIOS_eQTL_geneLevel	ENSG00000117697	T	9.56517e-111	22.3604	0	C	-	1	212911615	NSL1	0
1:212911615:C:T	BIOSQTL	BIOS_eQTL_geneLevel	ENSG00000123685	T	1.22985e-38	-12.9996	0	C	+	1	212911615	BATF3	0
1:212911615:C:T	BIOSQTL	BIOS_eQTL_geneLevel	ENSG00000162769	T	4.72863e-14	-7.53906	0	C	+	1	212911615	FLVCR1	0
1:212911615:C:T	BIOSQTL	BIOS_eQTL_geneLevel	ENSG00000203705	T	3.74663e-07	-5.08132	0.000269222	C	+	1	212911615	TATDN3	0
1:212913168:C:T	BIOSQTL	BIOS_eQTL_geneLevel	ENSG00000117697	C	5.07011e-46	14.2416	0	T	-	1	212913168	NSL1	0
1:212913168:C:T	BIOSQTL	BIOS_eQTL_geneLevel	ENSG00000123685	C	2.45513e-35	-12.405	0	T	+	1	212913168	BATF3	0
1:212913168:C:T	BIOSQTL	BIOS_eQTL_geneLevel	ENSG00000162769	C	5.209e-20	-9.15949	0	T	+	1	212913168	FLVCR1	0
1:212913590:C:T	BIOSQTL	BIOS_eQTL_geneLevel	ENSG00000117697	T	1.27222e-94	20.6373	0	C	-	1	212913590	NSL1	0
1:212913590:C:T	BIOSQTL	BIOS_eQTL_geneLevel	ENSG00000123685	T	5.51796e-43	-13.744	0	C	+	1	212913590	BATF3	0
1:212913590:C:T	BIOSQTL	BIOS_eQTL_geneLevel	ENSG00000162769	T	4.18853e-22	-9.6663	0	C	+	1	212913590	FLVCR1	0
1:212913590:C:T	BIOSQTL	BIOS_eQTL_geneLevel	ENSG00000203705	T	2.5055e-14	-7.62153	0	C	+	1	212913590	TATDN3	0
1:212914404:C:T	BIOSQTL	BIOS_eQTL_geneLevel	ENSG00000117697	C	9.56517e-111	22.3604	0	T	-	1	212914404	NSL1	0
1:212914404:C:T	BIOSQTL	BIOS_eQTL_geneLevel	ENSG00000123685	C	1.22985e-38	-12.9996	0	T	+	1	212914404	BATF3	0
1:212914404:C:T	BIOSQTL	BIOS_eQTL_geneLevel	ENSG00000162769	C	4.72863e-14	-7.53906	0	T	+	1	212914404	FLVCR1	0
1:212914404:C:T	BIOSQTL	BIOS_eQTL_geneLevel	ENSG00000203705	C	3.74663e-07	-5.08132	0.000269222	T	+	1	212914404	TATDN3	0
1:212917361:C:T	BIOSQTL	BIOS_eQTL_geneLevel	ENSG00000117697	C	1.27222e-94	20.6373	0	T	-	1	212917361	NSL1	0
1:212917361:C:T	BIOSQTL	BIOS_eQTL_geneLevel	ENSG00000123685	C	5.51796e-43	-13.744	0	T	+	1	212917361	BATF3	0
1:212917361:C:T	BIOSQTL	BIOS_eQTL_geneLevel	ENSG00000162769	C	4.83004e-22	-9.65173	0	T	+	1	212917361	FLVCR1	0
1:212917361:C:T	BIOSQTL	BIOS_eQTL_geneLevel	ENSG00000203705	C	2.5055e-14	-7.62153	0	T	+	1	212917361	TATDN3	0
1:212917678:C:G	BIOSQTL	BIOS_eQTL_geneLevel	ENSG00000117697	G	1.27222e-94	20.6373	0	C	-	1	212917678	NSL1	0
1:212917678:C:G	BIOSQTL	BIOS_eQTL_geneLevel	ENSG00000123685	G	5.51796e-43	-13.744	0	C	+	1	212917678	BATF3	0
1:212917678:C:G	BIOSQTL	BIOS_eQTL_geneLevel	ENSG00000162769	G	4.83004e-22	-9.65173	0	C	+	1	212917678	FLVCR1	0
1:212917678:C:G	BIOSQTL	BIOS_eQTL_geneLevel	ENSG00000203705	G	2.5055e-14	-7.62153	0	C	+	1	212917678	TATDN3	0
1:212917683:A:G	BIOSQTL	BIOS_eQTL_geneLevel	ENSG00000117697	A	9.56517e-111	22.3604	0	G	-	1	212917683	NSL1	0
1:212917683:A:G	BIOSQTL	BIOS_eQTL_geneLevel	ENSG00000123685	A	1.22985e-38	-12.9996	0	G	+	1	212917683	BATF3	0
1:212917683:A:G	BIOSQTL	BIOS_eQTL_geneLevel	ENSG00000162769	A	4.72863e-14	-7.53906	0	G	+	1	212917683	FLVCR1	0
1:212917683:A:G	BIOSQTL	BIOS_eQTL_geneLevel	ENSG00000203705	A	3.74663e-07	-5.08132	0.000269222	G	+	1	212917683	TATDN3	0
1:212917980:A:G	BIOSQTL	BIOS_eQTL_geneLevel	ENSG00000117697	A	1.77111e-94	20.6213	0	G	-	1	212917980	NSL1	0
1:212917980:A:G	BIOSQTL	BIOS_eQTL_geneLevel	ENSG00000123685	A	1.50472e-42	-13.6713	0	G	+	1	212917980	BATF3	0
1:212917980:A:G	BIOSQTL	BIOS_eQTL_geneLevel	ENSG00000162769	A	9.79891e-22	-9.57887	0	G	+	1	212917980	FLVCR1	0
1:212917980:A:G	BIOSQTL	BIOS_eQTL_geneLevel	ENSG00000203705	A	2.5055e-14	-7.62153	0	G	+	1	212917980	TATDN3	0
1:212918338:C:T	BIOSQTL	BIOS_eQTL_geneLevel	ENSG00000117697	T	9.56517e-111	22.3604	0	C	-	1	212918338	NSL1	0
1:212918338:C:T	BIOSQTL	BIOS_eQTL_geneLevel	ENSG00000123685	T	1.22985e-38	-12.9996	0	C	+	1	212918338	BATF3	0
1:212918338:C:T	BIOSQTL	BIOS_eQTL_geneLevel	ENSG00000162769	T	4.72863e-14	-7.53906	0	C	+	1	212918338	FLVCR1	0
1:212918338:C:T	BIOSQTL	BIOS_eQTL_geneLevel	ENSG00000203705	T	3.74663e-07	-5.08132	0.000269222	C	+	1	212918338	TATDN3	0
1:212918347:A:G	BIOSQTL	BIOS_eQTL_geneLevel	ENSG00000117697	A	9.56517e-111	22.3604	0	G	-	1	212918347	NSL1	0
1:212918347:A:G	BIOSQTL	BIOS_eQTL_geneLevel	ENSG00000123685	A	1.22985e-38	-12.9996	0	G	+	1	212918347	BATF3	0
1:212918347:A:G	BIOSQTL	BIOS_eQTL_geneLevel	ENSG00000162769	A	4.72863e-14	-7.53906	0	G	+	1	212918347	FLVCR1	0
1:212918347:A:G	BIOSQTL	BIOS_eQTL_geneLevel	ENSG00000203705	A	3.74663e-07	-5.08132	0.000269222	G	+	1	212918347	TATDN3	0
1:212918365:C:T	BIOSQTL	BIOS_eQTL_geneLevel	ENSG00000117697	T	9.56517e-111	22.3604	0	C	-	1	212918365	NSL1	0
1:212918365:C:T	BIOSQTL	BIOS_eQTL_geneLevel	ENSG00000123685	T	1.22985e-38	-12.9996	0	C	+	1	212918365	BATF3	0
1:212918365:C:T	BIOSQTL	BIOS_eQTL_geneLevel	ENSG00000162769	T	4.72863e-14	-7.53906	0	C	+	1	212918365	FLVCR1	0
1:212918365:C:T	BIOSQTL	BIOS_eQTL_geneLevel	ENSG00000203705	T	3.74663e-07	-5.08132	0.000269222	C	+	1	212918365	TATDN3	0
1:212918756:C:T	BIOSQTL	BIOS_eQTL_geneLevel	ENSG00000117697	C	1.27222e-94	20.6373	0	T	-	1	212918756	NSL1	0
1:212918756:C:T	BIOSQTL	BIOS_eQTL_geneLevel	ENSG00000123685	C	5.51796e-43	-13.744	0	T	+	1	212918756	BATF3	0
1:212918756:C:T	BIOSQTL	BIOS_eQTL_geneLevel	ENSG00000162769	C	4.83004e-22	-9.65173	0	T	+	1	212918756	FLVCR1	0
1:212918756:C:T	BIOSQTL	BIOS_eQTL_geneLevel	ENSG00000203705	C	2.5055e-14	-7.62153	0	T	+	1	212918756	TATDN3	0
1:212918924:C:T	BIOSQTL	BIOS_eQTL_geneLevel	ENSG00000117697	T	1.27222e-94	20.6373	0	C	-	1	212918924	NSL1	0
1:212918924:C:T	BIOSQTL	BIOS_eQTL_geneLevel	ENSG00000123685	T	5.51796e-43	-13.744	0	C	+	1	212918924	BATF3	0
1:212918924:C:T	BIOSQTL	BIOS_eQTL_geneLevel	ENSG00000162769	T	4.83004e-22	-9.65173	0	C	+	1	212918924	FLVCR1	0
1:212918924:C:T	BIOSQTL	BIOS_eQTL_geneLevel	ENSG00000203705	T	2.5055e-14	-7.62153	0	C	+	1	212918924	TATDN3	0
1:212919073:A:G	BIOSQTL	BIOS_eQTL_geneLevel	ENSG00000117697	G	1.27222e-94	20.6373	0	A	-	1	212919073	NSL1	0
1:212919073:A:G	BIOSQTL	BIOS_eQTL_geneLevel	ENSG00000123685	G	5.51796e-43	-13.744	0	A	+	1	212919073	BATF3	0
1:212919073:A:G	BIOSQTL	BIOS_eQTL_geneLevel	ENSG00000162769	G	4.83004e-22	-9.65173	0	A	+	1	212919073	FLVCR1	0
1:212919073:A:G	BIOSQTL	BIOS_eQTL_geneLevel	ENSG00000203705	G	2.5055e-14	-7.62153	0	A	+	1	212919073	TATDN3	0
1:212919284:A:G	BIOSQTL	BIOS_eQTL_geneLevel	ENSG00000117697	G	7.68409e-81	19.0418	0	A	-	1	212919284	NSL1	0
1:212919284:A:G	BIOSQTL	BIOS_eQTL_geneLevel	ENSG00000123685	G	1.25768e-36	-12.6407	0	A	+	1	212919284	BATF3	0
1:212919284:A:G	BIOSQTL	BIOS_eQTL_geneLevel	ENSG00000162769	G	4.4055e-18	-8.66767	0	A	+	1	212919284	FLVCR1	0
1:212919284:A:G	BIOSQTL	BIOS_eQTL_geneLevel	ENSG00000203705	G	1.22546e-13	-7.41386	0	A	+	1	212919284	TATDN3	0
1:212919285:A:G	BIOSQTL	BIOS_eQTL_geneLevel	ENSG00000117697	G	1.27222e-94	20.6373	0	A	-	1	212919285	NSL1	0
1:212919285:A:G	BIOSQTL	BIOS_eQTL_geneLevel	ENSG00000123685	G	5.51796e-43	-13.744	0	A	+	1	212919285	BATF3	0
1:212919285:A:G	BIOSQTL	BIOS_eQTL_geneLevel	ENSG00000162769	G	4.83004e-22	-9.65173	0	A	+	1	212919285	FLVCR1	0
1:212919285:A:G	BIOSQTL	BIOS_eQTL_geneLevel	ENSG00000203705	G	2.5055e-14	-7.62153	0	A	+	1	212919285	TATDN3	0
1:212919407:A:G	BIOSQTL	BIOS_eQTL_geneLevel	ENSG00000117697	A	5.07011e-46	14.2416	0	G	-	1	212919407	NSL1	0
1:212919407:A:G	BIOSQTL	BIOS_eQTL_geneLevel	ENSG00000123685	A	2.45513e-35	-12.405	0	G	+	1	212919407	BATF3	0
1:212919407:A:G	BIOSQTL	BIOS_eQTL_geneLevel	ENSG00000162769	A	5.209e-20	-9.15949	0	G	+	1	212919407	FLVCR1	0
1:212920344:A:G	BIOSQTL	BIOS_eQTL_geneLevel	ENSG00000117697	G	9.56517e-111	22.3604	0	A	-	1	212920344	NSL1	0
1:212920344:A:G	BIOSQTL	BIOS_eQTL_geneLevel	ENSG00000123685	G	1.22985e-38	-12.9996	0	A	+	1	212920344	BATF3	0
1:212920344:A:G	BIOSQTL	BIOS_eQTL_geneLevel	ENSG00000162769	G	4.72863e-14	-7.53906	0	A	+	1	212920344	FLVCR1	0
1:212920344:A:G	BIOSQTL	BIOS_eQTL_geneLevel	ENSG00000203705	G	3.74663e-07	-5.08132	0.000269222	A	+	1	212920344	TATDN3	0
1:212920357:C:T	BIOSQTL	BIOS_eQTL_geneLevel	ENSG00000117697	C	1.27222e-94	20.6373	0	T	-	1	212920357	NSL1	0
1:212920357:C:T	BIOSQTL	BIOS_eQTL_geneLevel	ENSG00000123685	C	5.51796e-43	-13.744	0	T	+	1	212920357	BATF3	0
1:212920357:C:T	BIOSQTL	BIOS_eQTL_geneLevel	ENSG00000162769	C	4.83004e-22	-9.65173	0	T	+	1	212920357	FLVCR1	0
1:212920357:C:T	BIOSQTL	BIOS_eQTL_geneLevel	ENSG00000203705	C	2.5055e-14	-7.62153	0	T	+	1	212920357	TATDN3	0
1:212922262:A:G	BIOSQTL	BIOS_eQTL_geneLevel	ENSG00000117697	A	1.27222e-94	20.6373	0	G	-	1	212922262	NSL1	0
1:212922262:A:G	BIOSQTL	BIOS_eQTL_geneLevel	ENSG00000123685	A	8.44079e-43	-13.7132	0	G	+	1	212922262	BATF3	0
1:212922262:A:G	BIOSQTL	BIOS_eQTL_geneLevel	ENSG00000162769	A	4.83004e-22	-9.65173	0	G	+	1	212922262	FLVCR1	0
1:212922262:A:G	BIOSQTL	BIOS_eQTL_geneLevel	ENSG00000203705	A	2.80098e-14	-7.60711	0	G	+	1	212922262	TATDN3	0
1:212923100:C:T	BIOSQTL	BIOS_eQTL_geneLevel	ENSG00000117697	T	1.27222e-94	20.6373	0	C	-	1	212923100	NSL1	0
1:212923100:C:T	BIOSQTL	BIOS_eQTL_geneLevel	ENSG00000123685	T	8.44079e-43	-13.7132	0	C	+	1	212923100	BATF3	0
1:212923100:C:T	BIOSQTL	BIOS_eQTL_geneLevel	ENSG00000162769	T	4.83004e-22	-9.65173	0	C	+	1	212923100	FLVCR1	0
1:212923100:C:T	BIOSQTL	BIOS_eQTL_geneLevel	ENSG00000203705	T	2.80098e-14	-7.60711	0	C	+	1	212923100	TATDN3	0
1:212924176:A:G	BIOSQTL	BIOS_eQTL_geneLevel	ENSG00000117697	A	9.56517e-111	22.3604	0	G	-	1	212924176	NSL1	0
1:212924176:A:G	BIOSQTL	BIOS_eQTL_geneLevel	ENSG00000123685	A	1.8103e-38	-12.97	0	G	+	1	212924176	BATF3	0
1:212924176:A:G	BIOSQTL	BIOS_eQTL_geneLevel	ENSG00000162769	A	4.72863e-14	-7.53906	0	G	+	1	212924176	FLVCR1	0
1:212924176:A:G	BIOSQTL	BIOS_eQTL_geneLevel	ENSG00000203705	A	4.0371e-07	-5.06715	0.00029026	G	+	1	212924176	TATDN3	0
1:212925361:C:T	BIOSQTL	BIOS_eQTL_geneLevel	ENSG00000117697	C	1.27222e-94	20.6373	0	T	-	1	212925361	NSL1	0
1:212925361:C:T	BIOSQTL	BIOS_eQTL_geneLevel	ENSG00000123685	C	8.44079e-43	-13.7132	0	T	+	1	212925361	BATF3	0
1:212925361:C:T	BIOSQTL	BIOS_eQTL_geneLevel	ENSG00000162769	C	4.83004e-22	-9.65173	0	T	+	1	212925361	FLVCR1	0
1:212925361:C:T	BIOSQTL	BIOS_eQTL_geneLevel	ENSG00000203705	C	2.80098e-14	-7.60711	0	T	+	1	212925361	TATDN3	0
1:212925429:A:C	BIOSQTL	BIOS_eQTL_geneLevel	ENSG00000117697	A	9.56517e-111	22.3604	0	C	-	1	212925429	NSL1	0
1:212925429:A:C	BIOSQTL	BIOS_eQTL_geneLevel	ENSG00000123685	A	1.8103e-38	-12.97	0	C	+	1	212925429	BATF3	0
1:212925429:A:C	BIOSQTL	BIOS_eQTL_geneLevel	ENSG00000162769	A	4.72863e-14	-7.53906	0	C	+	1	212925429	FLVCR1	0
1:212925429:A:C	BIOSQTL	BIOS_eQTL_geneLevel	ENSG00000203705	A	4.0371e-07	-5.06715	0.00029026	C	+	1	212925429	TATDN3	0
1:212925857:C:T	BIOSQTL	BIOS_eQTL_geneLevel	ENSG00000117697	T	1.27222e-94	20.6373	0	C	-	1	212925857	NSL1	1
1:212925857:C:T	BIOSQTL	BIOS_eQTL_geneLevel	ENSG00000123685	T	8.44079e-43	-13.7132	0	C	+	1	212925857	BATF3	1
1:212925857:C:T	BIOSQTL	BIOS_eQTL_geneLevel	ENSG00000162769	T	4.83004e-22	-9.65173	0	C	+	1	212925857	FLVCR1	1
1:212925857:C:T	BIOSQTL	BIOS_eQTL_geneLevel	ENSG00000203705	T	2.80098e-14	-7.60711	0	C	+	1	212925857	TATDN3	1
1:212927009:A:G	BIOSQTL	BIOS_eQTL_geneLevel	ENSG00000117697	G	1.27222e-94	20.6373	0	A	-	1	212927009	NSL1	0
1:212927009:A:G	BIOSQTL	BIOS_eQTL_geneLevel	ENSG00000123685	G	8.44079e-43	-13.7132	0	A	+	1	212927009	BATF3	0
1:212927009:A:G	BIOSQTL	BIOS_eQTL_geneLevel	ENSG00000162769	G	4.83004e-22	-9.65173	0	A	+	1	212927009	FLVCR1	0
1:212927009:A:G	BIOSQTL	BIOS_eQTL_geneLevel	ENSG00000203705	G	2.80098e-14	-7.60711	0	A	+	1	212927009	TATDN3	0
1:212927167:A:G	BIOSQTL	BIOS_eQTL_geneLevel	ENSG00000117697	G	1.27222e-94	20.6373	0	A	-	1	212927167	NSL1	0
1:212927167:A:G	BIOSQTL	BIOS_eQTL_geneLevel	ENSG00000123685	G	8.44079e-43	-13.7132	0	A	+	1	212927167	BATF3	0
1:212927167:A:G	BIOSQTL	BIOS_eQTL_geneLevel	ENSG00000162769	G	4.83004e-22	-9.65173	0	A	+	1	212927167	FLVCR1	0
1:212927167:A:G	BIOSQTL	BIOS_eQTL_geneLevel	ENSG00000203705	G	2.80098e-14	-7.60711	0	A	+	1	212927167	TATDN3	0
1:212929597:A:G	BIOSQTL	BIOS_eQTL_geneLevel	ENSG00000117697	G	1.27222e-94	20.6373	0	A	-	1	212929597	NSL1	0
1:212929597:A:G	BIOSQTL	BIOS_eQTL_geneLevel	ENSG00000123685	G	8.44079e-43	-13.7132	0	A	+	1	212929597	BATF3	0
1:212929597:A:G	BIOSQTL	BIOS_eQTL_geneLevel	ENSG00000162769	G	4.83004e-22	-9.65173	0	A	+	1	212929597	FLVCR1	0
1:212929597:A:G	BIOSQTL	BIOS_eQTL_geneLevel	ENSG00000203705	G	2.80098e-14	-7.60711	0	A	+	1	212929597	TATDN3	0
1:212930498:A:G	BIOSQTL	BIOS_eQTL_geneLevel	ENSG00000117697	G	9.56517e-111	22.3604	0	A	-	1	212930498	NSL1	1
1:212930498:A:G	BIOSQTL	BIOS_eQTL_geneLevel	ENSG00000123685	G	1.8103e-38	-12.97	0	A	+	1	212930498	BATF3	1
1:212930498:A:G	BIOSQTL	BIOS_eQTL_geneLevel	ENSG00000162769	G	4.72863e-14	-7.53906	0	A	+	1	212930498	FLVCR1	1
1:212930498:A:G	BIOSQTL	BIOS_eQTL_geneLevel	ENSG00000203705	G	4.0371e-07	-5.06715	0.00029026	A	+	1	212930498	TATDN3	1
1:212932136:C:T	BIOSQTL	BIOS_eQTL_geneLevel	ENSG00000117697	C	1.27222e-94	20.6373	0	T	-	1	212932136	NSL1	0
1:212932136:C:T	BIOSQTL	BIOS_eQTL_geneLevel	ENSG00000123685	C	8.44079e-43	-13.7132	0	T	+	1	212932136	BATF3	0
1:212932136:C:T	BIOSQTL	BIOS_eQTL_geneLevel	ENSG00000162769	C	4.83004e-22	-9.65173	0	T	+	1	212932136	FLVCR1	0
1:212932136:C:T	BIOSQTL	BIOS_eQTL_geneLevel	ENSG00000203705	C	2.80098e-14	-7.60711	0	T	+	1	212932136	TATDN3	0
1:212932219:C:T	BIOSQTL	BIOS_eQTL_geneLevel	ENSG00000117697	C	1.38106e-110	22.3442	0	T	-	1	212932219	NSL1	0
1:212932219:C:T	BIOSQTL	BIOS_eQTL_geneLevel	ENSG00000123685	C	1.8103e-38	-12.97	0	T	+	1	212932219	BATF3	0
1:212932219:C:T	BIOSQTL	BIOS_eQTL_geneLevel	ENSG00000162769	C	4.69971e-14	-7.53983	0	T	+	1	212932219	FLVCR1	0
1:212932219:C:T	BIOSQTL	BIOS_eQTL_geneLevel	ENSG00000203705	C	4.02863e-07	-5.06758	0.00029026	T	+	1	212932219	TATDN3	0
1:212932987:C:T	BIOSQTL	BIOS_eQTL_geneLevel	ENSG00000117697	T	9.56517e-111	22.3604	0	C	-	1	212932987	NSL1	0
1:212932987:C:T	BIOSQTL	BIOS_eQTL_geneLevel	ENSG00000123685	T	1.8103e-38	-12.97	0	C	+	1	212932987	BATF3	0
1:212932987:C:T	BIOSQTL	BIOS_eQTL_geneLevel	ENSG00000162769	T	4.72863e-14	-7.53906	0	C	+	1	212932987	FLVCR1	0
1:212932987:C:T	BIOSQTL	BIOS_eQTL_geneLevel	ENSG00000203705	T	4.0371e-07	-5.06715	0.00029026	C	+	1	212932987	TATDN3	0
1:212933545:A:G	BIOSQTL	BIOS_eQTL_geneLevel	ENSG00000117697	G	1.27222e-94	20.6373	0	A	-	1	212933545	NSL1	0
1:212933545:A:G	BIOSQTL	BIOS_eQTL_geneLevel	ENSG00000123685	G	8.44079e-43	-13.7132	0	A	+	1	212933545	BATF3	0
1:212933545:A:G	BIOSQTL	BIOS_eQTL_geneLevel	ENSG00000162769	G	4.83004e-22	-9.65173	0	A	+	1	212933545	FLVCR1	0
1:212933545:A:G	BIOSQTL	BIOS_eQTL_geneLevel	ENSG00000203705	G	2.80098e-14	-7.60711	0	A	+	1	212933545	TATDN3	0
1:212936272:A:C	BIOSQTL	BIOS_eQTL_geneLevel	ENSG00000117697	C	9.56517e-111	22.3604	0	A	-	1	212936272	NSL1	0
1:212936272:A:C	BIOSQTL	BIOS_eQTL_geneLevel	ENSG00000123685	C	1.8103e-38	-12.97	0	A	+	1	212936272	BATF3	0
1:212936272:A:C	BIOSQTL	BIOS_eQTL_geneLevel	ENSG00000162769	C	4.72863e-14	-7.53906	0	A	+	1	212936272	FLVCR1	0
1:212936272:A:C	BIOSQTL	BIOS_eQTL_geneLevel	ENSG00000203705	C	4.0371e-07	-5.06715	0.00029026	A	+	1	212936272	TATDN3	0
1:212936510:C:T	BIOSQTL	BIOS_eQTL_geneLevel	ENSG00000117697	C	9.56517e-111	22.3604	0	T	-	1	212936510	NSL1	0
1:212936510:C:T	BIOSQTL	BIOS_eQTL_geneLevel	ENSG00000123685	C	1.8103e-38	-12.97	0	T	+	1	212936510	BATF3	0
1:212936510:C:T	BIOSQTL	BIOS_eQTL_geneLevel	ENSG00000162769	C	4.72863e-14	-7.53906	0	T	+	1	212936510	FLVCR1	0
1:212936510:C:T	BIOSQTL	BIOS_eQTL_geneLevel	ENSG00000203705	C	4.0371e-07	-5.06715	0.00029026	T	+	1	212936510	TATDN3	0
1:212936739:A:G	BIOSQTL	BIOS_eQTL_geneLevel	ENSG00000117697	G	8.27201e-95	20.6582	0	A	-	1	212936739	NSL1	0
1:212936739:A:G	BIOSQTL	BIOS_eQTL_geneLevel	ENSG00000123685	G	3.43808e-43	-13.7783	0	A	+	1	212936739	BATF3	0
1:212936739:A:G	BIOSQTL	BIOS_eQTL_geneLevel	ENSG00000162769	G	8.79144e-22	-9.59013	0	A	+	1	212936739	FLVCR1	0
1:212936739:A:G	BIOSQTL	BIOS_eQTL_geneLevel	ENSG00000203705	G	4.63528e-14	-7.54175	0	A	+	1	212936739	TATDN3	0
1:212937165:C:T	BIOSQTL	BIOS_eQTL_geneLevel	ENSG00000117697	T	9.56517e-111	22.3604	0	C	-	1	212937165	NSL1	0
1:212937165:C:T	BIOSQTL	BIOS_eQTL_geneLevel	ENSG00000123685	T	1.8103e-38	-12.97	0	C	+	1	212937165	BATF3	0
1:212937165:C:T	BIOSQTL	BIOS_eQTL_geneLevel	ENSG00000162769	T	4.72863e-14	-7.53906	0	C	+	1	212937165	FLVCR1	0
1:212937165:C:T	BIOSQTL	BIOS_eQTL_geneLevel	ENSG00000203705	T	4.0371e-07	-5.06715	0.00029026	C	+	1	212937165	TATDN3	0
1:212937880:C:T	BIOSQTL	BIOS_eQTL_geneLevel	ENSG00000117697	T	1.27222e-94	20.6373	0	C	-	1	212937880	NSL1	0
1:212937880:C:T	BIOSQTL	BIOS_eQTL_geneLevel	ENSG00000123685	T	8.44079e-43	-13.7132	0	C	+	1	212937880	BATF3	0
1:212937880:C:T	BIOSQTL	BIOS_eQTL_geneLevel	ENSG00000162769	T	4.83004e-22	-9.65173	0	C	+	1	212937880	FLVCR1	0
1:212937880:C:T	BIOSQTL	BIOS_eQTL_geneLevel	ENSG00000203705	T	2.80098e-14	-7.60711	0	C	+	1	212937880	TATDN3	0
1:212938821:A:G	BIOSQTL	BIOS_eQTL_geneLevel	ENSG00000117697	G	5.07011e-46	14.2416	0	A	-	1	212938821	NSL1	0
1:212938821:A:G	BIOSQTL	BIOS_eQTL_geneLevel	ENSG00000123685	G	2.9457e-35	-12.3903	0	A	+	1	212938821	BATF3	0
1:212938821:A:G	BIOSQTL	BIOS_eQTL_geneLevel	ENSG00000162769	G	4.5748e-20	-9.17352	0	A	+	1	212938821	FLVCR1	0
1:212938905:A:G	BIOSQTL	BIOS_eQTL_geneLevel	ENSG00000117697	G	1.27222e-94	20.6373	0	A	-	1	212938905	NSL1	0
1:212938905:A:G	BIOSQTL	BIOS_eQTL_geneLevel	ENSG00000123685	G	8.44079e-43	-13.7132	0	A	+	1	212938905	BATF3	0
1:212938905:A:G	BIOSQTL	BIOS_eQTL_geneLevel	ENSG00000162769	G	4.83004e-22	-9.65173	0	A	+	1	212938905	FLVCR1	0
1:212938905:A:G	BIOSQTL	BIOS_eQTL_geneLevel	ENSG00000203705	G	2.80098e-14	-7.60711	0	A	+	1	212938905	TATDN3	0
1:212939394:C:T	BIOSQTL	BIOS_eQTL_geneLevel	ENSG00000117697	T	9.56517e-111	22.3604	0	C	-	1	212939394	NSL1	0
1:212939394:C:T	BIOSQTL	BIOS_eQTL_geneLevel	ENSG00000123685	T	1.8103e-38	-12.97	0	C	+	1	212939394	BATF3	0
1:212939394:C:T	BIOSQTL	BIOS_eQTL_geneLevel	ENSG00000162769	T	4.72863e-14	-7.53906	0	C	+	1	212939394	FLVCR1	0
1:212939394:C:T	BIOSQTL	BIOS_eQTL_geneLevel	ENSG00000203705	T	4.0371e-07	-5.06715	0.00029026	C	+	1	212939394	TATDN3	0
1:212939975:A:G	BIOSQTL	BIOS_eQTL_geneLevel	ENSG00000117697	A	9.56517e-111	22.3604	0	G	-	1	212939975	NSL1	0
1:212939975:A:G	BIOSQTL	BIOS_eQTL_geneLevel	ENSG00000123685	A	1.8103e-38	-12.97	0	G	+	1	212939975	BATF3	0
1:212939975:A:G	BIOSQTL	BIOS_eQTL_geneLevel	ENSG00000162769	A	4.72863e-14	-7.53906	0	G	+	1	212939975	FLVCR1	0
1:212939975:A:G	BIOSQTL	BIOS_eQTL_geneLevel	ENSG00000203705	A	4.0371e-07	-5.06715	0.00029026	G	+	1	212939975	TATDN3	0
1:212941578:C:T	BIOSQTL	BIOS_eQTL_geneLevel	ENSG00000117697	T	6.6528e-111	22.3767	0	C	-	1	212941578	NSL1	0
1:212941578:C:T	BIOSQTL	BIOS_eQTL_geneLevel	ENSG00000123685	T	9.97557e-39	-13.0155	0	C	+	1	212941578	BATF3	0
1:212941578:C:T	BIOSQTL	BIOS_eQTL_geneLevel	ENSG00000162769	T	7.59228e-14	-7.477	0	C	+	1	212941578	FLVCR1	0
1:212941578:C:T	BIOSQTL	BIOS_eQTL_geneLevel	ENSG00000203705	T	3.82232e-07	-5.07747	0.000274459	C	+	1	212941578	TATDN3	0
1:212942054:A:G	BIOSQTL	BIOS_eQTL_geneLevel	ENSG00000117697	A	9.56517e-111	22.3604	0	G	-	1	212942054	NSL1	0
1:212942054:A:G	BIOSQTL	BIOS_eQTL_geneLevel	ENSG00000123685	A	1.8103e-38	-12.97	0	G	+	1	212942054	BATF3	0
1:212942054:A:G	BIOSQTL	BIOS_eQTL_geneLevel	ENSG00000162769	A	4.72863e-14	-7.53906	0	G	+	1	212942054	FLVCR1	0
1:212942054:A:G	BIOSQTL	BIOS_eQTL_geneLevel	ENSG00000203705	A	4.0371e-07	-5.06715	0.00029026	G	+	1	212942054	TATDN3	0
1:212943324:A:C	BIOSQTL	BIOS_eQTL_geneLevel	ENSG00000117697	A	3.86032e-44	13.9354	0	C	-	1	212943324	NSL1	0
1:212943324:A:C	BIOSQTL	BIOS_eQTL_geneLevel	ENSG00000123685	A	1.17844e-33	-12.091	0	C	+	1	212943324	BATF3	0
1:212943324:A:C	BIOSQTL	BIOS_eQTL_geneLevel	ENSG00000162769	A	8.4554e-21	-9.3537	0	C	+	1	212943324	FLVCR1	0
1:212943581:A:G	BIOSQTL	BIOS_eQTL_geneLevel	ENSG00000117697	G	1.27222e-94	20.6373	0	A	-	1	212943581	NSL1	0
1:212943581:A:G	BIOSQTL	BIOS_eQTL_geneLevel	ENSG00000123685	G	8.44079e-43	-13.7132	0	A	+	1	212943581	BATF3	0
1:212943581:A:G	BIOSQTL	BIOS_eQTL_geneLevel	ENSG00000162769	G	4.83004e-22	-9.65173	0	A	+	1	212943581	FLVCR1	0
1:212943581:A:G	BIOSQTL	BIOS_eQTL_geneLevel	ENSG00000203705	G	2.80098e-14	-7.60711	0	A	+	1	212943581	TATDN3	0
1:212943871:A:G	BIOSQTL	BIOS_eQTL_geneLevel	ENSG00000117697	G	9.56517e-111	22.3604	0	A	-	1	212943871	NSL1	0
1:212943871:A:G	BIOSQTL	BIOS_eQTL_geneLevel	ENSG00000123685	G	1.8103e-38	-12.97	0	A	+	1	212943871	BATF3	0
1:212943871:A:G	BIOSQTL	BIOS_eQTL_geneLevel	ENSG00000162769	G	4.72863e-14	-7.53906	0	A	+	1	212943871	FLVCR1	0
1:212943871:A:G	BIOSQTL	BIOS_eQTL_geneLevel	ENSG00000203705	G	4.0371e-07	-5.06715	0.00029026	A	+	1	212943871	TATDN3	0
1:212944098:A:G	BIOSQTL	BIOS_eQTL_geneLevel	ENSG00000117697	A	9.56517e-111	22.3604	0	G	-	1	212944098	NSL1	0
1:212944098:A:G	BIOSQTL	BIOS_eQTL_geneLevel	ENSG00000123685	A	1.8103e-38	-12.97	0	G	+	1	212944098	BATF3	0
1:212944098:A:G	BIOSQTL	BIOS_eQTL_geneLevel	ENSG00000162769	A	4.72863e-14	-7.53906	0	G	+	1	212944098	FLVCR1	0
1:212944098:A:G	BIOSQTL	BIOS_eQTL_geneLevel	ENSG00000203705	A	4.0371e-07	-5.06715	0.00029026	G	+	1	212944098	TATDN3	0
1:212944877:C:G	BIOSQTL	BIOS_eQTL_geneLevel	ENSG00000117697	G	9.56517e-111	22.3604	0	C	-	1	212944877	NSL1	0
1:212944877:C:G	BIOSQTL	BIOS_eQTL_geneLevel	ENSG00000123685	G	1.8103e-38	-12.97	0	C	+	1	212944877	BATF3	0
1:212944877:C:G	BIOSQTL	BIOS_eQTL_geneLevel	ENSG00000162769	G	4.72863e-14	-7.53906	0	C	+	1	212944877	FLVCR1	0
1:212944877:C:G	BIOSQTL	BIOS_eQTL_geneLevel	ENSG00000203705	G	4.0371e-07	-5.06715	0.00029026	C	+	1	212944877	TATDN3	0
1:212944966:A:C	BIOSQTL	BIOS_eQTL_geneLevel	ENSG00000117697	C	6.68269e-111	22.3764	0	A	-	1	212944966	NSL1	0
1:212944966:A:C	BIOSQTL	BIOS_eQTL_geneLevel	ENSG00000123685	C	2.89364e-38	-12.9339	0	A	+	1	212944966	BATF3	0
1:212944966:A:C	BIOSQTL	BIOS_eQTL_geneLevel	ENSG00000162769	C	4.69251e-14	-7.54012	0	A	+	1	212944966	FLVCR1	0
1:212944966:A:C	BIOSQTL	BIOS_eQTL_geneLevel	ENSG00000203705	C	5.12428e-07	-5.02148	0.000405636	A	+	1	212944966	TATDN3	0
1:212945458:C:T	BIOSQTL	BIOS_eQTL_geneLevel	ENSG00000117697	C	1.27222e-94	20.6373	0	T	-	1	212945458	NSL1	0
1:212945458:C:T	BIOSQTL	BIOS_eQTL_geneLevel	ENSG00000123685	C	8.44079e-43	-13.7132	0	T	+	1	212945458	BATF3	0
1:212945458:C:T	BIOSQTL	BIOS_eQTL_geneLevel	ENSG00000162769	C	4.83004e-22	-9.65173	0	T	+	1	212945458	FLVCR1	0
1:212945458:C:T	BIOSQTL	BIOS_eQTL_geneLevel	ENSG00000203705	C	2.80098e-14	-7.60711	0	T	+	1	212945458	TATDN3	0
1:212946919:C:T	BIOSQTL	BIOS_eQTL_geneLevel	ENSG00000117697	C	9.56517e-111	22.3604	0	T	-	1	212946919	NSL1	0
1:212946919:C:T	BIOSQTL	BIOS_eQTL_geneLevel	ENSG00000123685	C	1.8103e-38	-12.97	0	T	+	1	212946919	BATF3	0
1:212946919:C:T	BIOSQTL	BIOS_eQTL_geneLevel	ENSG00000162769	C	4.72863e-14	-7.53906	0	T	+	1	212946919	FLVCR1	0
1:212946919:C:T	BIOSQTL	BIOS_eQTL_geneLevel	ENSG00000203705	C	4.0371e-07	-5.06715	0.00029026	T	+	1	212946919	TATDN3	0
1:212947520:A:G	BIOSQTL	BIOS_eQTL_geneLevel	ENSG00000117697	A	9.56517e-111	22.3604	0	G	-	1	212947520	NSL1	0
1:212947520:A:G	BIOSQTL	BIOS_eQTL_geneLevel	ENSG00000123685	A	1.8103e-38	-12.97	0	G	+	1	212947520	BATF3	0
1:212947520:A:G	BIOSQTL	BIOS_eQTL_geneLevel	ENSG00000162769	A	4.72863e-14	-7.53906	0	G	+	1	212947520	FLVCR1	0
1:212947520:A:G	BIOSQTL	BIOS_eQTL_geneLevel	ENSG00000203705	A	4.0371e-07	-5.06715	0.00029026	G	+	1	212947520	TATDN3	0
1:212948534:C:G	BIOSQTL	BIOS_eQTL_geneLevel	ENSG00000117697	C	9.56517e-111	22.3604	0	G	-	1	212948534	NSL1	0
1:212948534:C:G	BIOSQTL	BIOS_eQTL_geneLevel	ENSG00000123685	C	1.8103e-38	-12.97	0	G	+	1	212948534	BATF3	0
1:212948534:C:G	BIOSQTL	BIOS_eQTL_geneLevel	ENSG00000162769	C	4.72863e-14	-7.53906	0	G	+	1	212948534	FLVCR1	0
1:212948534:C:G	BIOSQTL	BIOS_eQTL_geneLevel	ENSG00000203705	C	4.0371e-07	-5.06715	0.00029026	G	+	1	212948534	TATDN3	0
1:212949059:A:C	BIOSQTL	BIOS_eQTL_geneLevel	ENSG00000117697	C	1.27222e-94	20.6373	0	A	-	1	212949059	NSL1	0
1:212949059:A:C	BIOSQTL	BIOS_eQTL_geneLevel	ENSG00000123685	C	8.44079e-43	-13.7132	0	A	+	1	212949059	BATF3	0
1:212949059:A:C	BIOSQTL	BIOS_eQTL_geneLevel	ENSG00000162769	C	4.83004e-22	-9.65173	0	A	+	1	212949059	FLVCR1	0
1:212949059:A:C	BIOSQTL	BIOS_eQTL_geneLevel	ENSG00000203705	C	2.80098e-14	-7.60711	0	A	+	1	212949059	TATDN3	0
1:212949135:A:T	BIOSQTL	BIOS_eQTL_geneLevel	ENSG00000117697	A	9.56517e-111	22.3604	0	T	-	1	212949135	NSL1	0
1:212949135:A:T	BIOSQTL	BIOS_eQTL_geneLevel	ENSG00000123685	A	1.8103e-38	-12.97	0	T	+	1	212949135	BATF3	0
1:212949135:A:T	BIOSQTL	BIOS_eQTL_geneLevel	ENSG00000162769	A	4.72863e-14	-7.53906	0	T	+	1	212949135	FLVCR1	0
1:212949135:A:T	BIOSQTL	BIOS_eQTL_geneLevel	ENSG00000203705	A	4.0371e-07	-5.06715	0.00029026	T	+	1	212949135	TATDN3	0
1:212949235:C:T	BIOSQTL	BIOS_eQTL_geneLevel	ENSG00000117697	C	9.56517e-111	22.3604	0	NA	NA	1	212949235	NSL1	0
1:212949235:C:T	BIOSQTL	BIOS_eQTL_geneLevel	ENSG00000123685	C	1.8103e-38	-12.97	0	NA	NA	1	212949235	BATF3	0
1:212949235:C:T	BIOSQTL	BIOS_eQTL_geneLevel	ENSG00000162769	C	4.72863e-14	-7.53906	0	NA	NA	1	212949235	FLVCR1	0
1:212949235:C:T	BIOSQTL	BIOS_eQTL_geneLevel	ENSG00000203705	C	4.0371e-07	-5.06715	0.00029026	NA	NA	1	212949235	TATDN3	0
1:212952023:A:G	BIOSQTL	BIOS_eQTL_geneLevel	ENSG00000117697	A	9.56517e-111	22.3604	0	NA	NA	1	212952023	NSL1	0
1:212952023:A:G	BIOSQTL	BIOS_eQTL_geneLevel	ENSG00000123685	A	1.8103e-38	-12.97	0	NA	NA	1	212952023	BATF3	0
1:212952023:A:G	BIOSQTL	BIOS_eQTL_geneLevel	ENSG00000162769	A	4.72863e-14	-7.53906	0	NA	NA	1	212952023	FLVCR1	0
1:212952023:A:G	BIOSQTL	BIOS_eQTL_geneLevel	ENSG00000203705	A	4.0371e-07	-5.06715	0.00029026	NA	NA	1	212952023	TATDN3	0
1:212952612:A:G	BIOSQTL	BIOS_eQTL_geneLevel	ENSG00000117697	A	3.5151e-108	22.0953	0	NA	NA	1	212952612	NSL1	0
1:212952612:A:G	BIOSQTL	BIOS_eQTL_geneLevel	ENSG00000123685	A	4.61596e-42	-13.5895	0	NA	NA	1	212952612	BATF3	0
1:212952612:A:G	BIOSQTL	BIOS_eQTL_geneLevel	ENSG00000162769	A	1.94971e-13	-7.35203	0	NA	NA	1	212952612	FLVCR1	0
1:212952612:A:G	BIOSQTL	BIOS_eQTL_geneLevel	ENSG00000203705	A	7.234e-09	-5.78537	1.18301e-05	NA	NA	1	212952612	TATDN3	0
1:212952664:A:G	BIOSQTL	BIOS_eQTL_geneLevel	ENSG00000117697	A	1.65914e-31	11.6777	0	NA	NA	1	212952664	NSL1	0
1:212952664:A:G	BIOSQTL	BIOS_eQTL_geneLevel	ENSG00000123685	A	4.28207e-06	-4.59712	0.0030599	NA	NA	1	212952664	BATF3	0
1:212952664:A:G	BIOSQTL	BIOS_eQTL_geneLevel	ENSG00000203705	A	9.93001e-08	-5.32791	8.3654e-05	NA	NA	1	212952664	TATDN3	0
1:212953710:A:G	BIOSQTL	BIOS_eQTL_geneLevel	ENSG00000117697	A	9.56517e-111	22.3604	0	NA	NA	1	212953710	NSL1	0
1:212953710:A:G	BIOSQTL	BIOS_eQTL_geneLevel	ENSG00000123685	A	1.8103e-38	-12.97	0	NA	NA	1	212953710	BATF3	0
1:212953710:A:G	BIOSQTL	BIOS_eQTL_geneLevel	ENSG00000162769	A	4.72863e-14	-7.53906	0	NA	NA	1	212953710	FLVCR1	0
1:212953710:A:G	BIOSQTL	BIOS_eQTL_geneLevel	ENSG00000203705	A	4.0371e-07	-5.06715	0.00029026	NA	NA	1	212953710	TATDN3	0
1:212954231:A:C	BIOSQTL	BIOS_eQTL_geneLevel	ENSG00000117697	A	9.56517e-111	22.3604	0	C	-	1	212954231	NSL1	0
1:212954231:A:C	BIOSQTL	BIOS_eQTL_geneLevel	ENSG00000123685	A	1.8103e-38	-12.97	0	C	+	1	212954231	BATF3	0
1:212954231:A:C	BIOSQTL	BIOS_eQTL_geneLevel	ENSG00000162769	A	4.72863e-14	-7.53906	0	C	+	1	212954231	FLVCR1	0
1:212954231:A:C	BIOSQTL	BIOS_eQTL_geneLevel	ENSG00000203705	A	4.0371e-07	-5.06715	0.00029026	C	+	1	212954231	TATDN3	0
1:212954684:A:T	BIOSQTL	BIOS_eQTL_geneLevel	ENSG00000117697	A	9.56517e-111	22.3604	0	T	-	1	212954684	NSL1	0
1:212954684:A:T	BIOSQTL	BIOS_eQTL_geneLevel	ENSG00000123685	A	1.8103e-38	-12.97	0	T	+	1	212954684	BATF3	0
1:212954684:A:T	BIOSQTL	BIOS_eQTL_geneLevel	ENSG00000162769	A	4.72863e-14	-7.53906	0	T	+	1	212954684	FLVCR1	0
1:212954684:A:T	BIOSQTL	BIOS_eQTL_geneLevel	ENSG00000203705	A	4.0371e-07	-5.06715	0.00029026	T	+	1	212954684	TATDN3	0
1:212954831:A:G	BIOSQTL	BIOS_eQTL_geneLevel	ENSG00000117697	G	9.56517e-111	22.3604	0	A	-	1	212954831	NSL1	0
1:212954831:A:G	BIOSQTL	BIOS_eQTL_geneLevel	ENSG00000123685	G	1.8103e-38	-12.97	0	A	+	1	212954831	BATF3	0
[truncated: 449 more rows]
