# Supplementary material for: Genome-wide association study identifies genetic susceptibility loci and pathways of radiation-induced acute oral mucositis
Source: J Transl Med. 2020 Jun 5;18:224. doi: 10.1186/s12967-020-02390-0 (PMC7275566; doi:10.1186/s12967-020-02390-0)
Supplement: Supplementary file 7 — Additional file 7: Table S6. Chromatin interaction regions linking GWAS risk loci of severe oral mucositis to mapped genes. [file 12967_2020_2390_MOESM7_ESM.xlsx]

## Sheet: Sheet1
Additional Table S6. Chromatin interaction regions linking GWAS risk loci of severe oral mucositis to mapped genes.
Note: Interaction regions (Chromosome:Start base - end base) include one region overlapping one or more GWS SNP in an enhancer and and one region overlapping a gene promoter region.Based on the summary statistics from the GWAS (N = 1467 individuals). Chromatin interaction analysis was conducted in FUMA. Genomic locus = index of genomic loci where the significant interaction is overlapped; Region …
Genomic Locus	Region1	Region2	FDR	DB	Tissue/cell	Inter/intra	SNPs	genes	ciMapFilt
20	7:86560001-86600000	7:86760001-86800000	5.06076e-13	GSE87112	Adrenal	intra	rs7797095;rs36098544;rs6976877	ENSG00000135164	0
26	9:111680001-111720000	9:111720001-111760000	4.43052e-10	GSE87112	Adrenal	intra	rs7029072;rs73526122;rs10979611;rs3750457;rs3833703;rs10979612;rs17792627;rs35710375;rs2275639;rs2275640;rs117634551;rs2304781;rs2304782;rs2304783;rs10979615;rs10979616;rs10979617;rs12344593;rs12335497;rs12339218;rs12349137;rs111676980;rs112526893;rs561623529;rs12338755;rs10979620;rs10979622;rs12351693;rs56376812;rs112493797;rs2417959;rs12338621;rs12347777;rs12349075;rs2304784;rs76949795	NA	0
18	7:22400001-22440000	7:22320001-22360000	4.04143e-09	GSE87112	Adrenal	intra	rs12531660	NA	0
26	9:111720001-111760000	9:111680001-111720000	4.43052e-10	GSE87112	Adrenal	intra	rs113061571;rs141184426;rs10979627;rs10979628;rs10979629;rs4978762;rs12337419;rs10979631;rs2304780;rs12340408;rs78804430;rs4978765;rs80255527;rs12341672;rs1417715;rs28361136;rs4978378;rs12342630;rs59887633;rs10979637;rs12340116;rs12345118;rs12349436;rs3818741;rs10979639;rs12552110;rs10283602;rs10283849;rs2274926;rs138325532;rs12346445;rs3831238;rs2297578;rs2297577;rs10979644	ENSG00000070061:ENSG00000119328	0
48	20:8680001-8720000	20:8000001-8040000	2.68797e-09	GSE87112	Adrenal	intra	rs6133611;rs150350441;rs6133612;rs6140702;rs11472797;rs200234185;rs6056046;rs6086571	ENSG00000125827	0
48	20:8680001-8720000	20:8040001-8080000	4.96366e-09	GSE87112	Adrenal	intra	rs6133611;rs150350441;rs6133612;rs6140702;rs11472797;rs200234185;rs6056046;rs6086571	NA	0
48	20:8680001-8720000	20:8360001-8400000	9.20708e-07	GSE87112	Adrenal	intra	rs6133611;rs150350441;rs6133612;rs6140702;rs11472797;rs200234185;rs6056046;rs6086571	NA	0
4	2:164320001-164360000	2:164360001-164400000	3.58089e-08	GSE87112	Aorta	intra	rs75052139;rs76846264;rs75507536;rs75737830;rs74410371;rs79630233;rs74514165;rs76093797;rs78524448;rs78088570;rs74958674;rs80335286;rs73027876;rs80354282;rs147661673;rs117321086;rs117665612;rs201213299;rs145521958;rs187375409;rs77789786;rs73027879;rs137883298;rs117606967;rs77307240;2:164336959:T:TCAAA;rs78562402;rs148265147;rs11894625;rs80351176;rs80213894;rs549805352;rs79178425;rs1542509;rs76049…	NA	0
4	2:164320001-164360000	2:164480001-164520000	1.26384e-08	GSE87112	Aorta	intra	rs75052139;rs76846264;rs75507536;rs75737830;rs74410371;rs79630233;rs74514165;rs76093797;rs78524448;rs78088570;rs74958674;rs80335286;rs73027876;rs80354282;rs147661673;rs117321086;rs117665612;rs201213299;rs145521958;rs187375409;rs77789786;rs73027879;rs137883298;rs117606967;rs77307240;2:164336959:T:TCAAA;rs78562402;rs148265147;rs11894625;rs80351176;rs80213894;rs549805352;rs79178425;rs1542509;rs76049…	NA	0
4	2:164320001-164360000	2:164720001-164760000	2.85603e-21	GSE87112	Aorta	intra	rs75052139;rs76846264;rs75507536;rs75737830;rs74410371;rs79630233;rs74514165;rs76093797;rs78524448;rs78088570;rs74958674;rs80335286;rs73027876;rs80354282;rs147661673;rs117321086;rs117665612;rs201213299;rs145521958;rs187375409;rs77789786;rs73027879;rs137883298;rs117606967;rs77307240;2:164336959:T:TCAAA;rs78562402;rs148265147;rs11894625;rs80351176;rs80213894;rs549805352;rs79178425;rs1542509;rs76049…	NA	0
4	2:164320001-164360000	2:164760001-164800000	3.6927e-19	GSE87112	Aorta	intra	rs75052139;rs76846264;rs75507536;rs75737830;rs74410371;rs79630233;rs74514165;rs76093797;rs78524448;rs78088570;rs74958674;rs80335286;rs73027876;rs80354282;rs147661673;rs117321086;rs117665612;rs201213299;rs145521958;rs187375409;rs77789786;rs73027879;rs137883298;rs117606967;rs77307240;2:164336959:T:TCAAA;rs78562402;rs148265147;rs11894625;rs80351176;rs80213894;rs549805352;rs79178425;rs1542509;rs76049…	NA	0
4	2:164320001-164360000	2:164840001-164880000	1.97418e-08	GSE87112	Aorta	intra	rs75052139;rs76846264;rs75507536;rs75737830;rs74410371;rs79630233;rs74514165;rs76093797;rs78524448;rs78088570;rs74958674;rs80335286;rs73027876;rs80354282;rs147661673;rs117321086;rs117665612;rs201213299;rs145521958;rs187375409;rs77789786;rs73027879;rs137883298;rs117606967;rs77307240;2:164336959:T:TCAAA;rs78562402;rs148265147;rs11894625;rs80351176;rs80213894;rs549805352;rs79178425;rs1542509;rs76049…	NA	0
4	2:164320001-164360000	2:164880001-164920000	2.32834e-17	GSE87112	Aorta	intra	rs75052139;rs76846264;rs75507536;rs75737830;rs74410371;rs79630233;rs74514165;rs76093797;rs78524448;rs78088570;rs74958674;rs80335286;rs73027876;rs80354282;rs147661673;rs117321086;rs117665612;rs201213299;rs145521958;rs187375409;rs77789786;rs73027879;rs137883298;rs117606967;rs77307240;2:164336959:T:TCAAA;rs78562402;rs148265147;rs11894625;rs80351176;rs80213894;rs549805352;rs79178425;rs1542509;rs76049…	NA	0
4	2:164320001-164360000	2:164920001-164960000	1.23374e-10	GSE87112	Aorta	intra	rs75052139;rs76846264;rs75507536;rs75737830;rs74410371;rs79630233;rs74514165;rs76093797;rs78524448;rs78088570;rs74958674;rs80335286;rs73027876;rs80354282;rs147661673;rs117321086;rs117665612;rs201213299;rs145521958;rs187375409;rs77789786;rs73027879;rs137883298;rs117606967;rs77307240;2:164336959:T:TCAAA;rs78562402;rs148265147;rs11894625;rs80351176;rs80213894;rs549805352;rs79178425;rs1542509;rs76049…	NA	0
4	2:164320001-164360000	2:164960001-165000000	1.19112e-13	GSE87112	Aorta	intra	rs75052139;rs76846264;rs75507536;rs75737830;rs74410371;rs79630233;rs74514165;rs76093797;rs78524448;rs78088570;rs74958674;rs80335286;rs73027876;rs80354282;rs147661673;rs117321086;rs117665612;rs201213299;rs145521958;rs187375409;rs77789786;rs73027879;rs137883298;rs117606967;rs77307240;2:164336959:T:TCAAA;rs78562402;rs148265147;rs11894625;rs80351176;rs80213894;rs549805352;rs79178425;rs1542509;rs76049…	NA	0
4	2:164320001-164360000	2:165000001-165040000	2.69684e-14	GSE87112	Aorta	intra	rs75052139;rs76846264;rs75507536;rs75737830;rs74410371;rs79630233;rs74514165;rs76093797;rs78524448;rs78088570;rs74958674;rs80335286;rs73027876;rs80354282;rs147661673;rs117321086;rs117665612;rs201213299;rs145521958;rs187375409;rs77789786;rs73027879;rs137883298;rs117606967;rs77307240;2:164336959:T:TCAAA;rs78562402;rs148265147;rs11894625;rs80351176;rs80213894;rs549805352;rs79178425;rs1542509;rs76049…	NA	0
4	2:164320001-164360000	2:165040001-165080000	1.03533e-07	GSE87112	Aorta	intra	rs75052139;rs76846264;rs75507536;rs75737830;rs74410371;rs79630233;rs74514165;rs76093797;rs78524448;rs78088570;rs74958674;rs80335286;rs73027876;rs80354282;rs147661673;rs117321086;rs117665612;rs201213299;rs145521958;rs187375409;rs77789786;rs73027879;rs137883298;rs117606967;rs77307240;2:164336959:T:TCAAA;rs78562402;rs148265147;rs11894625;rs80351176;rs80213894;rs549805352;rs79178425;rs1542509;rs76049…	NA	0
4	2:164320001-164360000	2:165160001-165200000	9.21735e-08	GSE87112	Aorta	intra	rs75052139;rs76846264;rs75507536;rs75737830;rs74410371;rs79630233;rs74514165;rs76093797;rs78524448;rs78088570;rs74958674;rs80335286;rs73027876;rs80354282;rs147661673;rs117321086;rs117665612;rs201213299;rs145521958;rs187375409;rs77789786;rs73027879;rs137883298;rs117606967;rs77307240;2:164336959:T:TCAAA;rs78562402;rs148265147;rs11894625;rs80351176;rs80213894;rs549805352;rs79178425;rs1542509;rs76049…	NA	0
4	2:164320001-164360000	2:165280001-165320000	9.85442e-15	GSE87112	Aorta	intra	rs75052139;rs76846264;rs75507536;rs75737830;rs74410371;rs79630233;rs74514165;rs76093797;rs78524448;rs78088570;rs74958674;rs80335286;rs73027876;rs80354282;rs147661673;rs117321086;rs117665612;rs201213299;rs145521958;rs187375409;rs77789786;rs73027879;rs137883298;rs117606967;rs77307240;2:164336959:T:TCAAA;rs78562402;rs148265147;rs11894625;rs80351176;rs80213894;rs549805352;rs79178425;rs1542509;rs76049…	NA	0
4	2:164320001-164360000	2:165320001-165360000	9.79609e-10	GSE87112	Aorta	intra	rs75052139;rs76846264;rs75507536;rs75737830;rs74410371;rs79630233;rs74514165;rs76093797;rs78524448;rs78088570;rs74958674;rs80335286;rs73027876;rs80354282;rs147661673;rs117321086;rs117665612;rs201213299;rs145521958;rs187375409;rs77789786;rs73027879;rs137883298;rs117606967;rs77307240;2:164336959:T:TCAAA;rs78562402;rs148265147;rs11894625;rs80351176;rs80213894;rs549805352;rs79178425;rs1542509;rs76049…	NA	0
12	5:154960001-155000000	5:156280001-156320000	8.62144e-18	GSE87112	Aorta	intra	rs6865003	NA	0
12	5:155040001-155080000	5:155080001-155120000	8.47549e-09	GSE87112	Aorta	intra	rs17118181;rs2544754;rs2544756;rs556303284;rs11739719;rs13436100;rs7449321;rs11167733;rs11951343;rs11951375;rs11741508;rs6869056;rs6869076;rs9324834;rs10213987;rs60594165;rs72283502;rs2872177;rs74823648;rs28375758;rs4587129;rs73809608;rs11744950;rs7734643;rs4395680;rs4310017	NA	0
12	5:155040001-155080000	5:155200001-155240000	5.65509e-07	GSE87112	Aorta	intra	rs17118181;rs2544754;rs2544756;rs556303284;rs11739719;rs13436100;rs7449321;rs11167733;rs11951343;rs11951375;rs11741508;rs6869056;rs6869076;rs9324834;rs10213987;rs60594165;rs72283502;rs2872177;rs74823648;rs28375758;rs4587129;rs73809608;rs11744950;rs7734643;rs4395680;rs4310017	NA	0
12	5:155040001-155080000	5:155240001-155280000	3.27258e-13	GSE87112	Aorta	intra	rs17118181;rs2544754;rs2544756;rs556303284;rs11739719;rs13436100;rs7449321;rs11167733;rs11951343;rs11951375;rs11741508;rs6869056;rs6869076;rs9324834;rs10213987;rs60594165;rs72283502;rs2872177;rs74823648;rs28375758;rs4587129;rs73809608;rs11744950;rs7734643;rs4395680;rs4310017	NA	0
12	5:155040001-155080000	5:156160001-156200000	1.01571e-08	GSE87112	Aorta	intra	rs17118181;rs2544754;rs2544756;rs556303284;rs11739719;rs13436100;rs7449321;rs11167733;rs11951343;rs11951375;rs11741508;rs6869056;rs6869076;rs9324834;rs10213987;rs60594165;rs72283502;rs2872177;rs74823648;rs28375758;rs4587129;rs73809608;rs11744950;rs7734643;rs4395680;rs4310017	NA	0
12	5:155040001-155080000	5:156240001-156280000	4.91784e-12	GSE87112	Aorta	intra	rs17118181;rs2544754;rs2544756;rs556303284;rs11739719;rs13436100;rs7449321;rs11167733;rs11951343;rs11951375;rs11741508;rs6869056;rs6869076;rs9324834;rs10213987;rs60594165;rs72283502;rs2872177;rs74823648;rs28375758;rs4587129;rs73809608;rs11744950;rs7734643;rs4395680;rs4310017	NA	0
12	5:155040001-155080000	5:156280001-156320000	1.42087e-18	GSE87112	Aorta	intra	rs17118181;rs2544754;rs2544756;rs556303284;rs11739719;rs13436100;rs7449321;rs11167733;rs11951343;rs11951375;rs11741508;rs6869056;rs6869076;rs9324834;rs10213987;rs60594165;rs72283502;rs2872177;rs74823648;rs28375758;rs4587129;rs73809608;rs11744950;rs7734643;rs4395680;rs4310017	NA	0
14	6:105960001-106000000	6:106200001-106240000	1.79883e-12	GSE87112	Aorta	intra	rs9386452;rs9386453;rs9386454;rs9384579	NA	0
14	6:105960001-106000000	6:106400001-106440000	3.75519e-08	GSE87112	Aorta	intra	rs9386452;rs9386453;rs9386454;rs9384579	NA	0
14	6:105960001-106000000	6:106720001-106760000	1.83454e-17	GSE87112	Aorta	intra	rs9386452;rs9386453;rs9386454;rs9384579	NA	0
14	6:105960001-106000000	6:106880001-106920000	5.50682e-08	GSE87112	Aorta	intra	rs9386452;rs9386453;rs9386454;rs9384579	NA	0
14	6:105960001-106000000	6:107000001-107040000	5.5179e-09	GSE87112	Aorta	intra	rs9386452;rs9386453;rs9386454;rs9384579	NA	0
14	6:106000001-106040000	6:106080001-106120000	1.52592e-10	GSE87112	Aorta	intra	rs80086726;rs139404151;rs78515917;rs78154188;rs75574786;rs9399921;rs75492242;rs75974596;rs80053757;rs9386457;rs12206296;rs9373792;rs9373793;rs9398034;rs74298268;rs76399774;rs7742365;rs74979135;rs12055433;rs74298269;rs7746460;rs11969090;rs11969091;rs7756713	NA	0
14	6:106000001-106040000	6:106200001-106240000	2.80534e-07	GSE87112	Aorta	intra	rs80086726;rs139404151;rs78515917;rs78154188;rs75574786;rs9399921;rs75492242;rs75974596;rs80053757;rs9386457;rs12206296;rs9373792;rs9373793;rs9398034;rs74298268;rs76399774;rs7742365;rs74979135;rs12055433;rs74298269;rs7746460;rs11969090;rs11969091;rs7756713	NA	0
17	7:10880001-10920000	7:11240001-11280000	7.68022e-07	GSE87112	Aorta	intra	rs60198548;rs76801540;rs10435040;rs530273680;rs4720914	NA	0
17	7:10880001-10920000	7:11280001-11320000	5.00395e-07	GSE87112	Aorta	intra	rs60198548;rs76801540;rs10435040;rs530273680;rs4720914	NA	0
17	7:10920001-10960000	7:11240001-11280000	9.35482e-10	GSE87112	Aorta	intra	rs116981103;rs58984744;rs73061423;rs187085558;rs143025974;rs73061434;rs7798038;rs73061441;rs79884263;rs56185004;rs6460772;rs11764721;rs17149823;rs16876733;rs11426654;rs376484804	NA	0
18	7:22400001-22440000	7:22480001-22520000	7.38764e-07	GSE87112	Aorta	intra	rs12531660	NA	0
19	7:41480001-41520000	7:41600001-41640000	1.20868e-08	GSE87112	Aorta	intra	rs273119;rs412297;rs4724047;rs273126;rs62450315;rs62450316;rs67793024;rs55925433;rs56101331;rs273130;rs56100219;rs200573577;rs62450319;rs11305875;rs273134;rs6463017;rs7789725;rs273136;rs34844796;rs273137;rs17774910;rs273139;rs9639844;rs200462;rs273140;rs55735200;rs55647755;rs273141;rs9639847	NA	0
19	7:41480001-41520000	7:41720001-41760000	4.19808e-11	GSE87112	Aorta	intra	rs273119;rs412297;rs4724047;rs273126;rs62450315;rs62450316;rs67793024;rs55925433;rs56101331;rs273130;rs56100219;rs200573577;rs62450319;rs11305875;rs273134;rs6463017;rs7789725;rs273136;rs34844796;rs273137;rs17774910;rs273139;rs9639844;rs200462;rs273140;rs55735200;rs55647755;rs273141;rs9639847	ENSG00000122641	0
20	7:86520001-86560000	7:86560001-86600000	1.03885e-18	GSE87112	Aorta	intra	rs7781002;rs12704297;rs55979904	NA	0
20	7:86520001-86560000	7:86760001-86800000	1.13006e-13	GSE87112	Aorta	intra	rs7781002;rs12704297;rs55979904	ENSG00000135164	0
20	7:86520001-86560000	7:86840001-86880000	2.13791e-07	GSE87112	Aorta	intra	rs7781002;rs12704297;rs55979904	ENSG00000135185	0
20	7:86520001-86560000	7:86880001-86920000	2.73124e-07	GSE87112	Aorta	intra	rs7781002;rs12704297;rs55979904	NA	0
20	7:86560001-86600000	7:86600001-86640000	1.30165e-19	GSE87112	Aorta	intra	rs7797095;rs36098544;rs6976877	NA	0
20	7:86560001-86600000	7:86640001-86680000	3.61388e-09	GSE87112	Aorta	intra	rs7797095;rs36098544;rs6976877	NA	0
20	7:86560001-86600000	7:86720001-86760000	3.48798e-07	GSE87112	Aorta	intra	rs7797095;rs36098544;rs6976877	NA	0
20	7:86560001-86600000	7:86760001-86800000	7.7494e-35	GSE87112	Aorta	intra	rs7797095;rs36098544;rs6976877	ENSG00000135164	0
20	7:86560001-86600000	7:86840001-86880000	8.45097e-26	GSE87112	Aorta	intra	rs7797095;rs36098544;rs6976877	ENSG00000135185	0
22	8:72160001-72200000	8:72200001-72240000	1.13779e-12	GSE87112	Aorta	intra	rs7006296;rs6993067;rs6984343;rs1900079;rs13439789;rs6999901;rs75501371;rs7015205;rs7829411;rs7004007;rs2380716;rs1445406;rs2890502;rs2380717	NA	0
23	8:90920001-90960000	8:90960001-91000000	2.75214e-11	GSE87112	Aorta	intra	rs13312954;rs144120741	NA	0
23	8:91000001-91040000	8:91560001-91600000	5.58057e-12	GSE87112	Aorta	intra	rs75864200;rs1805850;rs73306482;rs1805855;rs16902273;rs558992019;rs1805860;rs78817523;rs6989727;rs1805862;rs16902355;rs2158423;rs144153068;rs7845669;rs57317967;rs1805880;rs1805882;rs16902428;rs73308404;rs74648935;rs73694304;rs80345146;rs74401355;rs7000324;rs145535542;rs186782016;rs149129151;rs148312866;rs138467830;rs140005479;rs139274991	NA	0
23	8:91000001-91040000	8:91680001-91720000	3.59986e-08	GSE87112	Aorta	intra	rs75864200;rs1805850;rs73306482;rs1805855;rs16902273;rs558992019;rs1805860;rs78817523;rs6989727;rs1805862;rs16902355;rs2158423;rs144153068;rs7845669;rs57317967;rs1805880;rs1805882;rs16902428;rs73308404;rs74648935;rs73694304;rs80345146;rs74401355;rs7000324;rs145535542;rs186782016;rs149129151;rs148312866;rs138467830;rs140005479;rs139274991	NA	0
23	8:91040001-91080000	8:91320001-91360000	2.29713e-07	GSE87112	Aorta	intra	rs7834282;rs76743346;rs1805885;rs2267542;rs76611211;rs1805888;rs7844005;rs7845155;rs7845572;rs551298999;rs7813378;rs7822786;rs74827774;rs10504888;rs2074594;rs2074595;rs7826471;rs16902558;rs7006767;rs146885499;rs10435550;rs10435551;rs182512327;rs117047916;rs138090004;rs7829659;rs113828151;rs4477076;rs534635267;rs74837290;rs117706384;rs148648755;rs74306236;rs150877796;rs1805894;rs78408336;rs7749504…	NA	0
23	8:91040001-91080000	8:91440001-91480000	4.63851e-09	GSE87112	Aorta	intra	rs7834282;rs76743346;rs1805885;rs2267542;rs76611211;rs1805888;rs7844005;rs7845155;rs7845572;rs551298999;rs7813378;rs7822786;rs74827774;rs10504888;rs2074594;rs2074595;rs7826471;rs16902558;rs7006767;rs146885499;rs10435550;rs10435551;rs182512327;rs117047916;rs138090004;rs7829659;rs113828151;rs4477076;rs534635267;rs74837290;rs117706384;rs148648755;rs74306236;rs150877796;rs1805894;rs78408336;rs7749504…	NA	0
23	8:91040001-91080000	8:91480001-91520000	6.27272e-07	GSE87112	Aorta	intra	rs7834282;rs76743346;rs1805885;rs2267542;rs76611211;rs1805888;rs7844005;rs7845155;rs7845572;rs551298999;rs7813378;rs7822786;rs74827774;rs10504888;rs2074594;rs2074595;rs7826471;rs16902558;rs7006767;rs146885499;rs10435550;rs10435551;rs182512327;rs117047916;rs138090004;rs7829659;rs113828151;rs4477076;rs534635267;rs74837290;rs117706384;rs148648755;rs74306236;rs150877796;rs1805894;rs78408336;rs7749504…	NA	0
23	8:91040001-91080000	8:91520001-91560000	1.35217e-11	GSE87112	Aorta	intra	rs7834282;rs76743346;rs1805885;rs2267542;rs76611211;rs1805888;rs7844005;rs7845155;rs7845572;rs551298999;rs7813378;rs7822786;rs74827774;rs10504888;rs2074594;rs2074595;rs7826471;rs16902558;rs7006767;rs146885499;rs10435550;rs10435551;rs182512327;rs117047916;rs138090004;rs7829659;rs113828151;rs4477076;rs534635267;rs74837290;rs117706384;rs148648755;rs74306236;rs150877796;rs1805894;rs78408336;rs7749504…	NA	0
23	8:91040001-91080000	8:91560001-91600000	1.23555e-09	GSE87112	Aorta	intra	rs7834282;rs76743346;rs1805885;rs2267542;rs76611211;rs1805888;rs7844005;rs7845155;rs7845572;rs551298999;rs7813378;rs7822786;rs74827774;rs10504888;rs2074594;rs2074595;rs7826471;rs16902558;rs7006767;rs146885499;rs10435550;rs10435551;rs182512327;rs117047916;rs138090004;rs7829659;rs113828151;rs4477076;rs534635267;rs74837290;rs117706384;rs148648755;rs74306236;rs150877796;rs1805894;rs78408336;rs7749504…	NA	0
23	8:91040001-91080000	8:91600001-91640000	1.55851e-22	GSE87112	Aorta	intra	rs7834282;rs76743346;rs1805885;rs2267542;rs76611211;rs1805888;rs7844005;rs7845155;rs7845572;rs551298999;rs7813378;rs7822786;rs74827774;rs10504888;rs2074594;rs2074595;rs7826471;rs16902558;rs7006767;rs146885499;rs10435550;rs10435551;rs182512327;rs117047916;rs138090004;rs7829659;rs113828151;rs4477076;rs534635267;rs74837290;rs117706384;rs148648755;rs74306236;rs150877796;rs1805894;rs78408336;rs7749504…	NA	0
23	8:91040001-91080000	8:91880001-91920000	1.31866e-07	GSE87112	Aorta	intra	rs7834282;rs76743346;rs1805885;rs2267542;rs76611211;rs1805888;rs7844005;rs7845155;rs7845572;rs551298999;rs7813378;rs7822786;rs74827774;rs10504888;rs2074594;rs2074595;rs7826471;rs16902558;rs7006767;rs146885499;rs10435550;rs10435551;rs182512327;rs117047916;rs138090004;rs7829659;rs113828151;rs4477076;rs534635267;rs74837290;rs117706384;rs148648755;rs74306236;rs150877796;rs1805894;rs78408336;rs7749504…	NA	0
23	8:91040001-91080000	8:91960001-92000000	2.01274e-09	GSE87112	Aorta	intra	rs7834282;rs76743346;rs1805885;rs2267542;rs76611211;rs1805888;rs7844005;rs7845155;rs7845572;rs551298999;rs7813378;rs7822786;rs74827774;rs10504888;rs2074594;rs2074595;rs7826471;rs16902558;rs7006767;rs146885499;rs10435550;rs10435551;rs182512327;rs117047916;rs138090004;rs7829659;rs113828151;rs4477076;rs534635267;rs74837290;rs117706384;rs148648755;rs74306236;rs150877796;rs1805894;rs78408336;rs7749504…	ENSG00000253250	0
25	9:83520001-83560000	9:84800001-84840000	2.53041e-09	GSE87112	Aorta	intra	rs11138914;rs1332869;rs11138916;rs10867650;rs10867651;rs12002079;rs56262625;rs62577582;rs62577583;rs1808103	NA	0
25	9:83520001-83560000	9:84920001-84960000	5.9753e-08	GSE87112	Aorta	intra	rs11138914;rs1332869;rs11138916;rs10867650;rs10867651;rs12002079;rs56262625;rs62577582;rs62577583;rs1808103	NA	0
25	9:83520001-83560000	9:85000001-85040000	1.15501e-07	GSE87112	Aorta	intra	rs11138914;rs1332869;rs11138916;rs10867650;rs10867651;rs12002079;rs56262625;rs62577582;rs62577583;rs1808103	NA	0
25	9:83520001-83560000	9:85040001-85080000	3.06204e-09	GSE87112	Aorta	intra	rs11138914;rs1332869;rs11138916;rs10867650;rs10867651;rs12002079;rs56262625;rs62577582;rs62577583;rs1808103	NA	0
25	9:83520001-83560000	9:85200001-85240000	1.76588e-08	GSE87112	Aorta	intra	rs11138914;rs1332869;rs11138916;rs10867650;rs10867651;rs12002079;rs56262625;rs62577582;rs62577583;rs1808103	NA	0
25	9:83560001-83600000	9:83600001-83640000	4.20574e-08	GSE87112	Aorta	intra	rs11138935;rs10867653;rs1412759;rs17244741;rs7875581;rs11138943;rs1490162;rs7029127;rs7018578;rs7033534;rs1924483;rs7019669;rs9314697;rs7856056;rs6559599;rs2026460;rs2378531;rs1857082;rs56339313;rs1332876;rs1855147;rs13285452;rs1576931	NA	0
25	9:83560001-83600000	9:83640001-83680000	2.78527e-11	GSE87112	Aorta	intra	rs11138935;rs10867653;rs1412759;rs17244741;rs7875581;rs11138943;rs1490162;rs7029127;rs7018578;rs7033534;rs1924483;rs7019669;rs9314697;rs7856056;rs6559599;rs2026460;rs2378531;rs1857082;rs56339313;rs1332876;rs1855147;rs13285452;rs1576931	NA	0
25	9:83560001-83600000	9:84720001-84760000	7.09756e-10	GSE87112	Aorta	intra	rs11138935;rs10867653;rs1412759;rs17244741;rs7875581;rs11138943;rs1490162;rs7029127;rs7018578;rs7033534;rs1924483;rs7019669;rs9314697;rs7856056;rs6559599;rs2026460;rs2378531;rs1857082;rs56339313;rs1332876;rs1855147;rs13285452;rs1576931	NA	0
25	9:83560001-83600000	9:84800001-84840000	3.9518e-07	GSE87112	Aorta	intra	rs11138935;rs10867653;rs1412759;rs17244741;rs7875581;rs11138943;rs1490162;rs7029127;rs7018578;rs7033534;rs1924483;rs7019669;rs9314697;rs7856056;rs6559599;rs2026460;rs2378531;rs1857082;rs56339313;rs1332876;rs1855147;rs13285452;rs1576931	NA	0
25	9:83560001-83600000	9:85000001-85040000	3.81993e-08	GSE87112	Aorta	intra	rs11138935;rs10867653;rs1412759;rs17244741;rs7875581;rs11138943;rs1490162;rs7029127;rs7018578;rs7033534;rs1924483;rs7019669;rs9314697;rs7856056;rs6559599;rs2026460;rs2378531;rs1857082;rs56339313;rs1332876;rs1855147;rs13285452;rs1576931	NA	0
25	9:83560001-83600000	9:85040001-85080000	2.4199e-08	GSE87112	Aorta	intra	rs11138935;rs10867653;rs1412759;rs17244741;rs7875581;rs11138943;rs1490162;rs7029127;rs7018578;rs7033534;rs1924483;rs7019669;rs9314697;rs7856056;rs6559599;rs2026460;rs2378531;rs1857082;rs56339313;rs1332876;rs1855147;rs13285452;rs1576931	NA	0
25	9:83560001-83600000	9:85080001-85120000	1.78955e-11	GSE87112	Aorta	intra	rs11138935;rs10867653;rs1412759;rs17244741;rs7875581;rs11138943;rs1490162;rs7029127;rs7018578;rs7033534;rs1924483;rs7019669;rs9314697;rs7856056;rs6559599;rs2026460;rs2378531;rs1857082;rs56339313;rs1332876;rs1855147;rs13285452;rs1576931	NA	0
25	9:83560001-83600000	9:85200001-85240000	6.87725e-22	GSE87112	Aorta	intra	rs11138935;rs10867653;rs1412759;rs17244741;rs7875581;rs11138943;rs1490162;rs7029127;rs7018578;rs7033534;rs1924483;rs7019669;rs9314697;rs7856056;rs6559599;rs2026460;rs2378531;rs1857082;rs56339313;rs1332876;rs1855147;rs13285452;rs1576931	NA	0
25	9:83560001-83600000	9:85240001-85280000	4.40026e-07	GSE87112	Aorta	intra	rs11138935;rs10867653;rs1412759;rs17244741;rs7875581;rs11138943;rs1490162;rs7029127;rs7018578;rs7033534;rs1924483;rs7019669;rs9314697;rs7856056;rs6559599;rs2026460;rs2378531;rs1857082;rs56339313;rs1332876;rs1855147;rs13285452;rs1576931	NA	0
25	9:83560001-83600000	9:85280001-85320000	6.84534e-11	GSE87112	Aorta	intra	rs11138935;rs10867653;rs1412759;rs17244741;rs7875581;rs11138943;rs1490162;rs7029127;rs7018578;rs7033534;rs1924483;rs7019669;rs9314697;rs7856056;rs6559599;rs2026460;rs2378531;rs1857082;rs56339313;rs1332876;rs1855147;rs13285452;rs1576931	NA	0
25	9:83560001-83600000	9:85320001-85360000	2.45054e-07	GSE87112	Aorta	intra	rs11138935;rs10867653;rs1412759;rs17244741;rs7875581;rs11138943;rs1490162;rs7029127;rs7018578;rs7033534;rs1924483;rs7019669;rs9314697;rs7856056;rs6559599;rs2026460;rs2378531;rs1857082;rs56339313;rs1332876;rs1855147;rs13285452;rs1576931	NA	0
25	9:83600001-83640000	9:85200001-85240000	1.25416e-09	GSE87112	Aorta	intra	rs10123204;rs10123253;rs1873300;rs1332859;rs5898724;rs34279876;rs9696669;rs9696673;rs9696685;rs10780483;rs10780484;rs10780485;rs10780486;rs10780487;rs10867669;rs10867670;rs1412754;rs1412755;rs1855146;rs7028786;rs7029043;rs7029068;rs4011805;rs883107;rs35614191;rs2378553;rs2378554;rs2378555;rs4877197;rs4877635;rs385451;rs979793;rs10746675;rs10780488;rs10746676;rs10780489;rs10780490;rs4379522;rs3846…	NA	0
25	9:83640001-83680000	9:84280001-84320000	7.69877e-07	GSE87112	Aorta	intra	rs1930444;rs11138982;rs12342252;rs9410857;rs7857228;rs7860705;rs2779611	ENSG00000196781	0
25	9:83640001-83680000	9:84800001-84840000	2.67772e-07	GSE87112	Aorta	intra	rs1930444;rs11138982;rs12342252;rs9410857;rs7857228;rs7860705;rs2779611	NA	0
25	9:83640001-83680000	9:84920001-84960000	5.6077e-08	GSE87112	Aorta	intra	rs1930444;rs11138982;rs12342252;rs9410857;rs7857228;rs7860705;rs2779611	NA	0
25	9:83640001-83680000	9:85040001-85080000	5.9753e-08	GSE87112	Aorta	intra	rs1930444;rs11138982;rs12342252;rs9410857;rs7857228;rs7860705;rs2779611	NA	0
25	9:83640001-83680000	9:85080001-85120000	7.69877e-07	GSE87112	Aorta	intra	rs1930444;rs11138982;rs12342252;rs9410857;rs7857228;rs7860705;rs2779611	NA	0
25	9:83640001-83680000	9:85160001-85200000	1.5791e-08	GSE87112	Aorta	intra	rs1930444;rs11138982;rs12342252;rs9410857;rs7857228;rs7860705;rs2779611	NA	0
25	9:83640001-83680000	9:85200001-85240000	1.07392e-16	GSE87112	Aorta	intra	rs1930444;rs11138982;rs12342252;rs9410857;rs7857228;rs7860705;rs2779611	NA	0
26	9:111680001-111720000	9:111720001-111760000	1.45498e-28	GSE87112	Aorta	intra	rs7029072;rs73526122;rs10979611;rs3750457;rs3833703;rs10979612;rs17792627;rs35710375;rs2275639;rs2275640;rs117634551;rs2304781;rs2304782;rs2304783;rs10979615;rs10979616;rs10979617;rs12344593;rs12335497;rs12339218;rs12349137;rs111676980;rs112526893;rs561623529;rs12338755;rs10979620;rs10979622;rs12351693;rs56376812;rs112493797;rs2417959;rs12338621;rs12347777;rs12349075;rs2304784;rs76949795	NA	0
26	9:111680001-111720000	9:111760001-111800000	1.04611e-07	GSE87112	Aorta	intra	rs7029072;rs73526122;rs10979611;rs3750457;rs3833703;rs10979612;rs17792627;rs35710375;rs2275639;rs2275640;rs117634551;rs2304781;rs2304782;rs2304783;rs10979615;rs10979616;rs10979617;rs12344593;rs12335497;rs12339218;rs12349137;rs111676980;rs112526893;rs561623529;rs12338755;rs10979620;rs10979622;rs12351693;rs56376812;rs112493797;rs2417959;rs12338621;rs12347777;rs12349075;rs2304784;rs76949795	ENSG00000119326	0
26	9:111680001-111720000	9:111840001-111880000	1.43079e-10	GSE87112	Aorta	intra	rs7029072;rs73526122;rs10979611;rs3750457;rs3833703;rs10979612;rs17792627;rs35710375;rs2275639;rs2275640;rs117634551;rs2304781;rs2304782;rs2304783;rs10979615;rs10979616;rs10979617;rs12344593;rs12335497;rs12339218;rs12349137;rs111676980;rs112526893;rs561623529;rs12338755;rs10979620;rs10979622;rs12351693;rs56376812;rs112493797;rs2417959;rs12338621;rs12347777;rs12349075;rs2304784;rs76949795	NA	0
26	9:111720001-111760000	9:111840001-111880000	3.79226e-17	GSE87112	Aorta	intra	rs113061571;rs141184426;rs10979627;rs10979628;rs10979629;rs4978762;rs12337419;rs10979631;rs2304780;rs12340408;rs78804430;rs4978765;rs80255527;rs12341672;rs1417715;rs28361136;rs4978378;rs12342630;rs59887633;rs10979637;rs12340116;rs12345118;rs12349436;rs3818741;rs10979639;rs12552110;rs10283602;rs10283849;rs2274926;rs138325532;rs12346445;rs3831238;rs2297578;rs2297577;rs10979644	NA	0
26	9:111720001-111760000	9:111880001-111920000	1.04611e-07	GSE87112	Aorta	intra	rs113061571;rs141184426;rs10979627;rs10979628;rs10979629;rs4978762;rs12337419;rs10979631;rs2304780;rs12340408;rs78804430;rs4978765;rs80255527;rs12341672;rs1417715;rs28361136;rs4978378;rs12342630;rs59887633;rs10979637;rs12340116;rs12345118;rs12349436;rs3818741;rs10979639;rs12552110;rs10283602;rs10283849;rs2274926;rs138325532;rs12346445;rs3831238;rs2297578;rs2297577;rs10979644	ENSG00000106771	0
26	9:111720001-111760000	9:112160001-112200000	1.12346e-09	GSE87112	Aorta	intra	rs113061571;rs141184426;rs10979627;rs10979628;rs10979629;rs4978762;rs12337419;rs10979631;rs2304780;rs12340408;rs78804430;rs4978765;rs80255527;rs12341672;rs1417715;rs28361136;rs4978378;rs12342630;rs59887633;rs10979637;rs12340116;rs12345118;rs12349436;rs3818741;rs10979639;rs12552110;rs10283602;rs10283849;rs2274926;rs138325532;rs12346445;rs3831238;rs2297578;rs2297577;rs10979644	NA	0
26	9:111840001-111880000	9:112160001-112200000	7.58319e-08	GSE87112	Aorta	intra	rs10979690;rs12352618	NA	0
28	10:8480001-8520000	10:8520001-8560000	8.07716e-11	GSE87112	Aorta	intra	rs67327330;rs17143701;rs17143703;rs4619046;10:8502580:G:GCA;rs17143711;rs10508353;rs7070111;rs17143738;rs7907707;rs7907038;rs7095711;rs17143765	NA	0
30	10:36640001-36680000	10:36800001-36840000	1.66257e-13	GSE87112	Aorta	intra	rs2796805;rs1892101;rs2796806;rs2800084;rs2796807;rs5784508;rs2800085;rs9417181;rs138919666;rs1779876;rs2796809	ENSG00000229644	0
31	12:102160001-102200000	12:102200001-102240000	1.41075e-08	GSE87112	Aorta	intra	rs77885533;rs115312174	ENSG00000111670	0
35	13:41560001-41600000	13:41600001-41640000	4.63869e-13	GSE87112	Aorta	intra	rs9525443	ENSG00000120690:ENSG00000120688	0
37	13:85600001-85640000	13:86320001-86360000	2.97328e-11	GSE87112	Aorta	intra	rs9575721;rs9575722;rs201035817;rs9319112;rs3920787;rs12428003;rs12430962;rs12584018;rs12430417;rs12428635;rs1500687;rs9319114;rs9575725;rs9575726;rs17079159;rs10507947;rs9319115;rs9635062;rs9634741;rs12870056;rs12429985;rs9575727;rs9575729;rs9575730;rs9566006;rs9566007;rs9566008;rs9575731;rs9566009;rs138544703;rs12859947;rs12863276;rs9575732;rs9575733;rs9575734;rs9575735;rs1500682;rs540492794;rs…	NA	0
37	13:85600001-85640000	13:86360001-86400000	6.99399e-07	GSE87112	Aorta	intra	rs9575721;rs9575722;rs201035817;rs9319112;rs3920787;rs12428003;rs12430962;rs12584018;rs12430417;rs12428635;rs1500687;rs9319114;rs9575725;rs9575726;rs17079159;rs10507947;rs9319115;rs9635062;rs9634741;rs12870056;rs12429985;rs9575727;rs9575729;rs9575730;rs9566006;rs9566007;rs9566008;rs9575731;rs9566009;rs138544703;rs12859947;rs12863276;rs9575732;rs9575733;rs9575734;rs9575735;rs1500682;rs540492794;rs…	ENSG00000184564	0
38	14:28160001-28200000	14:28200001-28240000	9.26259e-14	GSE87112	Aorta	intra	rs10131827;rs11464066;rs4983267;rs8008455;rs141920798;rs147056952;14:28183586:T:TAG;rs4264321;rs9324023;rs10132978;rs34213842;rs17368324	NA	0
38	14:28160001-28200000	14:28440001-28480000	1.89901e-10	GSE87112	Aorta	intra	rs10131827;rs11464066;rs4983267;rs8008455;rs141920798;rs147056952;14:28183586:T:TAG;rs4264321;rs9324023;rs10132978;rs34213842;rs17368324	NA	0
38	14:28160001-28200000	14:28600001-28640000	9.64199e-07	GSE87112	Aorta	intra	rs10131827;rs11464066;rs4983267;rs8008455;rs141920798;rs147056952;14:28183586:T:TAG;rs4264321;rs9324023;rs10132978;rs34213842;rs17368324	NA	0
38	14:28160001-28200000	14:29040001-29080000	2.51289e-08	GSE87112	Aorta	intra	rs10131827;rs11464066;rs4983267;rs8008455;rs141920798;rs147056952;14:28183586:T:TAG;rs4264321;rs9324023;rs10132978;rs34213842;rs17368324	NA	0
41	15:35800001-35840000	15:35920001-35960000	8.41563e-10	GSE87112	Aorta	intra	rs11634391;rs201971294;rs150630187;rs34037642;rs1443814;rs60681594;rs10851978;rs11632044;rs1020307;rs35660588;rs1838232;rs78819783;rs77402800;rs78256021	NA	0
41	15:35800001-35840000	15:35960001-36000000	9.66331e-13	GSE87112	Aorta	intra	rs11634391;rs201971294;rs150630187;rs34037642;rs1443814;rs60681594;rs10851978;rs11632044;rs1020307;rs35660588;rs1838232;rs78819783;rs77402800;rs78256021	NA	0
41	15:35800001-35840000	15:36240001-36280000	2.01237e-12	GSE87112	Aorta	intra	rs11634391;rs201971294;rs150630187;rs34037642;rs1443814;rs60681594;rs10851978;rs11632044;rs1020307;rs35660588;rs1838232;rs78819783;rs77402800;rs78256021	NA	0
41	15:35800001-35840000	15:36440001-36480000	1.76959e-07	GSE87112	Aorta	intra	rs11634391;rs201971294;rs150630187;rs34037642;rs1443814;rs60681594;rs10851978;rs11632044;rs1020307;rs35660588;rs1838232;rs78819783;rs77402800;rs78256021	NA	0
41	15:35800001-35840000	15:36560001-36600000	1.36901e-07	GSE87112	Aorta	intra	rs11634391;rs201971294;rs150630187;rs34037642;rs1443814;rs60681594;rs10851978;rs11632044;rs1020307;rs35660588;rs1838232;rs78819783;rs77402800;rs78256021	NA	0
41	15:35800001-35840000	15:36640001-36680000	6.33311e-09	GSE87112	Aorta	intra	rs11634391;rs201971294;rs150630187;rs34037642;rs1443814;rs60681594;rs10851978;rs11632044;rs1020307;rs35660588;rs1838232;rs78819783;rs77402800;rs78256021	NA	0
41	15:35800001-35840000	15:36760001-36800000	2.30084e-09	GSE87112	Aorta	intra	rs11634391;rs201971294;rs150630187;rs34037642;rs1443814;rs60681594;rs10851978;rs11632044;rs1020307;rs35660588;rs1838232;rs78819783;rs77402800;rs78256021	NA	0
41	15:35800001-35840000	15:36800001-36840000	2.13848e-08	GSE87112	Aorta	intra	rs11634391;rs201971294;rs150630187;rs34037642;rs1443814;rs60681594;rs10851978;rs11632044;rs1020307;rs35660588;rs1838232;rs78819783;rs77402800;rs78256021	NA	0
41	15:35800001-35840000	15:36880001-36920000	2.16221e-10	GSE87112	Aorta	intra	rs11634391;rs201971294;rs150630187;rs34037642;rs1443814;rs60681594;rs10851978;rs11632044;rs1020307;rs35660588;rs1838232;rs78819783;rs77402800;rs78256021	NA	0
41	15:35800001-35840000	15:36920001-36960000	2.58828e-09	GSE87112	Aorta	intra	rs11634391;rs201971294;rs150630187;rs34037642;rs1443814;rs60681594;rs10851978;rs11632044;rs1020307;rs35660588;rs1838232;rs78819783;rs77402800;rs78256021	NA	0
41	15:35800001-35840000	15:36960001-37000000	5.81458e-07	GSE87112	Aorta	intra	rs11634391;rs201971294;rs150630187;rs34037642;rs1443814;rs60681594;rs10851978;rs11632044;rs1020307;rs35660588;rs1838232;rs78819783;rs77402800;rs78256021	NA	0
41	15:35800001-35840000	15:37000001-37040000	3.42641e-09	GSE87112	Aorta	intra	rs11634391;rs201971294;rs150630187;rs34037642;rs1443814;rs60681594;rs10851978;rs11632044;rs1020307;rs35660588;rs1838232;rs78819783;rs77402800;rs78256021	NA	0
41	15:35800001-35840000	15:37080001-37120000	9.69773e-10	GSE87112	Aorta	intra	rs11634391;rs201971294;rs150630187;rs34037642;rs1443814;rs60681594;rs10851978;rs11632044;rs1020307;rs35660588;rs1838232;rs78819783;rs77402800;rs78256021	NA	0
41	15:35800001-35840000	15:37160001-37200000	2.32998e-23	GSE87112	Aorta	intra	rs11634391;rs201971294;rs150630187;rs34037642;rs1443814;rs60681594;rs10851978;rs11632044;rs1020307;rs35660588;rs1838232;rs78819783;rs77402800;rs78256021	NA	0
41	15:35800001-35840000	15:37200001-37240000	1.49382e-14	GSE87112	Aorta	intra	rs11634391;rs201971294;rs150630187;rs34037642;rs1443814;rs60681594;rs10851978;rs11632044;rs1020307;rs35660588;rs1838232;rs78819783;rs77402800;rs78256021	NA	0
41	15:35800001-35840000	15:37360001-37400000	8.87103e-10	GSE87112	Aorta	intra	rs11634391;rs201971294;rs150630187;rs34037642;rs1443814;rs60681594;rs10851978;rs11632044;rs1020307;rs35660588;rs1838232;rs78819783;rs77402800;rs78256021	ENSG00000134138	0
41	15:35800001-35840000	15:37400001-37440000	3.09864e-13	GSE87112	Aorta	intra	rs11634391;rs201971294;rs150630187;rs34037642;rs1443814;rs60681594;rs10851978;rs11632044;rs1020307;rs35660588;rs1838232;rs78819783;rs77402800;rs78256021	NA	0
41	15:35800001-35840000	15:37440001-37480000	3.96e-07	GSE87112	Aorta	intra	rs11634391;rs201971294;rs150630187;rs34037642;rs1443814;rs60681594;rs10851978;rs11632044;rs1020307;rs35660588;rs1838232;rs78819783;rs77402800;rs78256021	NA	0
41	15:35800001-35840000	15:38160001-38200000	2.51953e-10	GSE87112	Aorta	intra	rs11634391;rs201971294;rs150630187;rs34037642;rs1443814;rs60681594;rs10851978;rs11632044;rs1020307;rs35660588;rs1838232;rs78819783;rs77402800;rs78256021	NA	0
41	15:35840001-35880000	15:35920001-35960000	4.47089e-07	GSE87112	Aorta	intra	rs79052434;rs76226792;rs77511131;rs59992116;rs7163847;rs73384548;rs1992570;rs6495784;15:35858490:GA:GAA;rs139986498;rs12441031;rs7496626;rs1584062;rs79190541;rs79920748;rs1443810;rs7169964;rs11368938;rs74838585;rs79633052;rs11632918	NA	0
41	15:35840001-35880000	15:35960001-36000000	3.3026e-07	GSE87112	Aorta	intra	rs79052434;rs76226792;rs77511131;rs59992116;rs7163847;rs73384548;rs1992570;rs6495784;15:35858490:GA:GAA;rs139986498;rs12441031;rs7496626;rs1584062;rs79190541;rs79920748;rs1443810;rs7169964;rs11368938;rs74838585;rs79633052;rs11632918	NA	0
41	15:35840001-35880000	15:36640001-36680000	9.76316e-12	GSE87112	Aorta	intra	rs79052434;rs76226792;rs77511131;rs59992116;rs7163847;rs73384548;rs1992570;rs6495784;15:35858490:GA:GAA;rs139986498;rs12441031;rs7496626;rs1584062;rs79190541;rs79920748;rs1443810;rs7169964;rs11368938;rs74838585;rs79633052;rs11632918	NA	0
41	15:35840001-35880000	15:36960001-37000000	2.41912e-07	GSE87112	Aorta	intra	rs79052434;rs76226792;rs77511131;rs59992116;rs7163847;rs73384548;rs1992570;rs6495784;15:35858490:GA:GAA;rs139986498;rs12441031;rs7496626;rs1584062;rs79190541;rs79920748;rs1443810;rs7169964;rs11368938;rs74838585;rs79633052;rs11632918	NA	0
41	15:35840001-35880000	15:37000001-37040000	1.2963e-09	GSE87112	Aorta	intra	rs79052434;rs76226792;rs77511131;rs59992116;rs7163847;rs73384548;rs1992570;rs6495784;15:35858490:GA:GAA;rs139986498;rs12441031;rs7496626;rs1584062;rs79190541;rs79920748;rs1443810;rs7169964;rs11368938;rs74838585;rs79633052;rs11632918	NA	0
41	15:35840001-35880000	15:37080001-37120000	1.10594e-11	GSE87112	Aorta	intra	rs79052434;rs76226792;rs77511131;rs59992116;rs7163847;rs73384548;rs1992570;rs6495784;15:35858490:GA:GAA;rs139986498;rs12441031;rs7496626;rs1584062;rs79190541;rs79920748;rs1443810;rs7169964;rs11368938;rs74838585;rs79633052;rs11632918	NA	0
41	15:35840001-35880000	15:37160001-37200000	9.54653e-11	GSE87112	Aorta	intra	rs79052434;rs76226792;rs77511131;rs59992116;rs7163847;rs73384548;rs1992570;rs6495784;15:35858490:GA:GAA;rs139986498;rs12441031;rs7496626;rs1584062;rs79190541;rs79920748;rs1443810;rs7169964;rs11368938;rs74838585;rs79633052;rs11632918	NA	0
41	15:35840001-35880000	15:37360001-37400000	8.65757e-13	GSE87112	Aorta	intra	rs79052434;rs76226792;rs77511131;rs59992116;rs7163847;rs73384548;rs1992570;rs6495784;15:35858490:GA:GAA;rs139986498;rs12441031;rs7496626;rs1584062;rs79190541;rs79920748;rs1443810;rs7169964;rs11368938;rs74838585;rs79633052;rs11632918	ENSG00000134138	0
41	15:35880001-35920000	15:36760001-36800000	2.77854e-11	GSE87112	Aorta	intra	rs8027462;rs79622481;rs11635741;rs76156658;rs7179263;rs79441599;rs74010360;rs80128838;rs79610757;rs11630685	NA	0
41	15:35880001-35920000	15:36960001-37000000	1.04627e-07	GSE87112	Aorta	intra	rs8027462;rs79622481;rs11635741;rs76156658;rs7179263;rs79441599;rs74010360;rs80128838;rs79610757;rs11630685	NA	0
41	15:35880001-35920000	15:37080001-37120000	3.40294e-07	GSE87112	Aorta	intra	rs8027462;rs79622481;rs11635741;rs76156658;rs7179263;rs79441599;rs74010360;rs80128838;rs79610757;rs11630685	NA	0
41	15:35880001-35920000	15:37360001-37400000	2.13082e-09	GSE87112	Aorta	intra	rs8027462;rs79622481;rs11635741;rs76156658;rs7179263;rs79441599;rs74010360;rs80128838;rs79610757;rs11630685	ENSG00000134138	0
42	15:37880001-37920000	15:38000001-38040000	8.41563e-10	GSE87112	Aorta	intra	rs7175621;rs55737171	NA	0
43	16:59000001-59040000	16:59200001-59240000	4.15256e-07	GSE87112	Aorta	intra	rs1437191;rs4404061;rs7196237;rs4608322;rs4281697;rs142161895;rs150400589;rs987223;rs6500001;rs9941163;rs59685863;rs1898366;rs7185105;rs2083029;rs34336151	NA	0
43	16:59000001-59040000	16:59320001-59360000	1.21643e-09	GSE87112	Aorta	intra	rs1437191;rs4404061;rs7196237;rs4608322;rs4281697;rs142161895;rs150400589;rs987223;rs6500001;rs9941163;rs59685863;rs1898366;rs7185105;rs2083029;rs34336151	NA	0
43	16:59000001-59040000	16:59400001-59440000	2.244e-07	GSE87112	Aorta	intra	rs1437191;rs4404061;rs7196237;rs4608322;rs4281697;rs142161895;rs150400589;rs987223;rs6500001;rs9941163;rs59685863;rs1898366;rs7185105;rs2083029;rs34336151	NA	0
43	16:59000001-59040000	16:59800001-59840000	1.52977e-13	GSE87112	Aorta	intra	rs1437191;rs4404061;rs7196237;rs4608322;rs4281697;rs142161895;rs150400589;rs987223;rs6500001;rs9941163;rs59685863;rs1898366;rs7185105;rs2083029;rs34336151	NA	0
43	16:59000001-59040000	16:60360001-60400000	9.12357e-08	GSE87112	Aorta	intra	rs1437191;rs4404061;rs7196237;rs4608322;rs4281697;rs142161895;rs150400589;rs987223;rs6500001;rs9941163;rs59685863;rs1898366;rs7185105;rs2083029;rs34336151	NA	0
44	18:39720001-39760000	18:40760001-40800000	7.01081e-07	GSE87112	Aorta	intra	rs7244156;rs598060;rs481475;rs483170;rs2105679;rs4890227;rs533376;rs607010;rs12606119;rs4286187;rs490100;rs673154;rs514011;rs7504214;rs554280723;rs78334098;rs78781308;rs8089873;rs8090202;rs8090901;rs514228;rs16975634;rs16975637;rs80210780;rs16975640;rs1941538;rs9807562;rs524915;rs546839859;rs4630636;rs4343371;rs1941539;rs13381406;rs16975651;rs76224720;rs13381711;rs13381139;rs13381123;rs13381725;r…	NA	0
44	18:39720001-39760000	18:40960001-41000000	3.32952e-08	GSE87112	Aorta	intra	rs7244156;rs598060;rs481475;rs483170;rs2105679;rs4890227;rs533376;rs607010;rs12606119;rs4286187;rs490100;rs673154;rs514011;rs7504214;rs554280723;rs78334098;rs78781308;rs8089873;rs8090202;rs8090901;rs514228;rs16975634;rs16975637;rs80210780;rs16975640;rs1941538;rs9807562;rs524915;rs546839859;rs4630636;rs4343371;rs1941539;rs13381406;rs16975651;rs76224720;rs13381711;rs13381139;rs13381123;rs13381725;r…	NA	0
44	18:39800001-39840000	18:40800001-40840000	3.69183e-07	GSE87112	Aorta	intra	rs1461702;rs1461701;rs4890230;rs35123361;rs1020869;rs965888;rs71174093;rs2335782;rs8089895;rs2169383;rs4890388;rs2126257;rs2126256;rs2335781;rs8092159;rs6507465;rs1461711	NA	0
47	19:56680001-56720000	19:56840001-56880000	5.01292e-07	GSE87112	Aorta	intra	rs10425893;rs10405607;rs74513860;rs3810336;rs4801681;rs16987032;rs35935265;rs71184328;rs8104504;rs8108138;rs8107214	ENSG00000131848	0
48	20:8680001-8720000	20:8720001-8760000	2.70122e-14	GSE87112	Aorta	intra	rs6133611;rs150350441;rs6133612;rs6140702;rs11472797;rs200234185;rs6056046;rs6086571	NA	0
48	20:8680001-8720000	20:11520001-11560000	6.42031e-12	GSE87112	Aorta	intra	rs6133611;rs150350441;rs6133612;rs6140702;rs11472797;rs200234185;rs6056046;rs6086571	NA	0
48	20:8720001-8760000	20:8760001-8800000	1.01374e-07	GSE87112	Aorta	intra	rs6140705;rs6056055;rs6140706;rs150956180;rs11475240;rs1028370;rs1028368;rs6118307;rs6086581;rs6086582;rs8125110;rs2294596;rs6086584;rs376412796;rs6077418;rs6133617;rs6133618;rs6140712;rs6133619;rs2235613;rs13041711;rs6056100;rs6086590	NA	0
48	20:8720001-8760000	20:8920001-8960000	6.04394e-10	GSE87112	Aorta	intra	rs6140705;rs6056055;rs6140706;rs150956180;rs11475240;rs1028370;rs1028368;rs6118307;rs6086581;rs6086582;rs8125110;rs2294596;rs6086584;rs376412796;rs6077418;rs6133617;rs6133618;rs6140712;rs6133619;rs2235613;rs13041711;rs6056100;rs6086590	NA	0
48	20:8720001-8760000	20:9120001-9160000	3.14626e-13	GSE87112	Aorta	intra	rs6140705;rs6056055;rs6140706;rs150956180;rs11475240;rs1028370;rs1028368;rs6118307;rs6086581;rs6086582;rs8125110;rs2294596;rs6086584;rs376412796;rs6077418;rs6133617;rs6133618;rs6140712;rs6133619;rs2235613;rs13041711;rs6056100;rs6086590	NA	0
48	20:8720001-8760000	20:9200001-9240000	8.28941e-10	GSE87112	Aorta	intra	rs6140705;rs6056055;rs6140706;rs150956180;rs11475240;rs1028370;rs1028368;rs6118307;rs6086581;rs6086582;rs8125110;rs2294596;rs6086584;rs376412796;rs6077418;rs6133617;rs6133618;rs6140712;rs6133619;rs2235613;rs13041711;rs6056100;rs6086590	NA	0
48	20:8720001-8760000	20:9240001-9280000	3.94981e-16	GSE87112	Aorta	intra	rs6140705;rs6056055;rs6140706;rs150956180;rs11475240;rs1028370;rs1028368;rs6118307;rs6086581;rs6086582;rs8125110;rs2294596;rs6086584;rs376412796;rs6077418;rs6133617;rs6133618;rs6140712;rs6133619;rs2235613;rs13041711;rs6056100;rs6086590	NA	0
48	20:8720001-8760000	20:9320001-9360000	6.58873e-52	GSE87112	Aorta	intra	rs6140705;rs6056055;rs6140706;rs150956180;rs11475240;rs1028370;rs1028368;rs6118307;rs6086581;rs6086582;rs8125110;rs2294596;rs6086584;rs376412796;rs6077418;rs6133617;rs6133618;rs6140712;rs6133619;rs2235613;rs13041711;rs6056100;rs6086590	NA	0
48	20:8720001-8760000	20:9360001-9400000	6.45998e-14	GSE87112	Aorta	intra	rs6140705;rs6056055;rs6140706;rs150956180;rs11475240;rs1028370;rs1028368;rs6118307;rs6086581;rs6086582;rs8125110;rs2294596;rs6086584;rs376412796;rs6077418;rs6133617;rs6133618;rs6140712;rs6133619;rs2235613;rs13041711;rs6056100;rs6086590	NA	0
48	20:8720001-8760000	20:9560001-9600000	3.2695e-18	GSE87112	Aorta	intra	rs6140705;rs6056055;rs6140706;rs150956180;rs11475240;rs1028370;rs1028368;rs6118307;rs6086581;rs6086582;rs8125110;rs2294596;rs6086584;rs376412796;rs6077418;rs6133617;rs6133618;rs6140712;rs6133619;rs2235613;rs13041711;rs6056100;rs6086590	NA	0
48	20:8720001-8760000	20:9600001-9640000	7.15204e-10	GSE87112	Aorta	intra	rs6140705;rs6056055;rs6140706;rs150956180;rs11475240;rs1028370;rs1028368;rs6118307;rs6086581;rs6086582;rs8125110;rs2294596;rs6086584;rs376412796;rs6077418;rs6133617;rs6133618;rs6140712;rs6133619;rs2235613;rs13041711;rs6056100;rs6086590	NA	0
48	20:8720001-8760000	20:9880001-9920000	2.72869e-07	GSE87112	Aorta	intra	rs6140705;rs6056055;rs6140706;rs150956180;rs11475240;rs1028370;rs1028368;rs6118307;rs6086581;rs6086582;rs8125110;rs2294596;rs6086584;rs376412796;rs6077418;rs6133617;rs6133618;rs6140712;rs6133619;rs2235613;rs13041711;rs6056100;rs6086590	NA	0
48	20:8720001-8760000	20:9960001-10000000	6.63903e-13	GSE87112	Aorta	intra	rs6140705;rs6056055;rs6140706;rs150956180;rs11475240;rs1028370;rs1028368;rs6118307;rs6086581;rs6086582;rs8125110;rs2294596;rs6086584;rs376412796;rs6077418;rs6133617;rs6133618;rs6140712;rs6133619;rs2235613;rs13041711;rs6056100;rs6086590	ENSG00000132623	0
48	20:8720001-8760000	20:10120001-10160000	3.1973e-09	GSE87112	Aorta	intra	rs6140705;rs6056055;rs6140706;rs150956180;rs11475240;rs1028370;rs1028368;rs6118307;rs6086581;rs6086582;rs8125110;rs2294596;rs6086584;rs376412796;rs6077418;rs6133617;rs6133618;rs6140712;rs6133619;rs2235613;rs13041711;rs6056100;rs6086590	NA	0
48	20:8720001-8760000	20:10280001-10320000	3.87605e-09	GSE87112	Aorta	intra	rs6140705;rs6056055;rs6140706;rs150956180;rs11475240;rs1028370;rs1028368;rs6118307;rs6086581;rs6086582;rs8125110;rs2294596;rs6086584;rs376412796;rs6077418;rs6133617;rs6133618;rs6140712;rs6133619;rs2235613;rs13041711;rs6056100;rs6086590	NA	0
48	20:8720001-8760000	20:11240001-11280000	9.72738e-09	GSE87112	Aorta	intra	rs6140705;rs6056055;rs6140706;rs150956180;rs11475240;rs1028370;rs1028368;rs6118307;rs6086581;rs6086582;rs8125110;rs2294596;rs6086584;rs376412796;rs6077418;rs6133617;rs6133618;rs6140712;rs6133619;rs2235613;rs13041711;rs6056100;rs6086590	NA	0
48	20:8720001-8760000	20:11320001-11360000	2.24812e-07	GSE87112	Aorta	intra	rs6140705;rs6056055;rs6140706;rs150956180;rs11475240;rs1028370;rs1028368;rs6118307;rs6086581;rs6086582;rs8125110;rs2294596;rs6086584;rs376412796;rs6077418;rs6133617;rs6133618;rs6140712;rs6133619;rs2235613;rs13041711;rs6056100;rs6086590	NA	0
48	20:8720001-8760000	20:11520001-11560000	1.20477e-11	GSE87112	Aorta	intra	rs6140705;rs6056055;rs6140706;rs150956180;rs11475240;rs1028370;rs1028368;rs6118307;rs6086581;rs6086582;rs8125110;rs2294596;rs6086584;rs376412796;rs6077418;rs6133617;rs6133618;rs6140712;rs6133619;rs2235613;rs13041711;rs6056100;rs6086590	NA	0
48	20:8760001-8800000	20:9320001-9360000	9.10262e-13	GSE87112	Aorta	intra	rs1040493;rs1040492;rs11087824;rs6086591;rs6086592;rs6140716;rs62198264;rs4813871;rs6086596;rs6086597;rs718711;rs5840285;rs2327088;rs6133621;rs6077422;rs1883548;rs6133622;rs6086599;rs4260312;rs6140720	NA	0
50	21:37840001-37880000	21:37920001-37960000	3.33221e-21	GSE87112	Aorta	intra	rs2850102;rs10624094;rs2850108;rs2845764;rs2249115;rs2850110;rs2845766;21:37854626:A:AGATGGATGGATG;rs66518968;rs2633334;rs2845769;rs170182;rs59059205;rs59285877;rs59724458;rs35599107;rs35857368;rs55666618;rs13047783;rs1318500;rs550821172;rs564357866;rs533220067;rs546597675;rs566808313;rs35030913;rs2850115;rs2776290;rs2071051;rs58865958	ENSG00000159261	0
50	21:37840001-37880000	21:38200001-38240000	6.42408e-14	GSE87112	Aorta	intra	rs2850102;rs10624094;rs2850108;rs2845764;rs2249115;rs2850110;rs2845766;21:37854626:A:AGATGGATGGATG;rs66518968;rs2633334;rs2845769;rs170182;rs59059205;rs59285877;rs59724458;rs35599107;rs35857368;rs55666618;rs13047783;rs1318500;rs550821172;rs564357866;rs533220067;rs546597675;rs566808313;rs35030913;rs2850115;rs2776290;rs2071051;rs58865958	NA	0
3	1:212920001-212960000	1:212240001-212280000	1.76447e-08	GSE87112	Aorta	intra	rs60308869;rs112207372;rs1857971;rs11120010;rs113552658;rs1507358;rs1507357;rs6540762;rs34261833;rs12404618;rs12404885;rs35121406;rs12129465;rs73081853;rs12133174;rs11806535;rs11811017;rs11120014;rs56243109;rs11120017;rs11120018;rs55840547;rs113798455;rs57449384;rs58203936;rs6688238;rs12137768;rs10127512;rs6670648;rs113734354;rs528409990;rs12402370;rs11808846;rs10127756;rs10127703;rs6687672;rs670…	NA	0
3	1:212920001-212960000	1:212840001-212880000	1.9469e-08	GSE87112	Aorta	intra	rs60308869;rs112207372;rs1857971;rs11120010;rs113552658;rs1507358;rs1507357;rs6540762;rs34261833;rs12404618;rs12404885;rs35121406;rs12129465;rs73081853;rs12133174;rs11806535;rs11811017;rs11120014;rs56243109;rs11120017;rs11120018;rs55840547;rs113798455;rs57449384;rs58203936;rs6688238;rs12137768;rs10127512;rs6670648;rs113734354;rs528409990;rs12402370;rs11808846;rs10127756;rs10127703;rs6687672;rs670…	ENSG00000123685	1
4	2:164320001-164360000	2:164080001-164120000	3.90119e-10	GSE87112	Aorta	intra	rs75052139;rs76846264;rs75507536;rs75737830;rs74410371;rs79630233;rs74514165;rs76093797;rs78524448;rs78088570;rs74958674;rs80335286;rs73027876;rs80354282;rs147661673;rs117321086;rs117665612;rs201213299;rs145521958;rs187375409;rs77789786;rs73027879;rs137883298;rs117606967;rs77307240;2:164336959:T:TCAAA;rs78562402;rs148265147;rs11894625;rs80351176;rs80213894;rs549805352;rs79178425;rs1542509;rs76049…	NA	0
4	2:164320001-164360000	2:164240001-164280000	1.32174e-09	GSE87112	Aorta	intra	rs75052139;rs76846264;rs75507536;rs75737830;rs74410371;rs79630233;rs74514165;rs76093797;rs78524448;rs78088570;rs74958674;rs80335286;rs73027876;rs80354282;rs147661673;rs117321086;rs117665612;rs201213299;rs145521958;rs187375409;rs77789786;rs73027879;rs137883298;rs117606967;rs77307240;2:164336959:T:TCAAA;rs78562402;rs148265147;rs11894625;rs80351176;rs80213894;rs549805352;rs79178425;rs1542509;rs76049…	NA	0
4	2:164320001-164360000	2:164280001-164320000	2.2388e-09	GSE87112	Aorta	intra	rs75052139;rs76846264;rs75507536;rs75737830;rs74410371;rs79630233;rs74514165;rs76093797;rs78524448;rs78088570;rs74958674;rs80335286;rs73027876;rs80354282;rs147661673;rs117321086;rs117665612;rs201213299;rs145521958;rs187375409;rs77789786;rs73027879;rs137883298;rs117606967;rs77307240;2:164336959:T:TCAAA;rs78562402;rs148265147;rs11894625;rs80351176;rs80213894;rs549805352;rs79178425;rs1542509;rs76049…	NA	0
4	2:164360001-164400000	2:164320001-164360000	3.58089e-08	GSE87112	Aorta	intra	rs2389930;rs2615337;rs16848476;rs76880032;rs12614699;rs12611746;rs2615339;rs61137837;rs527556887;rs75374498;rs79948285;rs7602996;rs74519938;rs10193051;rs16848507;rs146222287;rs74862217;rs117477348;rs75055179;rs562958230;rs77445053;rs79644276;rs75357346;rs74445225;rs80015699	NA	0
5	3:60920001-60960000	3:59640001-59680000	2.08373e-07	GSE87112	Aorta	intra	rs1562525;rs1562524	NA	0
12	5:155040001-155080000	5:154560001-154600000	9.10999e-09	GSE87112	Aorta	intra	rs17118181;rs2544754;rs2544756;rs556303284;rs11739719;rs13436100;rs7449321;rs11167733;rs11951343;rs11951375;rs11741508;rs6869056;rs6869076;rs9324834;rs10213987;rs60594165;rs72283502;rs2872177;rs74823648;rs28375758;rs4587129;rs73809608;rs11744950;rs7734643;rs4395680;rs4310017	NA	0
12	5:154960001-155000000	5:154840001-154880000	9.89563e-09	GSE87112	Aorta	intra	rs6865003	NA	0
12	5:155040001-155080000	5:154840001-154880000	9.97549e-13	GSE87112	Aorta	intra	rs17118181;rs2544754;rs2544756;rs556303284;rs11739719;rs13436100;rs7449321;rs11167733;rs11951343;rs11951375;rs11741508;rs6869056;rs6869076;rs9324834;rs10213987;rs60594165;rs72283502;rs2872177;rs74823648;rs28375758;rs4587129;rs73809608;rs11744950;rs7734643;rs4395680;rs4310017	NA	0
12	5:155040001-155080000	5:154880001-154920000	1.0227e-11	GSE87112	Aorta	intra	rs17118181;rs2544754;rs2544756;rs556303284;rs11739719;rs13436100;rs7449321;rs11167733;rs11951343;rs11951375;rs11741508;rs6869056;rs6869076;rs9324834;rs10213987;rs60594165;rs72283502;rs2872177;rs74823648;rs28375758;rs4587129;rs73809608;rs11744950;rs7734643;rs4395680;rs4310017	NA	0
13	6:93640001-93680000	6:92280001-92320000	8.04574e-09	GSE87112	Aorta	intra	rs74910959;rs78242423;rs7775884;rs7742301;rs7759612;rs7741328;rs9445040;rs1577971	NA	0
17	7:10880001-10920000	7:8440001-8480000	2.93873e-09	GSE87112	Aorta	intra	rs60198548;rs76801540;rs10435040;rs530273680;rs4720914	ENSG00000122584	0
17	7:10920001-10960000	7:8440001-8480000	8.06496e-08	GSE87112	Aorta	intra	rs116981103;rs58984744;rs73061423;rs187085558;rs143025974;rs73061434;rs7798038;rs73061441;rs79884263;rs56185004;rs6460772;rs11764721;rs17149823;rs16876733;rs11426654;rs376484804	ENSG00000122584	0
18	7:22400001-22440000	7:20800001-20840000	2.44156e-07	GSE87112	Aorta	intra	rs12531660	ENSG00000164651	0
18	7:22400001-22440000	7:21080001-21120000	1.8408e-07	GSE87112	Aorta	intra	rs12531660	NA	0
18	7:22400001-22440000	7:22080001-22120000	7.4657e-08	GSE87112	Aorta	intra	rs12531660	NA	0
18	7:22400001-22440000	7:22120001-22160000	4.00638e-12	GSE87112	Aorta	intra	rs12531660	NA	0
18	7:22480001-22520000	7:22120001-22160000	2.20272e-12	GSE87112	Aorta	intra	rs2528852;rs2528853;rs73083146;rs79752786;rs60219727;rs67811380;rs28464723;rs10235825;rs10236224;rs66519458;rs34284408;rs73083161;rs12536301;rs78567398;rs73083167;rs28510475;rs73083175;rs78794399;rs12155448;rs28728057;rs201573634;rs28377318;rs28449173;rs10279905	NA	0
18	7:22400001-22440000	7:22160001-22200000	4.73245e-07	GSE87112	Aorta	intra	rs12531660	NA	0
18	7:22400001-22440000	7:22200001-22240000	3.31529e-07	GSE87112	Aorta	intra	rs12531660	NA	0
18	7:22400001-22440000	7:22240001-22280000	8.24272e-11	GSE87112	Aorta	intra	rs12531660	NA	0
18	7:22400001-22440000	7:22320001-22360000	8.20716e-14	GSE87112	Aorta	intra	rs12531660	NA	0
18	7:22400001-22440000	7:22360001-22400000	8.52849e-27	GSE87112	Aorta	intra	rs12531660	ENSG00000136237	0
18	7:22480001-22520000	7:22400001-22440000	7.38764e-07	GSE87112	Aorta	intra	rs2528852;rs2528853;rs73083146;rs79752786;rs60219727;rs67811380;rs28464723;rs10235825;rs10236224;rs66519458;rs34284408;rs73083161;rs12536301;rs78567398;rs73083167;rs28510475;rs73083175;rs78794399;rs12155448;rs28728057;rs201573634;rs28377318;rs28449173;rs10279905	NA	0
19	7:41480001-41520000	7:40320001-40360000	8.06496e-08	GSE87112	Aorta	intra	rs273119;rs412297;rs4724047;rs273126;rs62450315;rs62450316;rs67793024;rs55925433;rs56101331;rs273130;rs56100219;rs200573577;rs62450319;rs11305875;rs273134;rs6463017;rs7789725;rs273136;rs34844796;rs273137;rs17774910;rs273139;rs9639844;rs200462;rs273140;rs55735200;rs55647755;rs273141;rs9639847	NA	0
19	7:41480001-41520000	7:40560001-40600000	6.18303e-08	GSE87112	Aorta	intra	rs273119;rs412297;rs4724047;rs273126;rs62450315;rs62450316;rs67793024;rs55925433;rs56101331;rs273130;rs56100219;rs200573577;rs62450319;rs11305875;rs273134;rs6463017;rs7789725;rs273136;rs34844796;rs273137;rs17774910;rs273139;rs9639844;rs200462;rs273140;rs55735200;rs55647755;rs273141;rs9639847	NA	0
19	7:41480001-41520000	7:40640001-40680000	2.96984e-10	GSE87112	Aorta	intra	rs273119;rs412297;rs4724047;rs273126;rs62450315;rs62450316;rs67793024;rs55925433;rs56101331;rs273130;rs56100219;rs200573577;rs62450319;rs11305875;rs273134;rs6463017;rs7789725;rs273136;rs34844796;rs273137;rs17774910;rs273139;rs9639844;rs200462;rs273140;rs55735200;rs55647755;rs273141;rs9639847	NA	0
19	7:41480001-41520000	7:40720001-40760000	1.88911e-09	GSE87112	Aorta	intra	rs273119;rs412297;rs4724047;rs273126;rs62450315;rs62450316;rs67793024;rs55925433;rs56101331;rs273130;rs56100219;rs200573577;rs62450319;rs11305875;rs273134;rs6463017;rs7789725;rs273136;rs34844796;rs273137;rs17774910;rs273139;rs9639844;rs200462;rs273140;rs55735200;rs55647755;rs273141;rs9639847	NA	0
19	7:41480001-41520000	7:40760001-40800000	6.25205e-08	GSE87112	Aorta	intra	rs273119;rs412297;rs4724047;rs273126;rs62450315;rs62450316;rs67793024;rs55925433;rs56101331;rs273130;rs56100219;rs200573577;rs62450319;rs11305875;rs273134;rs6463017;rs7789725;rs273136;rs34844796;rs273137;rs17774910;rs273139;rs9639844;rs200462;rs273140;rs55735200;rs55647755;rs273141;rs9639847	NA	0
19	7:41480001-41520000	7:40800001-40840000	4.24921e-23	GSE87112	Aorta	intra	rs273119;rs412297;rs4724047;rs273126;rs62450315;rs62450316;rs67793024;rs55925433;rs56101331;rs273130;rs56100219;rs200573577;rs62450319;rs11305875;rs273134;rs6463017;rs7789725;rs273136;rs34844796;rs273137;rs17774910;rs273139;rs9639844;rs200462;rs273140;rs55735200;rs55647755;rs273141;rs9639847	NA	0
19	7:41480001-41520000	7:40880001-40920000	2.08047e-12	GSE87112	Aorta	intra	rs273119;rs412297;rs4724047;rs273126;rs62450315;rs62450316;rs67793024;rs55925433;rs56101331;rs273130;rs56100219;rs200573577;rs62450319;rs11305875;rs273134;rs6463017;rs7789725;rs273136;rs34844796;rs273137;rs17774910;rs273139;rs9639844;rs200462;rs273140;rs55735200;rs55647755;rs273141;rs9639847	NA	0
19	7:41480001-41520000	7:40920001-40960000	5.4172e-09	GSE87112	Aorta	intra	rs273119;rs412297;rs4724047;rs273126;rs62450315;rs62450316;rs67793024;rs55925433;rs56101331;rs273130;rs56100219;rs200573577;rs62450319;rs11305875;rs273134;rs6463017;rs7789725;rs273136;rs34844796;rs273137;rs17774910;rs273139;rs9639844;rs200462;rs273140;rs55735200;rs55647755;rs273141;rs9639847	NA	0
19	7:41480001-41520000	7:41000001-41040000	4.46021e-08	GSE87112	Aorta	intra	rs273119;rs412297;rs4724047;rs273126;rs62450315;rs62450316;rs67793024;rs55925433;rs56101331;rs273130;rs56100219;rs200573577;rs62450319;rs11305875;rs273134;rs6463017;rs7789725;rs273136;rs34844796;rs273137;rs17774910;rs273139;rs9639844;rs200462;rs273140;rs55735200;rs55647755;rs273141;rs9639847	NA	0
20	7:86560001-86600000	7:86520001-86560000	1.03885e-18	GSE87112	Aorta	intra	rs7797095;rs36098544;rs6976877	NA	0
23	8:90920001-90960000	8:90800001-90840000	9.23129e-08	GSE87112	Aorta	intra	rs13312954;rs144120741	NA	0
23	8:90920001-90960000	8:90840001-90880000	3.62189e-10	GSE87112	Aorta	intra	rs13312954;rs144120741	NA	0
23	8:90960001-91000000	8:90920001-90960000	2.75214e-11	GSE87112	Aorta	intra	rs199887317;rs200407434;rs2280779;rs74376487;rs16901941;rs1805811;rs1805815;rs13312921;rs1805824;rs138144058;rs1805826;rs769418;rs3358;rs7818138;rs1805837;rs1805839	NA	0
25	9:83560001-83600000	9:81360001-81400000	1.44362e-12	GSE87112	Aorta	intra	rs11138935;rs10867653;rs1412759;rs17244741;rs7875581;rs11138943;rs1490162;rs7029127;rs7018578;rs7033534;rs1924483;rs7019669;rs9314697;rs7856056;rs6559599;rs2026460;rs2378531;rs1857082;rs56339313;rs1332876;rs1855147;rs13285452;rs1576931	NA	0
25	9:83560001-83600000	9:81520001-81560000	7.58893e-09	GSE87112	Aorta	intra	rs11138935;rs10867653;rs1412759;rs17244741;rs7875581;rs11138943;rs1490162;rs7029127;rs7018578;rs7033534;rs1924483;rs7019669;rs9314697;rs7856056;rs6559599;rs2026460;rs2378531;rs1857082;rs56339313;rs1332876;rs1855147;rs13285452;rs1576931	NA	0
25	9:83520001-83560000	9:82080001-82120000	7.69877e-07	GSE87112	Aorta	intra	rs11138914;rs1332869;rs11138916;rs10867650;rs10867651;rs12002079;rs56262625;rs62577582;rs62577583;rs1808103	NA	0
25	9:83560001-83600000	9:82400001-82440000	6.60766e-08	GSE87112	Aorta	intra	rs11138935;rs10867653;rs1412759;rs17244741;rs7875581;rs11138943;rs1490162;rs7029127;rs7018578;rs7033534;rs1924483;rs7019669;rs9314697;rs7856056;rs6559599;rs2026460;rs2378531;rs1857082;rs56339313;rs1332876;rs1855147;rs13285452;rs1576931	NA	0
25	9:83560001-83600000	9:83080001-83120000	3.63528e-07	GSE87112	Aorta	intra	rs11138935;rs10867653;rs1412759;rs17244741;rs7875581;rs11138943;rs1490162;rs7029127;rs7018578;rs7033534;rs1924483;rs7019669;rs9314697;rs7856056;rs6559599;rs2026460;rs2378531;rs1857082;rs56339313;rs1332876;rs1855147;rs13285452;rs1576931	NA	0
25	9:83600001-83640000	9:83560001-83600000	4.20574e-08	GSE87112	Aorta	intra	rs10123204;rs10123253;rs1873300;rs1332859;rs5898724;rs34279876;rs9696669;rs9696673;rs9696685;rs10780483;rs10780484;rs10780485;rs10780486;rs10780487;rs10867669;rs10867670;rs1412754;rs1412755;rs1855146;rs7028786;rs7029043;rs7029068;rs4011805;rs883107;rs35614191;rs2378553;rs2378554;rs2378555;rs4877197;rs4877635;rs385451;rs979793;rs10746675;rs10780488;rs10746676;rs10780489;rs10780490;rs4379522;rs3846…	NA	0
25	9:83640001-83680000	9:83560001-83600000	2.78527e-11	GSE87112	Aorta	intra	rs1930444;rs11138982;rs12342252;rs9410857;rs7857228;rs7860705;rs2779611	NA	0
26	9:111720001-111760000	9:111680001-111720000	1.45498e-28	GSE87112	Aorta	intra	rs113061571;rs141184426;rs10979627;rs10979628;rs10979629;rs4978762;rs12337419;rs10979631;rs2304780;rs12340408;rs78804430;rs4978765;rs80255527;rs12341672;rs1417715;rs28361136;rs4978378;rs12342630;rs59887633;rs10979637;rs12340116;rs12345118;rs12349436;rs3818741;rs10979639;rs12552110;rs10283602;rs10283849;rs2274926;rs138325532;rs12346445;rs3831238;rs2297578;rs2297577;rs10979644	ENSG00000070061:ENSG00000119328	0
26	9:111760001-111800000	9:111680001-111720000	1.04611e-07	GSE87112	Aorta	intra	rs4978379;rs4978380;rs4978381;rs4978382;rs12348528;rs10979648;rs112957440;rs56902713;rs12555920;rs12335597;rs10979650;rs10979651;rs72758394;rs66633513;rs12343956;rs28361102;rs142108026;rs138720360;rs12350980;rs10816768	ENSG00000070061:ENSG00000119328	1
26	9:111840001-111880000	9:111680001-111720000	1.43079e-10	GSE87112	Aorta	intra	rs10979690;rs12352618	ENSG00000070061:ENSG00000119328	0
26	9:111840001-111880000	9:111720001-111760000	3.79226e-17	GSE87112	Aorta	intra	rs10979690;rs12352618	NA	0
26	9:111880001-111920000	9:111720001-111760000	1.04611e-07	GSE87112	Aorta	intra	rs12348596;rs75925133;rs139746026;rs113223622;rs554068448	NA	0
30	10:36640001-36680000	10:35920001-35960000	2.31285e-09	GSE87112	Aorta	intra	rs2796805;rs1892101;rs2796806;rs2800084;rs2796807;rs5784508;rs2800085;rs9417181;rs138919666;rs1779876;rs2796809	ENSG00000177283	1
30	10:36640001-36680000	10:36280001-36320000	1.9677e-08	GSE87112	Aorta	intra	rs2796805;rs1892101;rs2796806;rs2800084;rs2796807;rs5784508;rs2800085;rs9417181;rs138919666;rs1779876;rs2796809	NA	0
30	10:36640001-36680000	10:36400001-36440000	1.70008e-10	GSE87112	Aorta	intra	rs2796805;rs1892101;rs2796806;rs2800084;rs2796807;rs5784508;rs2800085;rs9417181;rs138919666;rs1779876;rs2796809	NA	0
31	12:102200001-102240000	12:102160001-102200000	1.41075e-08	GSE87112	Aorta	intra	rs79070432;rs79549170;rs192641678;rs117146347	NA	0
35	13:41560001-41600000	13:40240001-40280000	2.99574e-07	GSE87112	Aorta	intra	rs9525443	NA	0
35	13:41560001-41600000	13:41320001-41360000	7.05448e-07	GSE87112	Aorta	intra	rs9525443	ENSG00000102738	0
35	13:41560001-41600000	13:41480001-41520000	1.00147e-17	GSE87112	Aorta	intra	rs9525443	NA	0
35	13:41600001-41640000	13:41480001-41520000	7.60546e-08	GSE87112	Aorta	intra	rs7997906;rs61962750;rs8002341;rs55704414;rs4444207;rs7332895;rs7329068;rs1329520	NA	0
35	13:41560001-41600000	13:41520001-41560000	3.44554e-40	GSE87112	Aorta	intra	rs9525443	NA	0
35	13:41600001-41640000	13:41520001-41560000	4.05633e-07	GSE87112	Aorta	intra	rs7997906;rs61962750;rs8002341;rs55704414;rs4444207;rs7332895;rs7329068;rs1329520	NA	0
35	13:41600001-41640000	13:41560001-41600000	4.63869e-13	GSE87112	Aorta	intra	rs7997906;rs61962750;rs8002341;rs55704414;rs4444207;rs7332895;rs7329068;rs1329520	NA	0
38	14:28160001-28200000	14:26120001-26160000	5.75212e-12	GSE87112	Aorta	intra	rs10131827;rs11464066;rs4983267;rs8008455;rs141920798;rs147056952;14:28183586:T:TAG;rs4264321;rs9324023;rs10132978;rs34213842;rs17368324	NA	0
38	14:28160001-28200000	14:28000001-28040000	2.51714e-09	GSE87112	Aorta	intra	rs10131827;rs11464066;rs4983267;rs8008455;rs141920798;rs147056952;14:28183586:T:TAG;rs4264321;rs9324023;rs10132978;rs34213842;rs17368324	NA	0
38	14:28200001-28240000	14:28160001-28200000	9.26259e-14	GSE87112	Aorta	intra	rs4983270;rs10148306;rs34742089;rs17374968;rs12890502;rs35676679;rs10151756;rs10131402;rs10138436;rs17447426;rs4983271;rs8005348;rs8011603;rs12879573;rs17447762;rs7147736;rs35761811;rs11850254	NA	0
40	15:32000001-32040000	15:30960001-31000000	9.8282e-70	GSE87112	Aorta	intra	rs138519422	NA	0
40	15:31960001-32000000	15:31000001-31040000	7.7386e-13	GSE87112	Aorta	intra	rs147215575;rs190524073	NA	0
42	15:37920001-37960000	15:35480001-35520000	7.86814e-09	GSE87112	Aorta	intra	rs8029655	NA	0
42	15:37880001-37920000	15:35520001-35560000	7.3107e-08	GSE87112	Aorta	intra	rs7175621;rs55737171	NA	0
42	15:37880001-37920000	15:35680001-35720000	7.6636e-07	GSE87112	Aorta	intra	rs7175621;rs55737171	NA	0
43	16:59000001-59040000	16:58960001-59000000	1.09388e-07	GSE87112	Aorta	intra	rs1437191;rs4404061;rs7196237;rs4608322;rs4281697;rs142161895;rs150400589;rs987223;rs6500001;rs9941163;rs59685863;rs1898366;rs7185105;rs2083029;rs34336151	NA	0
45	18:53840001-53880000	18:52840001-52880000	1.07488e-07	GSE87112	Aorta	intra	rs576047463;rs1944342;rs138193319;rs73500486	NA	0
45	18:53840001-53880000	18:52960001-53000000	8.37617e-07	GSE87112	Aorta	intra	rs576047463;rs1944342;rs138193319;rs73500486	NA	0
48	20:8720001-8760000	20:6200001-6240000	6.03893e-08	GSE87112	Aorta	intra	rs6140705;rs6056055;rs6140706;rs150956180;rs11475240;rs1028370;rs1028368;rs6118307;rs6086581;rs6086582;rs8125110;rs2294596;rs6086584;rs376412796;rs6077418;rs6133617;rs6133618;rs6140712;rs6133619;rs2235613;rs13041711;rs6056100;rs6086590	NA	0
48	20:8720001-8760000	20:6640001-6680000	3.04092e-11	GSE87112	Aorta	intra	rs6140705;rs6056055;rs6140706;rs150956180;rs11475240;rs1028370;rs1028368;rs6118307;rs6086581;rs6086582;rs8125110;rs2294596;rs6086584;rs376412796;rs6077418;rs6133617;rs6133618;rs6140712;rs6133619;rs2235613;rs13041711;rs6056100;rs6086590	NA	0
48	20:8680001-8720000	20:7960001-8000000	8.30283e-08	GSE87112	Aorta	intra	rs6133611;rs150350441;rs6133612;rs6140702;rs11472797;rs200234185;rs6056046;rs6086571	ENSG00000125827	0
48	20:8720001-8760000	20:7960001-8000000	7.32232e-15	GSE87112	Aorta	intra	rs6140705;rs6056055;rs6140706;rs150956180;rs11475240;rs1028370;rs1028368;rs6118307;rs6086581;rs6086582;rs8125110;rs2294596;rs6086584;rs376412796;rs6077418;rs6133617;rs6133618;rs6140712;rs6133619;rs2235613;rs13041711;rs6056100;rs6086590	ENSG00000125827	0
48	20:8680001-8720000	20:8000001-8040000	6.81597e-30	GSE87112	Aorta	intra	rs6133611;rs150350441;rs6133612;rs6140702;rs11472797;rs200234185;rs6056046;rs6086571	ENSG00000125827	0
48	20:8720001-8760000	20:8000001-8040000	2.52734e-14	GSE87112	Aorta	intra	rs6140705;rs6056055;rs6140706;rs150956180;rs11475240;rs1028370;rs1028368;rs6118307;rs6086581;rs6086582;rs8125110;rs2294596;rs6086584;rs376412796;rs6077418;rs6133617;rs6133618;rs6140712;rs6133619;rs2235613;rs13041711;rs6056100;rs6086590	ENSG00000125827	0
48	20:8680001-8720000	20:8040001-8080000	1.69953e-20	GSE87112	Aorta	intra	rs6133611;rs150350441;rs6133612;rs6140702;rs11472797;rs200234185;rs6056046;rs6086571	NA	0
48	20:8720001-8760000	20:8040001-8080000	9.81925e-12	GSE87112	Aorta	intra	rs6140705;rs6056055;rs6140706;rs150956180;rs11475240;rs1028370;rs1028368;rs6118307;rs6086581;rs6086582;rs8125110;rs2294596;rs6086584;rs376412796;rs6077418;rs6133617;rs6133618;rs6140712;rs6133619;rs2235613;rs13041711;rs6056100;rs6086590	NA	0
48	20:8680001-8720000	20:8120001-8160000	1.95877e-13	GSE87112	Aorta	intra	rs6133611;rs150350441;rs6133612;rs6140702;rs11472797;rs200234185;rs6056046;rs6086571	NA	0
48	20:8680001-8720000	20:8160001-8200000	1.57736e-07	GSE87112	Aorta	intra	rs6133611;rs150350441;rs6133612;rs6140702;rs11472797;rs200234185;rs6056046;rs6086571	NA	0
48	20:8680001-8720000	20:8200001-8240000	1.28459e-07	GSE87112	Aorta	intra	rs6133611;rs150350441;rs6133612;rs6140702;rs11472797;rs200234185;rs6056046;rs6086571	NA	0
48	20:8680001-8720000	20:8280001-8320000	2.95714e-10	GSE87112	Aorta	intra	rs6133611;rs150350441;rs6133612;rs6140702;rs11472797;rs200234185;rs6056046;rs6086571	NA	0
48	20:8680001-8720000	20:8360001-8400000	1.43741e-08	GSE87112	Aorta	intra	rs6133611;rs150350441;rs6133612;rs6140702;rs11472797;rs200234185;rs6056046;rs6086571	NA	0
48	20:8680001-8720000	20:8480001-8520000	2.79131e-07	GSE87112	Aorta	intra	rs6133611;rs150350441;rs6133612;rs6140702;rs11472797;rs200234185;rs6056046;rs6086571	NA	0
48	20:8680001-8720000	20:8640001-8680000	2.03529e-07	GSE87112	Aorta	intra	rs6133611;rs150350441;rs6133612;rs6140702;rs11472797;rs200234185;rs6056046;rs6086571	NA	0
48	20:8720001-8760000	20:8680001-8720000	2.70122e-14	GSE87112	Aorta	intra	rs6140705;rs6056055;rs6140706;rs150956180;rs11475240;rs1028370;rs1028368;rs6118307;rs6086581;rs6086582;rs8125110;rs2294596;rs6086584;rs376412796;rs6077418;rs6133617;rs6133618;rs6140712;rs6133619;rs2235613;rs13041711;rs6056100;rs6086590	NA	0
48	20:8760001-8800000	20:8720001-8760000	1.01374e-07	GSE87112	Aorta	intra	rs1040493;rs1040492;rs11087824;rs6086591;rs6086592;rs6140716;rs62198264;rs4813871;rs6086596;rs6086597;rs718711;rs5840285;rs2327088;rs6133621;rs6077422;rs1883548;rs6133622;rs6086599;rs4260312;rs6140720	NA	0
49	20:12800001-12840000	20:11960001-12000000	4.51492e-07	GSE87112	Aorta	intra	rs6078777;rs11908263;rs77194088;rs6074503;rs4814168	NA	0
12	5:154960001-155000000	5:155040001-155080000	2.46723e-09	GSE87112	Bladder	intra	rs6865003	NA	0
43	16:59000001-59040000	16:60360001-60400000	9.88665e-07	GSE87112	Bladder	intra	rs1437191;rs4404061;rs7196237;rs4608322;rs4281697;rs142161895;rs150400589;rs987223;rs6500001;rs9941163;rs59685863;rs1898366;rs7185105;rs2083029;rs34336151	NA	0
48	20:8720001-8760000	20:9320001-9360000	9.63352e-11	GSE87112	Bladder	intra	rs6140705;rs6056055;rs6140706;rs150956180;rs11475240;rs1028370;rs1028368;rs6118307;rs6086581;rs6086582;rs8125110;rs2294596;rs6086584;rs376412796;rs6077418;rs6133617;rs6133618;rs6140712;rs6133619;rs2235613;rs13041711;rs6056100;rs6086590	NA	0
48	20:8720001-8760000	20:9360001-9400000	4.42983e-08	GSE87112	Bladder	intra	rs6140705;rs6056055;rs6140706;rs150956180;rs11475240;rs1028370;rs1028368;rs6118307;rs6086581;rs6086582;rs8125110;rs2294596;rs6086584;rs376412796;rs6077418;rs6133617;rs6133618;rs6140712;rs6133619;rs2235613;rs13041711;rs6056100;rs6086590	NA	0
12	5:155040001-155080000	5:154960001-155000000	2.46723e-09	GSE87112	Bladder	intra	rs17118181;rs2544754;rs2544756;rs556303284;rs11739719;rs13436100;rs7449321;rs11167733;rs11951343;rs11951375;rs11741508;rs6869056;rs6869076;rs9324834;rs10213987;rs60594165;rs72283502;rs2872177;rs74823648;rs28375758;rs4587129;rs73809608;rs11744950;rs7734643;rs4395680;rs4310017	NA	0
18	7:22400001-22440000	7:22240001-22280000	2.55066e-08	GSE87112	Bladder	intra	rs12531660	NA	0
18	7:22400001-22440000	7:22360001-22400000	2.72968e-07	GSE87112	Bladder	intra	rs12531660	ENSG00000136237	0
35	13:41560001-41600000	13:41520001-41560000	4.20475e-07	GSE87112	Bladder	intra	rs9525443	NA	0
40	15:31960001-32000000	15:31000001-31040000	3.41547e-07	GSE87112	Bladder	intra	rs147215575;rs190524073	NA	0
40	15:31920001-31960000	15:31040001-31080000	1.3931e-33	GSE87112	Bladder	intra	rs200534658	NA	0
48	20:8720001-8760000	20:7960001-8000000	2.13169e-07	GSE87112	Bladder	intra	rs6140705;rs6056055;rs6140706;rs150956180;rs11475240;rs1028370;rs1028368;rs6118307;rs6086581;rs6086582;rs8125110;rs2294596;rs6086584;rs376412796;rs6077418;rs6133617;rs6133618;rs6140712;rs6133619;rs2235613;rs13041711;rs6056100;rs6086590	ENSG00000125827	0
48	20:8680001-8720000	20:8000001-8040000	2.5266e-14	GSE87112	Bladder	intra	rs6133611;rs150350441;rs6133612;rs6140702;rs11472797;rs200234185;rs6056046;rs6086571	ENSG00000125827	0
48	20:8720001-8760000	20:8080001-8120000	2.42536e-07	GSE87112	Bladder	intra	rs6140705;rs6056055;rs6140706;rs150956180;rs11475240;rs1028370;rs1028368;rs6118307;rs6086581;rs6086582;rs8125110;rs2294596;rs6086584;rs376412796;rs6077418;rs6133617;rs6133618;rs6140712;rs6133619;rs2235613;rs13041711;rs6056100;rs6086590	ENSG00000182621	0
4	2:164320001-164360000	2:165320001-165360000	7.77056e-07	GSE87112	Dorsolateral_Prefrontal_Cortex	intra	rs75052139;rs76846264;rs75507536;rs75737830;rs74410371;rs79630233;rs74514165;rs76093797;rs78524448;rs78088570;rs74958674;rs80335286;rs73027876;rs80354282;rs147661673;rs117321086;rs117665612;rs201213299;rs145521958;rs187375409;rs77789786;rs73027879;rs137883298;rs117606967;rs77307240;2:164336959:T:TCAAA;rs78562402;rs148265147;rs11894625;rs80351176;rs80213894;rs549805352;rs79178425;rs1542509;rs76049…	NA	0
20	7:86560001-86600000	7:86600001-86640000	6.77361e-14	GSE87112	Dorsolateral_Prefrontal_Cortex	intra	rs7797095;rs36098544;rs6976877	NA	0
20	7:86560001-86600000	7:86680001-86720000	4.66734e-07	GSE87112	Dorsolateral_Prefrontal_Cortex	intra	rs7797095;rs36098544;rs6976877	ENSG00000164659	0
20	7:86560001-86600000	7:86760001-86800000	1.37818e-09	GSE87112	Dorsolateral_Prefrontal_Cortex	intra	rs7797095;rs36098544;rs6976877	ENSG00000135164	0
48	20:8720001-8760000	20:9320001-9360000	1.59918e-08	GSE87112	Dorsolateral_Prefrontal_Cortex	intra	rs6140705;rs6056055;rs6140706;rs150956180;rs11475240;rs1028370;rs1028368;rs6118307;rs6086581;rs6086582;rs8125110;rs2294596;rs6086584;rs376412796;rs6077418;rs6133617;rs6133618;rs6140712;rs6133619;rs2235613;rs13041711;rs6056100;rs6086590	NA	0
18	7:22400001-22440000	7:22160001-22200000	3.15635e-07	GSE87112	Dorsolateral_Prefrontal_Cortex	intra	rs12531660	NA	0
18	7:22400001-22440000	7:22360001-22400000	6.77361e-14	GSE87112	Dorsolateral_Prefrontal_Cortex	intra	rs12531660	ENSG00000136237	0
48	20:8720001-8760000	20:8000001-8040000	2.33416e-10	GSE87112	Dorsolateral_Prefrontal_Cortex	intra	rs6140705;rs6056055;rs6140706;rs150956180;rs11475240;rs1028370;rs1028368;rs6118307;rs6086581;rs6086582;rs8125110;rs2294596;rs6086584;rs376412796;rs6077418;rs6133617;rs6133618;rs6140712;rs6133619;rs2235613;rs13041711;rs6056100;rs6086590	ENSG00000125827	0
2	1:113640001-113680000	1:114200001-114240000	1.17814e-08	GSE87112	GM12878	intra	rs17442872;rs112997127	NA	0
2	1:113640001-113680000	1:114320001-114360000	6.27659e-08	GSE87112	GM12878	intra	rs17442872;rs112997127	ENSG00000081019	0
3	1:212880001-212920000	1:213160001-213200000	4.91362e-07	GSE87112	GM12878	intra	rs12117672;rs12140846;rs12139618;rs11120001;rs12119531;rs6665365;rs7525518;rs6662981;rs72288290;rs6681171;rs11810895;rs7546462;rs7546564;rs7536456;rs10711561;rs7536629;rs10863988;rs10863989;rs12729663;rs111425630;rs35213366;rs113151457;rs10465693;rs7545361;rs7537598;rs2492785;rs7546754;rs6540760;rs11120006;rs11120007;rs12128903;rs2358899;rs140675222;rs6694448;rs113505281;rs11800642;rs1046083;rs22…	ENSG00000174606	0
3	1:212920001-212960000	1:212960001-213000000	6.91322e-13	GSE87112	GM12878	intra	rs60308869;rs112207372;rs1857971;rs11120010;rs113552658;rs1507358;rs1507357;rs6540762;rs34261833;rs12404618;rs12404885;rs35121406;rs12129465;rs73081853;rs12133174;rs11806535;rs11811017;rs11120014;rs56243109;rs11120017;rs11120018;rs55840547;rs113798455;rs57449384;rs58203936;rs6688238;rs12137768;rs10127512;rs6670648;rs113734354;rs528409990;rs12402370;rs11808846;rs10127756;rs10127703;rs6687672;rs670…	ENSG00000117697:ENSG00000203705	1
3	1:212920001-212960000	1:213120001-213160000	4.31757e-07	GSE87112	GM12878	intra	rs60308869;rs112207372;rs1857971;rs11120010;rs113552658;rs1507358;rs1507357;rs6540762;rs34261833;rs12404618;rs12404885;rs35121406;rs12129465;rs73081853;rs12133174;rs11806535;rs11811017;rs11120014;rs56243109;rs11120017;rs11120018;rs55840547;rs113798455;rs57449384;rs58203936;rs6688238;rs12137768;rs10127512;rs6670648;rs113734354;rs528409990;rs12402370;rs11808846;rs10127756;rs10127703;rs6687672;rs670…	ENSG00000143494	1
3	1:212920001-212960000	1:213160001-213200000	1.36842e-28	GSE87112	GM12878	intra	rs60308869;rs112207372;rs1857971;rs11120010;rs113552658;rs1507358;rs1507357;rs6540762;rs34261833;rs12404618;rs12404885;rs35121406;rs12129465;rs73081853;rs12133174;rs11806535;rs11811017;rs11120014;rs56243109;rs11120017;rs11120018;rs55840547;rs113798455;rs57449384;rs58203936;rs6688238;rs12137768;rs10127512;rs6670648;rs113734354;rs528409990;rs12402370;rs11808846;rs10127756;rs10127703;rs6687672;rs670…	ENSG00000174606	1
3	1:212920001-212960000	1:213200001-213240000	1.79345e-08	GSE87112	GM12878	intra	rs60308869;rs112207372;rs1857971;rs11120010;rs113552658;rs1507358;rs1507357;rs6540762;rs34261833;rs12404618;rs12404885;rs35121406;rs12129465;rs73081853;rs12133174;rs11806535;rs11811017;rs11120014;rs56243109;rs11120017;rs11120018;rs55840547;rs113798455;rs57449384;rs58203936;rs6688238;rs12137768;rs10127512;rs6670648;rs113734354;rs528409990;rs12402370;rs11808846;rs10127756;rs10127703;rs6687672;rs670…	ENSG00000136643	1
3	1:212920001-212960000	1:213240001-213280000	3.1278e-16	GSE87112	GM12878	intra	rs60308869;rs112207372;rs1857971;rs11120010;rs113552658;rs1507358;rs1507357;rs6540762;rs34261833;rs12404618;rs12404885;rs35121406;rs12129465;rs73081853;rs12133174;rs11806535;rs11811017;rs11120014;rs56243109;rs11120017;rs11120018;rs55840547;rs113798455;rs57449384;rs58203936;rs6688238;rs12137768;rs10127512;rs6670648;rs113734354;rs528409990;rs12402370;rs11808846;rs10127756;rs10127703;rs6687672;rs670…	NA	0
3	1:212960001-213000000	1:213040001-213080000	3.31376e-07	GSE87112	GM12878	intra	rs12145131;rs3832022;rs73083743;rs112304620;rs7552880;rs11808882;rs11809232;rs17856201;rs61736926;rs3738798;rs73083749	NA	0
3	1:212960001-213000000	1:213120001-213160000	5.66684e-24	GSE87112	GM12878	intra	rs12145131;rs3832022;rs73083743;rs112304620;rs7552880;rs11808882;rs11809232;rs17856201;rs61736926;rs3738798;rs73083749	ENSG00000143494	0
3	1:212960001-213000000	1:213160001-213200000	1.13454e-43	GSE87112	GM12878	intra	rs12145131;rs3832022;rs73083743;rs112304620;rs7552880;rs11808882;rs11809232;rs17856201;rs61736926;rs3738798;rs73083749	ENSG00000174606	0
3	1:212960001-213000000	1:213200001-213240000	9.09237e-08	GSE87112	GM12878	intra	rs12145131;rs3832022;rs73083743;rs112304620;rs7552880;rs11808882;rs11809232;rs17856201;rs61736926;rs3738798;rs73083749	ENSG00000136643	0
3	1:212960001-213000000	1:213240001-213280000	4.01344e-12	GSE87112	GM12878	intra	rs12145131;rs3832022;rs73083743;rs112304620;rs7552880;rs11808882;rs11809232;rs17856201;rs61736926;rs3738798;rs73083749	NA	0
3	1:213040001-213080000	1:213160001-213200000	8.76568e-23	GSE87112	GM12878	intra	rs11120052;rs148803018	ENSG00000174606	0
12	5:155040001-155080000	5:156120001-156160000	2.56267e-07	GSE87112	GM12878	intra	rs17118181;rs2544754;rs2544756;rs556303284;rs11739719;rs13436100;rs7449321;rs11167733;rs11951343;rs11951375;rs11741508;rs6869056;rs6869076;rs9324834;rs10213987;rs60594165;rs72283502;rs2872177;rs74823648;rs28375758;rs4587129;rs73809608;rs11744950;rs7734643;rs4395680;rs4310017	NA	0
14	6:105960001-106000000	6:106000001-106040000	7.81679e-21	GSE87112	GM12878	intra	rs9386452;rs9386453;rs9386454;rs9384579	NA	0
14	6:105960001-106000000	6:106040001-106080000	2.15791e-14	GSE87112	GM12878	intra	rs9386452;rs9386453;rs9386454;rs9384579	NA	0
14	6:105960001-106000000	6:106080001-106120000	3.3072e-16	GSE87112	GM12878	intra	rs9386452;rs9386453;rs9386454;rs9384579	NA	0
14	6:105960001-106000000	6:106120001-106160000	8.58041e-08	GSE87112	GM12878	intra	rs9386452;rs9386453;rs9386454;rs9384579	NA	0
14	6:105960001-106000000	6:106160001-106200000	5.11416e-13	GSE87112	GM12878	intra	rs9386452;rs9386453;rs9386454;rs9384579	NA	0
14	6:105960001-106000000	6:106200001-106240000	1.03825e-41	GSE87112	GM12878	intra	rs9386452;rs9386453;rs9386454;rs9384579	NA	0
14	6:105960001-106000000	6:106240001-106280000	9.12825e-15	GSE87112	GM12878	intra	rs9386452;rs9386453;rs9386454;rs9384579	NA	0
14	6:105960001-106000000	6:106280001-106320000	2.1267e-09	GSE87112	GM12878	intra	rs9386452;rs9386453;rs9386454;rs9384579	NA	0
14	6:105960001-106000000	6:106400001-106440000	7.49914e-09	GSE87112	GM12878	intra	rs9386452;rs9386453;rs9386454;rs9384579	NA	0
14	6:105960001-106000000	6:106440001-106480000	1.34301e-10	GSE87112	GM12878	intra	rs9386452;rs9386453;rs9386454;rs9384579	NA	0
14	6:105960001-106000000	6:106480001-106520000	6.61857e-08	GSE87112	GM12878	intra	rs9386452;rs9386453;rs9386454;rs9384579	NA	0
14	6:105960001-106000000	6:106520001-106560000	9.39333e-47	GSE87112	GM12878	intra	rs9386452;rs9386453;rs9386454;rs9384579	ENSG00000057657	0
14	6:105960001-106000000	6:106560001-106600000	2.49078e-21	GSE87112	GM12878	intra	rs9386452;rs9386453;rs9386454;rs9384579	NA	0
14	6:105960001-106000000	6:106600001-106640000	2.89836e-21	GSE87112	GM12878	intra	rs9386452;rs9386453;rs9386454;rs9384579	NA	0
14	6:105960001-106000000	6:106640001-106680000	3.14838e-19	GSE87112	GM12878	intra	rs9386452;rs9386453;rs9386454;rs9384579	NA	0
14	6:105960001-106000000	6:106720001-106760000	5.02911e-15	GSE87112	GM12878	intra	rs9386452;rs9386453;rs9386454;rs9384579	NA	0
14	6:105960001-106000000	6:106760001-106800000	3.36884e-08	GSE87112	GM12878	intra	rs9386452;rs9386453;rs9386454;rs9384579	ENSG00000057663	0
14	6:106000001-106040000	6:106040001-106080000	3.58083e-17	GSE87112	GM12878	intra	rs80086726;rs139404151;rs78515917;rs78154188;rs75574786;rs9399921;rs75492242;rs75974596;rs80053757;rs9386457;rs12206296;rs9373792;rs9373793;rs9398034;rs74298268;rs76399774;rs7742365;rs74979135;rs12055433;rs74298269;rs7746460;rs11969090;rs11969091;rs7756713	NA	0
14	6:106000001-106040000	6:106080001-106120000	6.56503e-21	GSE87112	GM12878	intra	rs80086726;rs139404151;rs78515917;rs78154188;rs75574786;rs9399921;rs75492242;rs75974596;rs80053757;rs9386457;rs12206296;rs9373792;rs9373793;rs9398034;rs74298268;rs76399774;rs7742365;rs74979135;rs12055433;rs74298269;rs7746460;rs11969090;rs11969091;rs7756713	NA	0
14	6:106000001-106040000	6:106120001-106160000	1.10096e-09	GSE87112	GM12878	intra	rs80086726;rs139404151;rs78515917;rs78154188;rs75574786;rs9399921;rs75492242;rs75974596;rs80053757;rs9386457;rs12206296;rs9373792;rs9373793;rs9398034;rs74298268;rs76399774;rs7742365;rs74979135;rs12055433;rs74298269;rs7746460;rs11969090;rs11969091;rs7756713	NA	0
14	6:106000001-106040000	6:106160001-106200000	7.33437e-14	GSE87112	GM12878	intra	rs80086726;rs139404151;rs78515917;rs78154188;rs75574786;rs9399921;rs75492242;rs75974596;rs80053757;rs9386457;rs12206296;rs9373792;rs9373793;rs9398034;rs74298268;rs76399774;rs7742365;rs74979135;rs12055433;rs74298269;rs7746460;rs11969090;rs11969091;rs7756713	NA	0
14	6:106000001-106040000	6:106200001-106240000	2.45287e-41	GSE87112	GM12878	intra	rs80086726;rs139404151;rs78515917;rs78154188;rs75574786;rs9399921;rs75492242;rs75974596;rs80053757;rs9386457;rs12206296;rs9373792;rs9373793;rs9398034;rs74298268;rs76399774;rs7742365;rs74979135;rs12055433;rs74298269;rs7746460;rs11969090;rs11969091;rs7756713	NA	0
14	6:106000001-106040000	6:106240001-106280000	6.39654e-09	GSE87112	GM12878	intra	rs80086726;rs139404151;rs78515917;rs78154188;rs75574786;rs9399921;rs75492242;rs75974596;rs80053757;rs9386457;rs12206296;rs9373792;rs9373793;rs9398034;rs74298268;rs76399774;rs7742365;rs74979135;rs12055433;rs74298269;rs7746460;rs11969090;rs11969091;rs7756713	NA	0
14	6:106000001-106040000	6:106280001-106320000	3.85643e-17	GSE87112	GM12878	intra	rs80086726;rs139404151;rs78515917;rs78154188;rs75574786;rs9399921;rs75492242;rs75974596;rs80053757;rs9386457;rs12206296;rs9373792;rs9373793;rs9398034;rs74298268;rs76399774;rs7742365;rs74979135;rs12055433;rs74298269;rs7746460;rs11969090;rs11969091;rs7756713	NA	0
14	6:106000001-106040000	6:106400001-106440000	1.90889e-10	GSE87112	GM12878	intra	rs80086726;rs139404151;rs78515917;rs78154188;rs75574786;rs9399921;rs75492242;rs75974596;rs80053757;rs9386457;rs12206296;rs9373792;rs9373793;rs9398034;rs74298268;rs76399774;rs7742365;rs74979135;rs12055433;rs74298269;rs7746460;rs11969090;rs11969091;rs7756713	NA	0
14	6:106000001-106040000	6:106440001-106480000	1.20484e-07	GSE87112	GM12878	intra	rs80086726;rs139404151;rs78515917;rs78154188;rs75574786;rs9399921;rs75492242;rs75974596;rs80053757;rs9386457;rs12206296;rs9373792;rs9373793;rs9398034;rs74298268;rs76399774;rs7742365;rs74979135;rs12055433;rs74298269;rs7746460;rs11969090;rs11969091;rs7756713	NA	0
14	6:106000001-106040000	6:106520001-106560000	1.23127e-41	GSE87112	GM12878	intra	rs80086726;rs139404151;rs78515917;rs78154188;rs75574786;rs9399921;rs75492242;rs75974596;rs80053757;rs9386457;rs12206296;rs9373792;rs9373793;rs9398034;rs74298268;rs76399774;rs7742365;rs74979135;rs12055433;rs74298269;rs7746460;rs11969090;rs11969091;rs7756713	ENSG00000057657	0
14	6:106000001-106040000	6:106560001-106600000	1.09286e-34	GSE87112	GM12878	intra	rs80086726;rs139404151;rs78515917;rs78154188;rs75574786;rs9399921;rs75492242;rs75974596;rs80053757;rs9386457;rs12206296;rs9373792;rs9373793;rs9398034;rs74298268;rs76399774;rs7742365;rs74979135;rs12055433;rs74298269;rs7746460;rs11969090;rs11969091;rs7756713	NA	0
14	6:106000001-106040000	6:106600001-106640000	7.18653e-24	GSE87112	GM12878	intra	rs80086726;rs139404151;rs78515917;rs78154188;rs75574786;rs9399921;rs75492242;rs75974596;rs80053757;rs9386457;rs12206296;rs9373792;rs9373793;rs9398034;rs74298268;rs76399774;rs7742365;rs74979135;rs12055433;rs74298269;rs7746460;rs11969090;rs11969091;rs7756713	NA	0
14	6:106000001-106040000	6:106640001-106680000	1.66721e-26	GSE87112	GM12878	intra	rs80086726;rs139404151;rs78515917;rs78154188;rs75574786;rs9399921;rs75492242;rs75974596;rs80053757;rs9386457;rs12206296;rs9373792;rs9373793;rs9398034;rs74298268;rs76399774;rs7742365;rs74979135;rs12055433;rs74298269;rs7746460;rs11969090;rs11969091;rs7756713	NA	0
14	6:106000001-106040000	6:106680001-106720000	2.37119e-08	GSE87112	GM12878	intra	rs80086726;rs139404151;rs78515917;rs78154188;rs75574786;rs9399921;rs75492242;rs75974596;rs80053757;rs9386457;rs12206296;rs9373792;rs9373793;rs9398034;rs74298268;rs76399774;rs7742365;rs74979135;rs12055433;rs74298269;rs7746460;rs11969090;rs11969091;rs7756713	NA	0
14	6:106000001-106040000	6:106720001-106760000	6.92116e-23	GSE87112	GM12878	intra	rs80086726;rs139404151;rs78515917;rs78154188;rs75574786;rs9399921;rs75492242;rs75974596;rs80053757;rs9386457;rs12206296;rs9373792;rs9373793;rs9398034;rs74298268;rs76399774;rs7742365;rs74979135;rs12055433;rs74298269;rs7746460;rs11969090;rs11969091;rs7756713	NA	0
14	6:106000001-106040000	6:106760001-106800000	1.33383e-08	GSE87112	GM12878	intra	rs80086726;rs139404151;rs78515917;rs78154188;rs75574786;rs9399921;rs75492242;rs75974596;rs80053757;rs9386457;rs12206296;rs9373792;rs9373793;rs9398034;rs74298268;rs76399774;rs7742365;rs74979135;rs12055433;rs74298269;rs7746460;rs11969090;rs11969091;rs7756713	ENSG00000057663	0
14	6:106040001-106080000	6:106080001-106120000	7.81679e-21	GSE87112	GM12878	intra	rs80163794;rs79733248;rs76829965;rs74720343;rs763131;rs61037498;rs10871986;rs58571729;rs75703895;rs6918008;rs77549728;rs78365027;rs12211131;rs12211284;rs76973679;rs78380086;rs76127124;rs76544477;rs76788094;rs75057796;rs78428175;rs113708587	NA	0
14	6:106040001-106080000	6:106200001-106240000	2.45621e-16	GSE87112	GM12878	intra	rs80163794;rs79733248;rs76829965;rs74720343;rs763131;rs61037498;rs10871986;rs58571729;rs75703895;rs6918008;rs77549728;rs78365027;rs12211131;rs12211284;rs76973679;rs78380086;rs76127124;rs76544477;rs76788094;rs75057796;rs78428175;rs113708587	NA	0
14	6:106040001-106080000	6:106240001-106280000	7.89114e-08	GSE87112	GM12878	intra	rs80163794;rs79733248;rs76829965;rs74720343;rs763131;rs61037498;rs10871986;rs58571729;rs75703895;rs6918008;rs77549728;rs78365027;rs12211131;rs12211284;rs76973679;rs78380086;rs76127124;rs76544477;rs76788094;rs75057796;rs78428175;rs113708587	NA	0
14	6:106040001-106080000	6:106440001-106480000	5.58599e-08	GSE87112	GM12878	intra	rs80163794;rs79733248;rs76829965;rs74720343;rs763131;rs61037498;rs10871986;rs58571729;rs75703895;rs6918008;rs77549728;rs78365027;rs12211131;rs12211284;rs76973679;rs78380086;rs76127124;rs76544477;rs76788094;rs75057796;rs78428175;rs113708587	NA	0
14	6:106040001-106080000	6:106520001-106560000	4.76738e-36	GSE87112	GM12878	intra	rs80163794;rs79733248;rs76829965;rs74720343;rs763131;rs61037498;rs10871986;rs58571729;rs75703895;rs6918008;rs77549728;rs78365027;rs12211131;rs12211284;rs76973679;rs78380086;rs76127124;rs76544477;rs76788094;rs75057796;rs78428175;rs113708587	ENSG00000057657	0
14	6:106040001-106080000	6:106560001-106600000	2.79291e-32	GSE87112	GM12878	intra	rs80163794;rs79733248;rs76829965;rs74720343;rs763131;rs61037498;rs10871986;rs58571729;rs75703895;rs6918008;rs77549728;rs78365027;rs12211131;rs12211284;rs76973679;rs78380086;rs76127124;rs76544477;rs76788094;rs75057796;rs78428175;rs113708587	NA	0
14	6:106040001-106080000	6:106600001-106640000	9.83778e-21	GSE87112	GM12878	intra	rs80163794;rs79733248;rs76829965;rs74720343;rs763131;rs61037498;rs10871986;rs58571729;rs75703895;rs6918008;rs77549728;rs78365027;rs12211131;rs12211284;rs76973679;rs78380086;rs76127124;rs76544477;rs76788094;rs75057796;rs78428175;rs113708587	NA	0
14	6:106040001-106080000	6:106640001-106680000	1.16535e-35	GSE87112	GM12878	intra	rs80163794;rs79733248;rs76829965;rs74720343;rs763131;rs61037498;rs10871986;rs58571729;rs75703895;rs6918008;rs77549728;rs78365027;rs12211131;rs12211284;rs76973679;rs78380086;rs76127124;rs76544477;rs76788094;rs75057796;rs78428175;rs113708587	NA	0
14	6:106040001-106080000	6:106720001-106760000	1.25424e-15	GSE87112	GM12878	intra	rs80163794;rs79733248;rs76829965;rs74720343;rs763131;rs61037498;rs10871986;rs58571729;rs75703895;rs6918008;rs77549728;rs78365027;rs12211131;rs12211284;rs76973679;rs78380086;rs76127124;rs76544477;rs76788094;rs75057796;rs78428175;rs113708587	NA	0
15	6:142560001-142600000	6:142680001-142720000	1.51454e-07	GSE87112	GM12878	intra	rs1931985;rs1931986;rs551625645;rs9484606;rs9496306;rs7745188;rs9321859;rs2328322;rs4518515;rs2782533;rs9496309;6:142585221:CA:CAAA;rs1931989;rs1475772;rs146061424;rs2795303;rs2782538;rs2795306;rs9484607;rs1931990	NA	0
17	7:10880001-10920000	7:11240001-11280000	2.96939e-08	GSE87112	GM12878	intra	rs60198548;rs76801540;rs10435040;rs530273680;rs4720914	NA	0
17	7:10920001-10960000	7:11240001-11280000	1.0718e-14	GSE87112	GM12878	intra	rs116981103;rs58984744;rs73061423;rs187085558;rs143025974;rs73061434;rs7798038;rs73061441;rs79884263;rs56185004;rs6460772;rs11764721;rs17149823;rs16876733;rs11426654;rs376484804	NA	0
17	7:10920001-10960000	7:11320001-11360000	8.94862e-09	GSE87112	GM12878	intra	rs116981103;rs58984744;rs73061423;rs187085558;rs143025974;rs73061434;rs7798038;rs73061441;rs79884263;rs56185004;rs6460772;rs11764721;rs17149823;rs16876733;rs11426654;rs376484804	NA	0
18	7:22400001-22440000	7:22480001-22520000	3.62857e-22	GSE87112	GM12878	intra	rs12531660	NA	0
18	7:22400001-22440000	7:22720001-22760000	5.13559e-08	GSE87112	GM12878	intra	rs12531660	NA	0
18	7:22400001-22440000	7:23120001-23160000	2.96371e-07	GSE87112	GM12878	intra	rs12531660	ENSG00000122550	0
20	7:86520001-86560000	7:86560001-86600000	2.10665e-12	GSE87112	GM12878	intra	rs7781002;rs12704297;rs55979904	NA	0
20	7:86520001-86560000	7:86760001-86800000	1.1703e-43	GSE87112	GM12878	intra	rs7781002;rs12704297;rs55979904	ENSG00000135164	0
20	7:86520001-86560000	7:86800001-86840000	5.60048e-10	GSE87112	GM12878	intra	rs7781002;rs12704297;rs55979904	NA	0
20	7:86520001-86560000	7:86840001-86880000	5.84388e-20	GSE87112	GM12878	intra	rs7781002;rs12704297;rs55979904	ENSG00000135185	0
20	7:86520001-86560000	7:86880001-86920000	1.15095e-08	GSE87112	GM12878	intra	rs7781002;rs12704297;rs55979904	NA	0
20	7:86560001-86600000	7:86600001-86640000	6.12835e-68	GSE87112	GM12878	intra	rs7797095;rs36098544;rs6976877	NA	0
20	7:86560001-86600000	7:86640001-86680000	8.87771e-27	GSE87112	GM12878	intra	rs7797095;rs36098544;rs6976877	NA	0
20	7:86560001-86600000	7:86680001-86720000	1.32759e-29	GSE87112	GM12878	intra	rs7797095;rs36098544;rs6976877	ENSG00000164659	0
20	7:86560001-86600000	7:86720001-86760000	5.86899e-22	GSE87112	GM12878	intra	rs7797095;rs36098544;rs6976877	NA	0
20	7:86560001-86600000	7:86760001-86800000	4.15908e-113	GSE87112	GM12878	intra	rs7797095;rs36098544;rs6976877	ENSG00000135164	0
20	7:86560001-86600000	7:86800001-86840000	1.84313e-26	GSE87112	GM12878	intra	rs7797095;rs36098544;rs6976877	NA	0
20	7:86560001-86600000	7:86840001-86880000	7.44687e-50	GSE87112	GM12878	intra	rs7797095;rs36098544;rs6976877	ENSG00000135185	0
20	7:86560001-86600000	7:86880001-86920000	3.00111e-17	GSE87112	GM12878	intra	rs7797095;rs36098544;rs6976877	NA	0
20	7:86560001-86600000	7:86920001-86960000	1.07623e-14	GSE87112	GM12878	intra	rs7797095;rs36098544;rs6976877	NA	0
20	7:86560001-86600000	7:87000001-87040000	1.45418e-10	GSE87112	GM12878	intra	rs7797095;rs36098544;rs6976877	NA	0
20	7:86560001-86600000	7:87040001-87080000	3.35591e-08	GSE87112	GM12878	intra	rs7797095;rs36098544;rs6976877	NA	0
21	8:9400001-9440000	8:9440001-9480000	3.09145e-09	GSE87112	GM12878	intra	rs201861876;rs12541439;rs12545798	NA	0
21	8:9400001-9440000	8:9520001-9560000	5.10187e-11	GSE87112	GM12878	intra	rs201861876;rs12541439;rs12545798	NA	0
21	8:9400001-9440000	8:9600001-9640000	1.9019e-16	GSE87112	GM12878	intra	rs201861876;rs12541439;rs12545798	NA	0
22	8:72120001-72160000	8:72200001-72240000	9.8659e-07	GSE87112	GM12878	intra	rs7838904;rs1445411;rs11785843;rs13276122;rs1445412;rs6472574;rs10957542;rs11778358;rs13259388;rs7839496;rs7821137;rs7821945;rs13270326;rs35975914;rs7814410	NA	0
22	8:72120001-72160000	8:72680001-72720000	1.16232e-08	GSE87112	GM12878	intra	rs7838904;rs1445411;rs11785843;rs13276122;rs1445412;rs6472574;rs10957542;rs11778358;rs13259388;rs7839496;rs7821137;rs7821945;rs13270326;rs35975914;rs7814410	NA	0
22	8:72160001-72200000	8:72200001-72240000	3.89573e-08	GSE87112	GM12878	intra	rs7006296;rs6993067;rs6984343;rs1900079;rs13439789;rs6999901;rs75501371;rs7015205;rs7829411;rs7004007;rs2380716;rs1445406;rs2890502;rs2380717	NA	0
23	8:90920001-90960000	8:90960001-91000000	3.99074e-28	GSE87112	GM12878	intra	rs13312954;rs144120741	NA	0
23	8:90920001-90960000	8:91000001-91040000	2.09899e-08	GSE87112	GM12878	intra	rs13312954;rs144120741	ENSG00000104325:ENSG00000104320	0
23	8:90920001-90960000	8:91600001-91640000	2.38829e-23	GSE87112	GM12878	intra	rs13312954;rs144120741	NA	0
23	8:90920001-90960000	8:91640001-91680000	2.62133e-20	GSE87112	GM12878	intra	rs13312954;rs144120741	NA	0
23	8:90920001-90960000	8:91960001-92000000	2.32595e-07	GSE87112	GM12878	intra	rs13312954;rs144120741	ENSG00000253250	0
23	8:90960001-91000000	8:91600001-91640000	2.29888e-15	GSE87112	GM12878	intra	rs199887317;rs200407434;rs2280779;rs74376487;rs16901941;rs1805811;rs1805815;rs13312921;rs1805824;rs138144058;rs1805826;rs769418;rs3358;rs7818138;rs1805837;rs1805839	NA	0
23	8:90960001-91000000	8:91640001-91680000	2.87742e-31	GSE87112	GM12878	intra	rs199887317;rs200407434;rs2280779;rs74376487;rs16901941;rs1805811;rs1805815;rs13312921;rs1805824;rs138144058;rs1805826;rs769418;rs3358;rs7818138;rs1805837;rs1805839	NA	0
23	8:90960001-91000000	8:92080001-92120000	1.10198e-08	GSE87112	GM12878	intra	rs199887317;rs200407434;rs2280779;rs74376487;rs16901941;rs1805811;rs1805815;rs13312921;rs1805824;rs138144058;rs1805826;rs769418;rs3358;rs7818138;rs1805837;rs1805839	ENSG00000155100:ENSG00000214954	0
23	8:91000001-91040000	8:91040001-91080000	3.09145e-09	GSE87112	GM12878	intra	rs75864200;rs1805850;rs73306482;rs1805855;rs16902273;rs558992019;rs1805860;rs78817523;rs6989727;rs1805862;rs16902355;rs2158423;rs144153068;rs7845669;rs57317967;rs1805880;rs1805882;rs16902428;rs73308404;rs74648935;rs73694304;rs80345146;rs74401355;rs7000324;rs145535542;rs186782016;rs149129151;rs148312866;rs138467830;rs140005479;rs139274991	NA	0
23	8:91000001-91040000	8:91520001-91560000	1.32177e-07	GSE87112	GM12878	intra	rs75864200;rs1805850;rs73306482;rs1805855;rs16902273;rs558992019;rs1805860;rs78817523;rs6989727;rs1805862;rs16902355;rs2158423;rs144153068;rs7845669;rs57317967;rs1805880;rs1805882;rs16902428;rs73308404;rs74648935;rs73694304;rs80345146;rs74401355;rs7000324;rs145535542;rs186782016;rs149129151;rs148312866;rs138467830;rs140005479;rs139274991	NA	0
23	8:91000001-91040000	8:91560001-91600000	6.83833e-16	GSE87112	GM12878	intra	rs75864200;rs1805850;rs73306482;rs1805855;rs16902273;rs558992019;rs1805860;rs78817523;rs6989727;rs1805862;rs16902355;rs2158423;rs144153068;rs7845669;rs57317967;rs1805880;rs1805882;rs16902428;rs73308404;rs74648935;rs73694304;rs80345146;rs74401355;rs7000324;rs145535542;rs186782016;rs149129151;rs148312866;rs138467830;rs140005479;rs139274991	NA	0
23	8:91000001-91040000	8:91600001-91640000	1.64553e-31	GSE87112	GM12878	intra	rs75864200;rs1805850;rs73306482;rs1805855;rs16902273;rs558992019;rs1805860;rs78817523;rs6989727;rs1805862;rs16902355;rs2158423;rs144153068;rs7845669;rs57317967;rs1805880;rs1805882;rs16902428;rs73308404;rs74648935;rs73694304;rs80345146;rs74401355;rs7000324;rs145535542;rs186782016;rs149129151;rs148312866;rs138467830;rs140005479;rs139274991	NA	0
23	8:91000001-91040000	8:91640001-91680000	2.97755e-22	GSE87112	GM12878	intra	rs75864200;rs1805850;rs73306482;rs1805855;rs16902273;rs558992019;rs1805860;rs78817523;rs6989727;rs1805862;rs16902355;rs2158423;rs144153068;rs7845669;rs57317967;rs1805880;rs1805882;rs16902428;rs73308404;rs74648935;rs73694304;rs80345146;rs74401355;rs7000324;rs145535542;rs186782016;rs149129151;rs148312866;rs138467830;rs140005479;rs139274991	NA	0
23	8:91000001-91040000	8:91680001-91720000	1.32635e-08	GSE87112	GM12878	intra	rs75864200;rs1805850;rs73306482;rs1805855;rs16902273;rs558992019;rs1805860;rs78817523;rs6989727;rs1805862;rs16902355;rs2158423;rs144153068;rs7845669;rs57317967;rs1805880;rs1805882;rs16902428;rs73308404;rs74648935;rs73694304;rs80345146;rs74401355;rs7000324;rs145535542;rs186782016;rs149129151;rs148312866;rs138467830;rs140005479;rs139274991	NA	0
23	8:91000001-91040000	8:91920001-91960000	1.07278e-08	GSE87112	GM12878	intra	rs75864200;rs1805850;rs73306482;rs1805855;rs16902273;rs558992019;rs1805860;rs78817523;rs6989727;rs1805862;rs16902355;rs2158423;rs144153068;rs7845669;rs57317967;rs1805880;rs1805882;rs16902428;rs73308404;rs74648935;rs73694304;rs80345146;rs74401355;rs7000324;rs145535542;rs186782016;rs149129151;rs148312866;rs138467830;rs140005479;rs139274991	NA	0
23	8:91000001-91040000	8:91960001-92000000	1.25887e-08	GSE87112	GM12878	intra	rs75864200;rs1805850;rs73306482;rs1805855;rs16902273;rs558992019;rs1805860;rs78817523;rs6989727;rs1805862;rs16902355;rs2158423;rs144153068;rs7845669;rs57317967;rs1805880;rs1805882;rs16902428;rs73308404;rs74648935;rs73694304;rs80345146;rs74401355;rs7000324;rs145535542;rs186782016;rs149129151;rs148312866;rs138467830;rs140005479;rs139274991	ENSG00000253250	0
23	8:91000001-91040000	8:92080001-92120000	7.77048e-09	GSE87112	GM12878	intra	rs75864200;rs1805850;rs73306482;rs1805855;rs16902273;rs558992019;rs1805860;rs78817523;rs6989727;rs1805862;rs16902355;rs2158423;rs144153068;rs7845669;rs57317967;rs1805880;rs1805882;rs16902428;rs73308404;rs74648935;rs73694304;rs80345146;rs74401355;rs7000324;rs145535542;rs186782016;rs149129151;rs148312866;rs138467830;rs140005479;rs139274991	ENSG00000155100:ENSG00000214954	0
23	8:91040001-91080000	8:91560001-91600000	1.21313e-16	GSE87112	GM12878	intra	rs7834282;rs76743346;rs1805885;rs2267542;rs76611211;rs1805888;rs7844005;rs7845155;rs7845572;rs551298999;rs7813378;rs7822786;rs74827774;rs10504888;rs2074594;rs2074595;rs7826471;rs16902558;rs7006767;rs146885499;rs10435550;rs10435551;rs182512327;rs117047916;rs138090004;rs7829659;rs113828151;rs4477076;rs534635267;rs74837290;rs117706384;rs148648755;rs74306236;rs150877796;rs1805894;rs78408336;rs7749504…	NA	0
23	8:91040001-91080000	8:91600001-91640000	1.48957e-11	GSE87112	GM12878	intra	rs7834282;rs76743346;rs1805885;rs2267542;rs76611211;rs1805888;rs7844005;rs7845155;rs7845572;rs551298999;rs7813378;rs7822786;rs74827774;rs10504888;rs2074594;rs2074595;rs7826471;rs16902558;rs7006767;rs146885499;rs10435550;rs10435551;rs182512327;rs117047916;rs138090004;rs7829659;rs113828151;rs4477076;rs534635267;rs74837290;rs117706384;rs148648755;rs74306236;rs150877796;rs1805894;rs78408336;rs7749504…	NA	0
23	8:91040001-91080000	8:91640001-91680000	5.98075e-14	GSE87112	GM12878	intra	rs7834282;rs76743346;rs1805885;rs2267542;rs76611211;rs1805888;rs7844005;rs7845155;rs7845572;rs551298999;rs7813378;rs7822786;rs74827774;rs10504888;rs2074594;rs2074595;rs7826471;rs16902558;rs7006767;rs146885499;rs10435550;rs10435551;rs182512327;rs117047916;rs138090004;rs7829659;rs113828151;rs4477076;rs534635267;rs74837290;rs117706384;rs148648755;rs74306236;rs150877796;rs1805894;rs78408336;rs7749504…	NA	0
26	9:111680001-111720000	9:111720001-111760000	9.5759e-09	GSE87112	GM12878	intra	rs7029072;rs73526122;rs10979611;rs3750457;rs3833703;rs10979612;rs17792627;rs35710375;rs2275639;rs2275640;rs117634551;rs2304781;rs2304782;rs2304783;rs10979615;rs10979616;rs10979617;rs12344593;rs12335497;rs12339218;rs12349137;rs111676980;rs112526893;rs561623529;rs12338755;rs10979620;rs10979622;rs12351693;rs56376812;rs112493797;rs2417959;rs12338621;rs12347777;rs12349075;rs2304784;rs76949795	NA	0
26	9:111680001-111720000	9:111760001-111800000	1.90718e-08	GSE87112	GM12878	intra	rs7029072;rs73526122;rs10979611;rs3750457;rs3833703;rs10979612;rs17792627;rs35710375;rs2275639;rs2275640;rs117634551;rs2304781;rs2304782;rs2304783;rs10979615;rs10979616;rs10979617;rs12344593;rs12335497;rs12339218;rs12349137;rs111676980;rs112526893;rs561623529;rs12338755;rs10979620;rs10979622;rs12351693;rs56376812;rs112493797;rs2417959;rs12338621;rs12347777;rs12349075;rs2304784;rs76949795	ENSG00000119326	0
26	9:111680001-111720000	9:111840001-111880000	1.05785e-09	GSE87112	GM12878	intra	rs7029072;rs73526122;rs10979611;rs3750457;rs3833703;rs10979612;rs17792627;rs35710375;rs2275639;rs2275640;rs117634551;rs2304781;rs2304782;rs2304783;rs10979615;rs10979616;rs10979617;rs12344593;rs12335497;rs12339218;rs12349137;rs111676980;rs112526893;rs561623529;rs12338755;rs10979620;rs10979622;rs12351693;rs56376812;rs112493797;rs2417959;rs12338621;rs12347777;rs12349075;rs2304784;rs76949795	NA	0
26	9:111680001-111720000	9:112160001-112200000	3.99921e-13	GSE87112	GM12878	intra	rs7029072;rs73526122;rs10979611;rs3750457;rs3833703;rs10979612;rs17792627;rs35710375;rs2275639;rs2275640;rs117634551;rs2304781;rs2304782;rs2304783;rs10979615;rs10979616;rs10979617;rs12344593;rs12335497;rs12339218;rs12349137;rs111676980;rs112526893;rs561623529;rs12338755;rs10979620;rs10979622;rs12351693;rs56376812;rs112493797;rs2417959;rs12338621;rs12347777;rs12349075;rs2304784;rs76949795	NA	0
26	9:111680001-111720000	9:112200001-112240000	5.23698e-14	GSE87112	GM12878	intra	rs7029072;rs73526122;rs10979611;rs3750457;rs3833703;rs10979612;rs17792627;rs35710375;rs2275639;rs2275640;rs117634551;rs2304781;rs2304782;rs2304783;rs10979615;rs10979616;rs10979617;rs12344593;rs12335497;rs12339218;rs12349137;rs111676980;rs112526893;rs561623529;rs12338755;rs10979620;rs10979622;rs12351693;rs56376812;rs112493797;rs2417959;rs12338621;rs12347777;rs12349075;rs2304784;rs76949795	NA	0
26	9:111720001-111760000	9:111880001-111920000	2.76396e-08	GSE87112	GM12878	intra	rs113061571;rs141184426;rs10979627;rs10979628;rs10979629;rs4978762;rs12337419;rs10979631;rs2304780;rs12340408;rs78804430;rs4978765;rs80255527;rs12341672;rs1417715;rs28361136;rs4978378;rs12342630;rs59887633;rs10979637;rs12340116;rs12345118;rs12349436;rs3818741;rs10979639;rs12552110;rs10283602;rs10283849;rs2274926;rs138325532;rs12346445;rs3831238;rs2297578;rs2297577;rs10979644	ENSG00000106771	0
26	9:111720001-111760000	9:112160001-112200000	2.72221e-14	GSE87112	GM12878	intra	rs113061571;rs141184426;rs10979627;rs10979628;rs10979629;rs4978762;rs12337419;rs10979631;rs2304780;rs12340408;rs78804430;rs4978765;rs80255527;rs12341672;rs1417715;rs28361136;rs4978378;rs12342630;rs59887633;rs10979637;rs12340116;rs12345118;rs12349436;rs3818741;rs10979639;rs12552110;rs10283602;rs10283849;rs2274926;rs138325532;rs12346445;rs3831238;rs2297578;rs2297577;rs10979644	NA	0
26	9:111720001-111760000	9:112200001-112240000	2.91779e-08	GSE87112	GM12878	intra	rs113061571;rs141184426;rs10979627;rs10979628;rs10979629;rs4978762;rs12337419;rs10979631;rs2304780;rs12340408;rs78804430;rs4978765;rs80255527;rs12341672;rs1417715;rs28361136;rs4978378;rs12342630;rs59887633;rs10979637;rs12340116;rs12345118;rs12349436;rs3818741;rs10979639;rs12552110;rs10283602;rs10283849;rs2274926;rs138325532;rs12346445;rs3831238;rs2297578;rs2297577;rs10979644	NA	0
26	9:111760001-111800000	9:111840001-111880000	2.81798e-07	GSE87112	GM12878	intra	rs4978379;rs4978380;rs4978381;rs4978382;rs12348528;rs10979648;rs112957440;rs56902713;rs12555920;rs12335597;rs10979650;rs10979651;rs72758394;rs66633513;rs12343956;rs28361102;rs142108026;rs138720360;rs12350980;rs10816768	NA	0
26	9:111760001-111800000	9:111880001-111920000	1.86661e-08	GSE87112	GM12878	intra	rs4978379;rs4978380;rs4978381;rs4978382;rs12348528;rs10979648;rs112957440;rs56902713;rs12555920;rs12335597;rs10979650;rs10979651;rs72758394;rs66633513;rs12343956;rs28361102;rs142108026;rs138720360;rs12350980;rs10816768	ENSG00000106771	1
26	9:111760001-111800000	9:112160001-112200000	7.97269e-10	GSE87112	GM12878	intra	rs4978379;rs4978380;rs4978381;rs4978382;rs12348528;rs10979648;rs112957440;rs56902713;rs12555920;rs12335597;rs10979650;rs10979651;rs72758394;rs66633513;rs12343956;rs28361102;rs142108026;rs138720360;rs12350980;rs10816768	NA	0
26	9:111840001-111880000	9:111880001-111920000	9.6214e-20	GSE87112	GM12878	intra	rs10979690;rs12352618	ENSG00000106771	0
26	9:111840001-111880000	9:112160001-112200000	1.35178e-12	GSE87112	GM12878	intra	rs10979690;rs12352618	NA	0
26	9:111840001-111880000	9:112200001-112240000	1.28545e-10	GSE87112	GM12878	intra	rs10979690;rs12352618	NA	0
26	9:111880001-111920000	9:111920001-111960000	1.8512e-08	GSE87112	GM12878	intra	rs12348596;rs75925133;rs139746026;rs113223622;rs554068448	ENSG00000260230	0
26	9:111880001-111920000	9:112160001-112200000	2.48478e-14	GSE87112	GM12878	intra	rs12348596;rs75925133;rs139746026;rs113223622;rs554068448	NA	0
26	9:111880001-111920000	9:112200001-112240000	1.48407e-15	GSE87112	GM12878	intra	rs12348596;rs75925133;rs139746026;rs113223622;rs554068448	NA	0
27	9:126840001-126880000	9:127120001-127160000	7.53748e-23	GSE87112	GM12878	intra	rs543581421;rs77861038;rs7851862;rs143343840;rs148340621;rs74309576;rs145874138;rs117633815;rs80231193;rs75518436;rs116397456;rs75125574;rs76204549;rs10986219	NA	0
29	10:12080001-12120000	10:12120001-12160000	4.04857e-11	GSE87112	GM12878	intra	rs139507960;rs7077283;rs566670876;rs142780207	NA	0
29	10:12080001-12120000	10:12160001-12200000	1.8259e-10	GSE87112	GM12878	intra	rs139507960;rs7077283;rs566670876;rs142780207	ENSG00000065665	0
29	10:12080001-12120000	10:12200001-12240000	2.59948e-28	GSE87112	GM12878	intra	rs139507960;rs7077283;rs566670876;rs142780207	ENSG00000165609:ENSG00000151465	0
29	10:12080001-12120000	10:12240001-12280000	4.10266e-16	GSE87112	GM12878	intra	rs139507960;rs7077283;rs566670876;rs142780207	NA	0
31	12:102160001-102200000	12:102200001-102240000	1.01494e-23	GSE87112	GM12878	intra	rs77885533;rs115312174	ENSG00000111670	0
31	12:102160001-102200000	12:102240001-102280000	1.62795e-13	GSE87112	GM12878	intra	rs77885533;rs115312174	ENSG00000136048	0
31	12:102160001-102200000	12:102280001-102320000	7.78701e-15	GSE87112	GM12878	intra	rs77885533;rs115312174	NA	0
31	12:102160001-102200000	12:102320001-102360000	3.35127e-27	GSE87112	GM12878	intra	rs77885533;rs115312174	NA	0
31	12:102160001-102200000	12:102400001-102440000	6.05132e-07	GSE87112	GM12878	intra	rs77885533;rs115312174	NA	0
31	12:102160001-102200000	12:102440001-102480000	4.05612e-09	GSE87112	GM12878	intra	rs77885533;rs115312174	ENSG00000120860	0
31	12:102160001-102200000	12:102480001-102520000	1.84669e-23	GSE87112	GM12878	intra	rs77885533;rs115312174	ENSG00000075188:ENSG00000185480	0
31	12:102160001-102200000	12:102840001-102880000	1.84414e-10	GSE87112	GM12878	intra	rs77885533;rs115312174	ENSG00000017427	0
31	12:102160001-102200000	12:102880001-102920000	1.66397e-17	GSE87112	GM12878	intra	rs77885533;rs115312174	NA	0
31	12:102160001-102200000	12:102920001-102960000	7.38724e-12	GSE87112	GM12878	intra	rs77885533;rs115312174	NA	0
31	12:102160001-102200000	12:102960001-103000000	2.64211e-08	GSE87112	GM12878	intra	rs77885533;rs115312174	NA	0
31	12:102160001-102200000	12:103080001-103120000	7.48955e-10	GSE87112	GM12878	intra	rs77885533;rs115312174	NA	0
31	12:102160001-102200000	12:103120001-103160000	3.05049e-19	GSE87112	GM12878	intra	rs77885533;rs115312174	NA	0
31	12:102160001-102200000	12:103760001-103800000	5.57446e-08	GSE87112	GM12878	intra	rs77885533;rs115312174	NA	0
31	12:102160001-102200000	12:103920001-103960000	1.66412e-09	GSE87112	GM12878	intra	rs77885533;rs115312174	NA	0
31	12:102200001-102240000	12:102880001-102920000	3.68466e-07	GSE87112	GM12878	intra	rs79070432;rs79549170;rs192641678;rs117146347	NA	0
35	13:41560001-41600000	13:41600001-41640000	1.33074e-60	GSE87112	GM12878	intra	rs9525443	ENSG00000120690:ENSG00000120688	0
35	13:41560001-41600000	13:41640001-41680000	1.2827e-10	GSE87112	GM12878	intra	rs9525443	NA	0
35	13:41560001-41600000	13:41720001-41760000	1.54822e-17	GSE87112	GM12878	intra	rs9525443	NA	0
35	13:41560001-41600000	13:41760001-41800000	2.61863e-14	GSE87112	GM12878	intra	rs9525443	ENSG00000120696	0
35	13:41560001-41600000	13:41800001-41840000	1.07938e-28	GSE87112	GM12878	intra	rs9525443	ENSG00000120662	0
35	13:41560001-41600000	13:41840001-41880000	9.22065e-08	GSE87112	GM12878	intra	rs9525443	NA	0
35	13:41560001-41600000	13:41880001-41920000	5.17781e-11	GSE87112	GM12878	intra	rs9525443	ENSG00000172766	0
35	13:41560001-41600000	13:41920001-41960000	9.6508e-09	GSE87112	GM12878	intra	rs9525443	NA	0
35	13:41560001-41600000	13:42040001-42080000	8.8626e-08	GSE87112	GM12878	intra	rs9525443	NA	0
35	13:41560001-41600000	13:42480001-42520000	4.55778e-07	GSE87112	GM12878	intra	rs9525443	NA	0
35	13:41560001-41600000	13:42520001-42560000	1.57921e-09	GSE87112	GM12878	intra	rs9525443	ENSG00000102763	0
35	13:41560001-41600000	13:42800001-42840000	6.43423e-08	GSE87112	GM12878	intra	rs9525443	NA	0
35	13:41600001-41640000	13:41720001-41760000	1.11851e-11	GSE87112	GM12878	intra	rs7997906;rs61962750;rs8002341;rs55704414;rs4444207;rs7332895;rs7329068;rs1329520	NA	0
35	13:41600001-41640000	13:41760001-41800000	1.54822e-17	GSE87112	GM12878	intra	rs7997906;rs61962750;rs8002341;rs55704414;rs4444207;rs7332895;rs7329068;rs1329520	ENSG00000120696	0
35	13:41600001-41640000	13:41800001-41840000	1.85482e-18	GSE87112	GM12878	intra	rs7997906;rs61962750;rs8002341;rs55704414;rs4444207;rs7332895;rs7329068;rs1329520	ENSG00000120662	0
35	13:41640001-41680000	13:41760001-41800000	1.33233e-09	GSE87112	GM12878	intra	rs60223575;rs61964864;rs9532720;rs7994783;rs9525448;rs59936027;rs11838725;rs4942023;rs61964871	ENSG00000120696	0
35	13:41640001-41680000	13:41800001-41840000	4.22047e-09	GSE87112	GM12878	intra	rs60223575;rs61964864;rs9532720;rs7994783;rs9525448;rs59936027;rs11838725;rs4942023;rs61964871	ENSG00000120662	0
35	13:41680001-41720000	13:41720001-41760000	6.36483e-08	GSE87112	GM12878	intra	rs7334971	NA	0
40	15:31920001-31960000	15:32080001-32120000	6.55411e-10	GSE87112	GM12878	intra	rs200534658	NA	0
40	15:31920001-31960000	15:32200001-32240000	1.12965e-07	GSE87112	GM12878	intra	rs200534658	NA	0
41	15:35800001-35840000	15:37000001-37040000	4.00523e-10	GSE87112	GM12878	intra	rs11634391;rs201971294;rs150630187;rs34037642;rs1443814;rs60681594;rs10851978;rs11632044;rs1020307;rs35660588;rs1838232;rs78819783;rs77402800;rs78256021	NA	0
41	15:35800001-35840000	15:37080001-37120000	8.63853e-08	GSE87112	GM12878	intra	rs11634391;rs201971294;rs150630187;rs34037642;rs1443814;rs60681594;rs10851978;rs11632044;rs1020307;rs35660588;rs1838232;rs78819783;rs77402800;rs78256021	NA	0
41	15:35800001-35840000	15:37160001-37200000	4.70614e-09	GSE87112	GM12878	intra	rs11634391;rs201971294;rs150630187;rs34037642;rs1443814;rs60681594;rs10851978;rs11632044;rs1020307;rs35660588;rs1838232;rs78819783;rs77402800;rs78256021	NA	0
41	15:35800001-35840000	15:37200001-37240000	2.06028e-11	GSE87112	GM12878	intra	rs11634391;rs201971294;rs150630187;rs34037642;rs1443814;rs60681594;rs10851978;rs11632044;rs1020307;rs35660588;rs1838232;rs78819783;rs77402800;rs78256021	NA	0
41	15:35800001-35840000	15:37360001-37400000	7.85422e-10	GSE87112	GM12878	intra	rs11634391;rs201971294;rs150630187;rs34037642;rs1443814;rs60681594;rs10851978;rs11632044;rs1020307;rs35660588;rs1838232;rs78819783;rs77402800;rs78256021	ENSG00000134138	0
41	15:35800001-35840000	15:37400001-37440000	2.18789e-15	GSE87112	GM12878	intra	rs11634391;rs201971294;rs150630187;rs34037642;rs1443814;rs60681594;rs10851978;rs11632044;rs1020307;rs35660588;rs1838232;rs78819783;rs77402800;rs78256021	NA	0
41	15:35800001-35840000	15:38160001-38200000	6.11607e-10	GSE87112	GM12878	intra	rs11634391;rs201971294;rs150630187;rs34037642;rs1443814;rs60681594;rs10851978;rs11632044;rs1020307;rs35660588;rs1838232;rs78819783;rs77402800;rs78256021	NA	0
47	19:56680001-56720000	19:56760001-56800000	2.11687e-08	GSE87112	GM12878	intra	rs10425893;rs10405607;rs74513860;rs3810336;rs4801681;rs16987032;rs35935265;rs71184328;rs8104504;rs8108138;rs8107214	ENSG00000267710	0
47	19:56680001-56720000	19:56840001-56880000	4.45597e-10	GSE87112	GM12878	intra	rs10425893;rs10405607;rs74513860;rs3810336;rs4801681;rs16987032;rs35935265;rs71184328;rs8104504;rs8108138;rs8107214	ENSG00000131848	0
50	21:37840001-37880000	21:37880001-37920000	6.88334e-07	GSE87112	GM12878	intra	rs2850102;rs10624094;rs2850108;rs2845764;rs2249115;rs2850110;rs2845766;21:37854626:A:AGATGGATGGATG;rs66518968;rs2633334;rs2845769;rs170182;rs59059205;rs59285877;rs59724458;rs35599107;rs35857368;rs55666618;rs13047783;rs1318500;rs550821172;rs564357866;rs533220067;rs546597675;rs566808313;rs35030913;rs2850115;rs2776290;rs2071051;rs58865958	NA	0
50	21:37840001-37880000	21:37920001-37960000	8.00301e-56	GSE87112	GM12878	intra	rs2850102;rs10624094;rs2850108;rs2845764;rs2249115;rs2850110;rs2845766;21:37854626:A:AGATGGATGGATG;rs66518968;rs2633334;rs2845769;rs170182;rs59059205;rs59285877;rs59724458;rs35599107;rs35857368;rs55666618;rs13047783;rs1318500;rs550821172;rs564357866;rs533220067;rs546597675;rs566808313;rs35030913;rs2850115;rs2776290;rs2071051;rs58865958	ENSG00000159261	0
50	21:37840001-37880000	21:37960001-38000000	1.41473e-12	GSE87112	GM12878	intra	rs2850102;rs10624094;rs2850108;rs2845764;rs2249115;rs2850110;rs2845766;21:37854626:A:AGATGGATGGATG;rs66518968;rs2633334;rs2845769;rs170182;rs59059205;rs59285877;rs59724458;rs35599107;rs35857368;rs55666618;rs13047783;rs1318500;rs550821172;rs564357866;rs533220067;rs546597675;rs566808313;rs35030913;rs2850115;rs2776290;rs2071051;rs58865958	NA	0
50	21:37840001-37880000	21:38120001-38160000	1.40026e-08	GSE87112	GM12878	intra	rs2850102;rs10624094;rs2850108;rs2845764;rs2249115;rs2850110;rs2845766;21:37854626:A:AGATGGATGGATG;rs66518968;rs2633334;rs2845769;rs170182;rs59059205;rs59285877;rs59724458;rs35599107;rs35857368;rs55666618;rs13047783;rs1318500;rs550821172;rs564357866;rs533220067;rs546597675;rs566808313;rs35030913;rs2850115;rs2776290;rs2071051;rs58865958	NA	0
50	21:37840001-37880000	21:38200001-38240000	9.58255e-18	GSE87112	GM12878	intra	rs2850102;rs10624094;rs2850108;rs2845764;rs2249115;rs2850110;rs2845766;21:37854626:A:AGATGGATGGATG;rs66518968;rs2633334;rs2845769;rs170182;rs59059205;rs59285877;rs59724458;rs35599107;rs35857368;rs55666618;rs13047783;rs1318500;rs550821172;rs564357866;rs533220067;rs546597675;rs566808313;rs35030913;rs2850115;rs2776290;rs2071051;rs58865958	NA	0
50	21:37840001-37880000	21:38240001-38280000	5.32411e-09	GSE87112	GM12878	intra	rs2850102;rs10624094;rs2850108;rs2845764;rs2249115;rs2850110;rs2845766;21:37854626:A:AGATGGATGGATG;rs66518968;rs2633334;rs2845769;rs170182;rs59059205;rs59285877;rs59724458;rs35599107;rs35857368;rs55666618;rs13047783;rs1318500;rs550821172;rs564357866;rs533220067;rs546597675;rs566808313;rs35030913;rs2850115;rs2776290;rs2071051;rs58865958	NA	0
3	1:212920001-212960000	1:211840001-211880000	1.97933e-15	GSE87112	GM12878	intra	rs60308869;rs112207372;rs1857971;rs11120010;rs113552658;rs1507358;rs1507357;rs6540762;rs34261833;rs12404618;rs12404885;rs35121406;rs12129465;rs73081853;rs12133174;rs11806535;rs11811017;rs11120014;rs56243109;rs11120017;rs11120018;rs55840547;rs113798455;rs57449384;rs58203936;rs6688238;rs12137768;rs10127512;rs6670648;rs113734354;rs528409990;rs12402370;rs11808846;rs10127756;rs10127703;rs6687672;rs670…	ENSG00000117650	1
3	1:212960001-213000000	1:211840001-211880000	1.08446e-14	GSE87112	GM12878	intra	rs12145131;rs3832022;rs73083743;rs112304620;rs7552880;rs11808882;rs11809232;rs17856201;rs61736926;rs3738798;rs73083749	ENSG00000117650	0
3	1:212920001-212960000	1:212240001-212280000	6.27659e-08	GSE87112	GM12878	intra	rs60308869;rs112207372;rs1857971;rs11120010;rs113552658;rs1507358;rs1507357;rs6540762;rs34261833;rs12404618;rs12404885;rs35121406;rs12129465;rs73081853;rs12133174;rs11806535;rs11811017;rs11120014;rs56243109;rs11120017;rs11120018;rs55840547;rs113798455;rs57449384;rs58203936;rs6688238;rs12137768;rs10127512;rs6670648;rs113734354;rs528409990;rs12402370;rs11808846;rs10127756;rs10127703;rs6687672;rs670…	NA	0
3	1:212920001-212960000	1:212600001-212640000	3.1278e-16	GSE87112	GM12878	intra	rs60308869;rs112207372;rs1857971;rs11120010;rs113552658;rs1507358;rs1507357;rs6540762;rs34261833;rs12404618;rs12404885;rs35121406;rs12129465;rs73081853;rs12133174;rs11806535;rs11811017;rs11120014;rs56243109;rs11120017;rs11120018;rs55840547;rs113798455;rs57449384;rs58203936;rs6688238;rs12137768;rs10127512;rs6670648;rs113734354;rs528409990;rs12402370;rs11808846;rs10127756;rs10127703;rs6687672;rs670…	ENSG00000117691	1
3	1:212960001-213000000	1:212600001-212640000	1.98771e-07	GSE87112	GM12878	intra	rs12145131;rs3832022;rs73083743;rs112304620;rs7552880;rs11808882;rs11809232;rs17856201;rs61736926;rs3738798;rs73083749	ENSG00000117691	0
3	1:212920001-212960000	1:212640001-212680000	1.76746e-22	GSE87112	GM12878	intra	rs60308869;rs112207372;rs1857971;rs11120010;rs113552658;rs1507358;rs1507357;rs6540762;rs34261833;rs12404618;rs12404885;rs35121406;rs12129465;rs73081853;rs12133174;rs11806535;rs11811017;rs11120014;rs56243109;rs11120017;rs11120018;rs55840547;rs113798455;rs57449384;rs58203936;rs6688238;rs12137768;rs10127512;rs6670648;rs113734354;rs528409990;rs12402370;rs11808846;rs10127756;rs10127703;rs6687672;rs670…	NA	0
3	1:212960001-213000000	1:212640001-212680000	2.06763e-09	GSE87112	GM12878	intra	rs12145131;rs3832022;rs73083743;rs112304620;rs7552880;rs11808882;rs11809232;rs17856201;rs61736926;rs3738798;rs73083749	NA	0
3	1:212920001-212960000	1:212720001-212760000	2.67668e-19	GSE87112	GM12878	intra	rs60308869;rs112207372;rs1857971;rs11120010;rs113552658;rs1507358;rs1507357;rs6540762;rs34261833;rs12404618;rs12404885;rs35121406;rs12129465;rs73081853;rs12133174;rs11806535;rs11811017;rs11120014;rs56243109;rs11120017;rs11120018;rs55840547;rs113798455;rs57449384;rs58203936;rs6688238;rs12137768;rs10127512;rs6670648;rs113734354;rs528409990;rs12402370;rs11808846;rs10127756;rs10127703;rs6687672;rs670…	ENSG00000162772	0
3	1:212920001-212960000	1:212760001-212800000	5.7019e-33	GSE87112	GM12878	intra	rs60308869;rs112207372;rs1857971;rs11120010;rs113552658;rs1507358;rs1507357;rs6540762;rs34261833;rs12404618;rs12404885;rs35121406;rs12129465;rs73081853;rs12133174;rs11806535;rs11811017;rs11120014;rs56243109;rs11120017;rs11120018;rs55840547;rs113798455;rs57449384;rs58203936;rs6688238;rs12137768;rs10127512;rs6670648;rs113734354;rs528409990;rs12402370;rs11808846;rs10127756;rs10127703;rs6687672;rs670…	ENSG00000162771	0
3	1:212960001-213000000	1:212760001-212800000	3.81936e-15	GSE87112	GM12878	intra	rs12145131;rs3832022;rs73083743;rs112304620;rs7552880;rs11808882;rs11809232;rs17856201;rs61736926;rs3738798;rs73083749	ENSG00000162771	0
3	1:212920001-212960000	1:212800001-212840000	4.18759e-26	GSE87112	GM12878	intra	rs60308869;rs112207372;rs1857971;rs11120010;rs113552658;rs1507358;rs1507357;rs6540762;rs34261833;rs12404618;rs12404885;rs35121406;rs12129465;rs73081853;rs12133174;rs11806535;rs11811017;rs11120014;rs56243109;rs11120017;rs11120018;rs55840547;rs113798455;rs57449384;rs58203936;rs6688238;rs12137768;rs10127512;rs6670648;rs113734354;rs528409990;rs12402370;rs11808846;rs10127756;rs10127703;rs6687672;rs670…	NA	0
3	1:212960001-213000000	1:212800001-212840000	1.23665e-15	GSE87112	GM12878	intra	rs12145131;rs3832022;rs73083743;rs112304620;rs7552880;rs11808882;rs11809232;rs17856201;rs61736926;rs3738798;rs73083749	NA	0
3	1:212880001-212920000	1:212840001-212880000	2.5364e-11	GSE87112	GM12878	intra	rs12117672;rs12140846;rs12139618;rs11120001;rs12119531;rs6665365;rs7525518;rs6662981;rs72288290;rs6681171;rs11810895;rs7546462;rs7546564;rs7536456;rs10711561;rs7536629;rs10863988;rs10863989;rs12729663;rs111425630;rs35213366;rs113151457;rs10465693;rs7545361;rs7537598;rs2492785;rs7546754;rs6540760;rs11120006;rs11120007;rs12128903;rs2358899;rs140675222;rs6694448;rs113505281;rs11800642;rs1046083;rs22…	ENSG00000123685	0
3	1:212920001-212960000	1:212840001-212880000	1.19363e-72	GSE87112	GM12878	intra	rs60308869;rs112207372;rs1857971;rs11120010;rs113552658;rs1507358;rs1507357;rs6540762;rs34261833;rs12404618;rs12404885;rs35121406;rs12129465;rs73081853;rs12133174;rs11806535;rs11811017;rs11120014;rs56243109;rs11120017;rs11120018;rs55840547;rs113798455;rs57449384;rs58203936;rs6688238;rs12137768;rs10127512;rs6670648;rs113734354;rs528409990;rs12402370;rs11808846;rs10127756;rs10127703;rs6687672;rs670…	ENSG00000123685	1
3	1:212960001-213000000	1:212840001-212880000	1.17005e-42	GSE87112	GM12878	intra	rs12145131;rs3832022;rs73083743;rs112304620;rs7552880;rs11808882;rs11809232;rs17856201;rs61736926;rs3738798;rs73083749	ENSG00000123685	0
3	1:213040001-213080000	1:212840001-212880000	3.81936e-15	GSE87112	GM12878	intra	rs11120052;rs148803018	ENSG00000123685	0
3	1:212960001-213000000	1:212920001-212960000	6.91322e-13	GSE87112	GM12878	intra	rs12145131;rs3832022;rs73083743;rs112304620;rs7552880;rs11808882;rs11809232;rs17856201;rs61736926;rs3738798;rs73083749	NA	0
3	1:213040001-213080000	1:212960001-213000000	3.31376e-07	GSE87112	GM12878	intra	rs11120052;rs148803018	ENSG00000117697:ENSG00000203705	0
14	6:106000001-106040000	6:105880001-105920000	5.15173e-11	GSE87112	GM12878	intra	rs80086726;rs139404151;rs78515917;rs78154188;rs75574786;rs9399921;rs75492242;rs75974596;rs80053757;rs9386457;rs12206296;rs9373792;rs9373793;rs9398034;rs74298268;rs76399774;rs7742365;rs74979135;rs12055433;rs74298269;rs7746460;rs11969090;rs11969091;rs7756713	NA	0
14	6:106040001-106080000	6:105880001-105920000	3.51035e-11	GSE87112	GM12878	intra	rs80163794;rs79733248;rs76829965;rs74720343;rs763131;rs61037498;rs10871986;rs58571729;rs75703895;rs6918008;rs77549728;rs78365027;rs12211131;rs12211284;rs76973679;rs78380086;rs76127124;rs76544477;rs76788094;rs75057796;rs78428175;rs113708587	NA	0
14	6:105960001-106000000	6:105920001-105960000	1.76791e-16	GSE87112	GM12878	intra	rs9386452;rs9386453;rs9386454;rs9384579	NA	0
14	6:106000001-106040000	6:105920001-105960000	4.11055e-32	GSE87112	GM12878	intra	rs80086726;rs139404151;rs78515917;rs78154188;rs75574786;rs9399921;rs75492242;rs75974596;rs80053757;rs9386457;rs12206296;rs9373792;rs9373793;rs9398034;rs74298268;rs76399774;rs7742365;rs74979135;rs12055433;rs74298269;rs7746460;rs11969090;rs11969091;rs7756713	NA	0
14	6:106040001-106080000	6:105920001-105960000	1.03798e-21	GSE87112	GM12878	intra	rs80163794;rs79733248;rs76829965;rs74720343;rs763131;rs61037498;rs10871986;rs58571729;rs75703895;rs6918008;rs77549728;rs78365027;rs12211131;rs12211284;rs76973679;rs78380086;rs76127124;rs76544477;rs76788094;rs75057796;rs78428175;rs113708587	NA	0
14	6:106000001-106040000	6:105960001-106000000	7.81679e-21	GSE87112	GM12878	intra	rs80086726;rs139404151;rs78515917;rs78154188;rs75574786;rs9399921;rs75492242;rs75974596;rs80053757;rs9386457;rs12206296;rs9373792;rs9373793;rs9398034;rs74298268;rs76399774;rs7742365;rs74979135;rs12055433;rs74298269;rs7746460;rs11969090;rs11969091;rs7756713	NA	0
14	6:106040001-106080000	6:105960001-106000000	2.15791e-14	GSE87112	GM12878	intra	rs80163794;rs79733248;rs76829965;rs74720343;rs763131;rs61037498;rs10871986;rs58571729;rs75703895;rs6918008;rs77549728;rs78365027;rs12211131;rs12211284;rs76973679;rs78380086;rs76127124;rs76544477;rs76788094;rs75057796;rs78428175;rs113708587	NA	0
14	6:106040001-106080000	6:106000001-106040000	3.58083e-17	GSE87112	GM12878	intra	rs80163794;rs79733248;rs76829965;rs74720343;rs763131;rs61037498;rs10871986;rs58571729;rs75703895;rs6918008;rs77549728;rs78365027;rs12211131;rs12211284;rs76973679;rs78380086;rs76127124;rs76544477;rs76788094;rs75057796;rs78428175;rs113708587	NA	0
15	6:142560001-142600000	6:142440001-142480000	5.53268e-07	GSE87112	GM12878	intra	rs1931985;rs1931986;rs551625645;rs9484606;rs9496306;rs7745188;rs9321859;rs2328322;rs4518515;rs2782533;rs9496309;6:142585221:CA:CAAA;rs1931989;rs1475772;rs146061424;rs2795303;rs2782538;rs2795306;rs9484607;rs1931990	ENSG00000203733:ENSG00000009844	0
17	7:10920001-10960000	7:8400001-8440000	9.65679e-08	GSE87112	GM12878	intra	rs116981103;rs58984744;rs73061423;rs187085558;rs143025974;rs73061434;rs7798038;rs73061441;rs79884263;rs56185004;rs6460772;rs11764721;rs17149823;rs16876733;rs11426654;rs376484804	NA	0
17	7:10920001-10960000	7:8440001-8480000	1.28319e-07	GSE87112	GM12878	intra	rs116981103;rs58984744;rs73061423;rs187085558;rs143025974;rs73061434;rs7798038;rs73061441;rs79884263;rs56185004;rs6460772;rs11764721;rs17149823;rs16876733;rs11426654;rs376484804	ENSG00000122584	0
17	7:10920001-10960000	7:8480001-8520000	8.11555e-07	GSE87112	GM12878	intra	rs116981103;rs58984744;rs73061423;rs187085558;rs143025974;rs73061434;rs7798038;rs73061441;rs79884263;rs56185004;rs6460772;rs11764721;rs17149823;rs16876733;rs11426654;rs376484804	NA	0
18	7:22400001-22440000	7:21400001-21440000	2.00847e-07	GSE87112	GM12878	intra	rs12531660	NA	0
18	7:22400001-22440000	7:22120001-22160000	1.97799e-15	GSE87112	GM12878	intra	rs12531660	NA	0
18	7:22480001-22520000	7:22120001-22160000	4.1903e-26	GSE87112	GM12878	intra	rs2528852;rs2528853;rs73083146;rs79752786;rs60219727;rs67811380;rs28464723;rs10235825;rs10236224;rs66519458;rs34284408;rs73083161;rs12536301;rs78567398;rs73083167;rs28510475;rs73083175;rs78794399;rs12155448;rs28728057;rs201573634;rs28377318;rs28449173;rs10279905	NA	0
18	7:22400001-22440000	7:22160001-22200000	8.96461e-18	GSE87112	GM12878	intra	rs12531660	NA	0
18	7:22480001-22520000	7:22160001-22200000	1.0033e-16	GSE87112	GM12878	intra	rs2528852;rs2528853;rs73083146;rs79752786;rs60219727;rs67811380;rs28464723;rs10235825;rs10236224;rs66519458;rs34284408;rs73083161;rs12536301;rs78567398;rs73083167;rs28510475;rs73083175;rs78794399;rs12155448;rs28728057;rs201573634;rs28377318;rs28449173;rs10279905	NA	0
18	7:22400001-22440000	7:22200001-22240000	2.34634e-13	GSE87112	GM12878	intra	rs12531660	NA	0
18	7:22480001-22520000	7:22200001-22240000	1.97799e-15	GSE87112	GM12878	intra	rs2528852;rs2528853;rs73083146;rs79752786;rs60219727;rs67811380;rs28464723;rs10235825;rs10236224;rs66519458;rs34284408;rs73083161;rs12536301;rs78567398;rs73083167;rs28510475;rs73083175;rs78794399;rs12155448;rs28728057;rs201573634;rs28377318;rs28449173;rs10279905	NA	0
18	7:22400001-22440000	7:22240001-22280000	4.33332e-26	GSE87112	GM12878	intra	rs12531660	NA	0
18	7:22480001-22520000	7:22240001-22280000	2.45313e-15	GSE87112	GM12878	intra	rs2528852;rs2528853;rs73083146;rs79752786;rs60219727;rs67811380;rs28464723;rs10235825;rs10236224;rs66519458;rs34284408;rs73083161;rs12536301;rs78567398;rs73083167;rs28510475;rs73083175;rs78794399;rs12155448;rs28728057;rs201573634;rs28377318;rs28449173;rs10279905	NA	0
18	7:22400001-22440000	7:22280001-22320000	3.77028e-10	GSE87112	GM12878	intra	rs12531660	NA	0
18	7:22400001-22440000	7:22320001-22360000	4.41692e-39	GSE87112	GM12878	intra	rs12531660	NA	0
18	7:22480001-22520000	7:22320001-22360000	9.70566e-08	GSE87112	GM12878	intra	rs2528852;rs2528853;rs73083146;rs79752786;rs60219727;rs67811380;rs28464723;rs10235825;rs10236224;rs66519458;rs34284408;rs73083161;rs12536301;rs78567398;rs73083167;rs28510475;rs73083175;rs78794399;rs12155448;rs28728057;rs201573634;rs28377318;rs28449173;rs10279905	NA	0
18	7:22400001-22440000	7:22360001-22400000	2.42954e-67	GSE87112	GM12878	intra	rs12531660	ENSG00000136237	0
18	7:22480001-22520000	7:22360001-22400000	1.43212e-17	GSE87112	GM12878	intra	rs2528852;rs2528853;rs73083146;rs79752786;rs60219727;rs67811380;rs28464723;rs10235825;rs10236224;rs66519458;rs34284408;rs73083161;rs12536301;rs78567398;rs73083167;rs28510475;rs73083175;rs78794399;rs12155448;rs28728057;rs201573634;rs28377318;rs28449173;rs10279905	ENSG00000136237	0
18	7:22480001-22520000	7:22400001-22440000	3.62857e-22	GSE87112	GM12878	intra	rs2528852;rs2528853;rs73083146;rs79752786;rs60219727;rs67811380;rs28464723;rs10235825;rs10236224;rs66519458;rs34284408;rs73083161;rs12536301;rs78567398;rs73083167;rs28510475;rs73083175;rs78794399;rs12155448;rs28728057;rs201573634;rs28377318;rs28449173;rs10279905	NA	0
20	7:86520001-86560000	7:86200001-86240000	2.96371e-07	GSE87112	GM12878	intra	rs7781002;rs12704297;rs55979904	NA	0
20	7:86520001-86560000	7:86280001-86320000	9.73755e-07	GSE87112	GM12878	intra	rs7781002;rs12704297;rs55979904	NA	0
20	7:86560001-86600000	7:86520001-86560000	2.10665e-12	GSE87112	GM12878	intra	rs7797095;rs36098544;rs6976877	NA	0
21	8:9600001-9640000	8:8600001-8640000	1.56911e-08	GSE87112	GM12878	intra	rs79488099	NA	0
21	8:9600001-9640000	8:8840001-8880000	9.73017e-09	GSE87112	GM12878	intra	rs79488099	ENSG00000104626	0
21	8:9600001-9640000	8:8880001-8920000	3.33353e-08	GSE87112	GM12878	intra	rs79488099	NA	0
21	8:9520001-9560000	8:9160001-9200000	6.17438e-08	GSE87112	GM12878	intra	rs117958655	NA	0
21	8:9600001-9640000	8:9160001-9200000	1.49029e-12	GSE87112	GM12878	intra	rs79488099	NA	0
21	8:9520001-9560000	8:9200001-9240000	6.995e-09	GSE87112	GM12878	intra	rs117958655	NA	0
21	8:9600001-9640000	8:9240001-9280000	9.67327e-09	GSE87112	GM12878	intra	rs79488099	NA	0
21	8:9520001-9560000	8:9400001-9440000	5.10187e-11	GSE87112	GM12878	intra	rs117958655	ENSG00000173273	0
21	8:9600001-9640000	8:9400001-9440000	1.9019e-16	GSE87112	GM12878	intra	rs79488099	ENSG00000173273	0
21	8:9520001-9560000	8:9440001-9480000	1.50869e-07	GSE87112	GM12878	intra	rs117958655	NA	0
21	8:9600001-9640000	8:9440001-9480000	2.33077e-09	GSE87112	GM12878	intra	rs79488099	NA	0
23	8:90920001-90960000	8:90720001-90760000	2.17045e-17	GSE87112	GM12878	intra	rs13312954;rs144120741	NA	0
23	8:90960001-91000000	8:90720001-90760000	3.29321e-34	GSE87112	GM12878	intra	rs199887317;rs200407434;rs2280779;rs74376487;rs16901941;rs1805811;rs1805815;rs13312921;rs1805824;rs138144058;rs1805826;rs769418;rs3358;rs7818138;rs1805837;rs1805839	NA	0
23	8:91000001-91040000	8:90720001-90760000	9.88172e-22	GSE87112	GM12878	intra	rs75864200;rs1805850;rs73306482;rs1805855;rs16902273;rs558992019;rs1805860;rs78817523;rs6989727;rs1805862;rs16902355;rs2158423;rs144153068;rs7845669;rs57317967;rs1805880;rs1805882;rs16902428;rs73308404;rs74648935;rs73694304;rs80345146;rs74401355;rs7000324;rs145535542;rs186782016;rs149129151;rs148312866;rs138467830;rs140005479;rs139274991	NA	0
23	8:91040001-91080000	8:90720001-90760000	4.31402e-08	GSE87112	GM12878	intra	rs7834282;rs76743346;rs1805885;rs2267542;rs76611211;rs1805888;rs7844005;rs7845155;rs7845572;rs551298999;rs7813378;rs7822786;rs74827774;rs10504888;rs2074594;rs2074595;rs7826471;rs16902558;rs7006767;rs146885499;rs10435550;rs10435551;rs182512327;rs117047916;rs138090004;rs7829659;rs113828151;rs4477076;rs534635267;rs74837290;rs117706384;rs148648755;rs74306236;rs150877796;rs1805894;rs78408336;rs7749504…	NA	0
23	8:90920001-90960000	8:90760001-90800000	4.95972e-17	GSE87112	GM12878	intra	rs13312954;rs144120741	ENSG00000104312	0
23	8:90960001-91000000	8:90760001-90800000	1.58073e-24	GSE87112	GM12878	intra	rs199887317;rs200407434;rs2280779;rs74376487;rs16901941;rs1805811;rs1805815;rs13312921;rs1805824;rs138144058;rs1805826;rs769418;rs3358;rs7818138;rs1805837;rs1805839	ENSG00000104312	0
23	8:91000001-91040000	8:90760001-90800000	6.07027e-14	GSE87112	GM12878	intra	rs75864200;rs1805850;rs73306482;rs1805855;rs16902273;rs558992019;rs1805860;rs78817523;rs6989727;rs1805862;rs16902355;rs2158423;rs144153068;rs7845669;rs57317967;rs1805880;rs1805882;rs16902428;rs73308404;rs74648935;rs73694304;rs80345146;rs74401355;rs7000324;rs145535542;rs186782016;rs149129151;rs148312866;rs138467830;rs140005479;rs139274991	ENSG00000104312	0
23	8:90920001-90960000	8:90800001-90840000	9.21587e-22	GSE87112	GM12878	intra	rs13312954;rs144120741	NA	0
23	8:90960001-91000000	8:90800001-90840000	2.93256e-23	GSE87112	GM12878	intra	rs199887317;rs200407434;rs2280779;rs74376487;rs16901941;rs1805811;rs1805815;rs13312921;rs1805824;rs138144058;rs1805826;rs769418;rs3358;rs7818138;rs1805837;rs1805839	NA	0
23	8:91000001-91040000	8:90800001-90840000	1.94293e-10	GSE87112	GM12878	intra	rs75864200;rs1805850;rs73306482;rs1805855;rs16902273;rs558992019;rs1805860;rs78817523;rs6989727;rs1805862;rs16902355;rs2158423;rs144153068;rs7845669;rs57317967;rs1805880;rs1805882;rs16902428;rs73308404;rs74648935;rs73694304;rs80345146;rs74401355;rs7000324;rs145535542;rs186782016;rs149129151;rs148312866;rs138467830;rs140005479;rs139274991	NA	0
23	8:90920001-90960000	8:90840001-90880000	8.40045e-25	GSE87112	GM12878	intra	rs13312954;rs144120741	NA	0
23	8:90960001-91000000	8:90840001-90880000	2.03124e-33	GSE87112	GM12878	intra	rs199887317;rs200407434;rs2280779;rs74376487;rs16901941;rs1805811;rs1805815;rs13312921;rs1805824;rs138144058;rs1805826;rs769418;rs3358;rs7818138;rs1805837;rs1805839	NA	0
23	8:91000001-91040000	8:90840001-90880000	1.3949e-16	GSE87112	GM12878	intra	rs75864200;rs1805850;rs73306482;rs1805855;rs16902273;rs558992019;rs1805860;rs78817523;rs6989727;rs1805862;rs16902355;rs2158423;rs144153068;rs7845669;rs57317967;rs1805880;rs1805882;rs16902428;rs73308404;rs74648935;rs73694304;rs80345146;rs74401355;rs7000324;rs145535542;rs186782016;rs149129151;rs148312866;rs138467830;rs140005479;rs139274991	NA	0
23	8:90920001-90960000	8:90880001-90920000	6.13536e-12	GSE87112	GM12878	intra	rs13312954;rs144120741	ENSG00000164823	0
23	8:90960001-91000000	8:90880001-90920000	9.04932e-15	GSE87112	GM12878	intra	rs199887317;rs200407434;rs2280779;rs74376487;rs16901941;rs1805811;rs1805815;rs13312921;rs1805824;rs138144058;rs1805826;rs769418;rs3358;rs7818138;rs1805837;rs1805839	ENSG00000164823	0
23	8:90960001-91000000	8:90920001-90960000	3.99074e-28	GSE87112	GM12878	intra	rs199887317;rs200407434;rs2280779;rs74376487;rs16901941;rs1805811;rs1805815;rs13312921;rs1805824;rs138144058;rs1805826;rs769418;rs3358;rs7818138;rs1805837;rs1805839	NA	0
23	8:91000001-91040000	8:90920001-90960000	2.09899e-08	GSE87112	GM12878	intra	rs75864200;rs1805850;rs73306482;rs1805855;rs16902273;rs558992019;rs1805860;rs78817523;rs6989727;rs1805862;rs16902355;rs2158423;rs144153068;rs7845669;rs57317967;rs1805880;rs1805882;rs16902428;rs73308404;rs74648935;rs73694304;rs80345146;rs74401355;rs7000324;rs145535542;rs186782016;rs149129151;rs148312866;rs138467830;rs140005479;rs139274991	NA	0
23	8:91040001-91080000	8:91000001-91040000	3.09145e-09	GSE87112	GM12878	intra	rs7834282;rs76743346;rs1805885;rs2267542;rs76611211;rs1805888;rs7844005;rs7845155;rs7845572;rs551298999;rs7813378;rs7822786;rs74827774;rs10504888;rs2074594;rs2074595;rs7826471;rs16902558;rs7006767;rs146885499;rs10435550;rs10435551;rs182512327;rs117047916;rs138090004;rs7829659;rs113828151;rs4477076;rs534635267;rs74837290;rs117706384;rs148648755;rs74306236;rs150877796;rs1805894;rs78408336;rs7749504…	ENSG00000104325:ENSG00000104320	0
26	9:111720001-111760000	9:111680001-111720000	9.5759e-09	GSE87112	GM12878	intra	rs113061571;rs141184426;rs10979627;rs10979628;rs10979629;rs4978762;rs12337419;rs10979631;rs2304780;rs12340408;rs78804430;rs4978765;rs80255527;rs12341672;rs1417715;rs28361136;rs4978378;rs12342630;rs59887633;rs10979637;rs12340116;rs12345118;rs12349436;rs3818741;rs10979639;rs12552110;rs10283602;rs10283849;rs2274926;rs138325532;rs12346445;rs3831238;rs2297578;rs2297577;rs10979644	ENSG00000070061:ENSG00000119328	0
26	9:111760001-111800000	9:111680001-111720000	1.90718e-08	GSE87112	GM12878	intra	rs4978379;rs4978380;rs4978381;rs4978382;rs12348528;rs10979648;rs112957440;rs56902713;rs12555920;rs12335597;rs10979650;rs10979651;rs72758394;rs66633513;rs12343956;rs28361102;rs142108026;rs138720360;rs12350980;rs10816768	ENSG00000070061:ENSG00000119328	1
26	9:111840001-111880000	9:111680001-111720000	1.05785e-09	GSE87112	GM12878	intra	rs10979690;rs12352618	ENSG00000070061:ENSG00000119328	0
26	9:111880001-111920000	9:111720001-111760000	2.76396e-08	GSE87112	GM12878	intra	rs12348596;rs75925133;rs139746026;rs113223622;rs554068448	NA	0
26	9:111840001-111880000	9:111760001-111800000	2.81798e-07	GSE87112	GM12878	intra	rs10979690;rs12352618	ENSG00000119326	0
26	9:111880001-111920000	9:111760001-111800000	1.86661e-08	GSE87112	GM12878	intra	rs12348596;rs75925133;rs139746026;rs113223622;rs554068448	ENSG00000119326	0
26	9:111880001-111920000	9:111840001-111880000	9.6214e-20	GSE87112	GM12878	intra	rs12348596;rs75925133;rs139746026;rs113223622;rs554068448	NA	0
27	9:126840001-126880000	9:126320001-126360000	1.8512e-08	GSE87112	GM12878	intra	rs543581421;rs77861038;rs7851862;rs143343840;rs148340621;rs74309576;rs145874138;rs117633815;rs80231193;rs75518436;rs116397456;rs75125574;rs76204549;rs10986219	NA	0
29	10:12080001-12120000	10:11560001-11600000	3.1324e-11	GSE87112	GM12878	intra	rs139507960;rs7077283;rs566670876;rs142780207	NA	0
29	10:12080001-12120000	10:11600001-11640000	1.3708e-08	GSE87112	GM12878	intra	rs139507960;rs7077283;rs566670876;rs142780207	NA	0
29	10:12080001-12120000	10:11640001-11680000	2.8127e-08	GSE87112	GM12878	intra	rs139507960;rs7077283;rs566670876;rs142780207	ENSG00000148429	0
29	10:12080001-12120000	10:12000001-12040000	3.7717e-07	GSE87112	GM12878	intra	rs139507960;rs7077283;rs566670876;rs142780207	NA	0
29	10:12080001-12120000	10:12040001-12080000	3.50464e-16	GSE87112	GM12878	intra	rs139507960;rs7077283;rs566670876;rs142780207	NA	0
29	10:12120001-12160000	10:12080001-12120000	4.04857e-11	GSE87112	GM12878	intra	rs2895503;rs72779618;rs7098272;rs10906073;rs7094385;rs7068532;rs12218870;rs9424148;rs11257540;rs143886152;rs11257541;rs7899595	ENSG00000151461:ENSG00000181192	1
31	12:102160001-102200000	12:101720001-101760000	9.47498e-08	GSE87112	GM12878	intra	rs77885533;rs115312174	NA	0
31	12:102160001-102200000	12:101760001-101800000	6.68337e-07	GSE87112	GM12878	intra	rs77885533;rs115312174	NA	0
31	12:102120001-102160000	12:101800001-101840000	8.09768e-08	GSE87112	GM12878	intra	rs143727536;rs75021879;rs116391610;rs114303540;rs7957994;rs111593080;rs150803404	ENSG00000120805	0
31	12:102160001-102200000	12:101800001-101840000	6.53864e-13	GSE87112	GM12878	intra	rs77885533;rs115312174	ENSG00000120805	0
31	12:102160001-102200000	12:101840001-101880000	4.26001e-07	GSE87112	GM12878	intra	rs77885533;rs115312174	ENSG00000166211	0
31	12:102160001-102200000	12:102000001-102040000	1.72952e-13	GSE87112	GM12878	intra	rs77885533;rs115312174	NA	0
31	12:102200001-102240000	12:102160001-102200000	1.01494e-23	GSE87112	GM12878	intra	rs79070432;rs79549170;rs192641678;rs117146347	NA	0
35	13:41560001-41600000	13:40240001-40280000	5.41863e-08	GSE87112	GM12878	intra	rs9525443	NA	0
35	13:41560001-41600000	13:40520001-40560000	9.88418e-07	GSE87112	GM12878	intra	rs9525443	NA	0
35	13:41560001-41600000	13:40600001-40640000	5.63052e-07	GSE87112	GM12878	intra	rs9525443	NA	0
35	13:41560001-41600000	13:40760001-40800000	1.21679e-08	GSE87112	GM12878	intra	rs9525443	NA	0
35	13:41560001-41600000	13:41120001-41160000	3.27401e-09	GSE87112	GM12878	intra	rs9525443	NA	0
35	13:41560001-41600000	13:41200001-41240000	2.50515e-18	GSE87112	GM12878	intra	rs9525443	NA	0
35	13:41560001-41600000	13:41240001-41280000	2.2862e-19	GSE87112	GM12878	intra	rs9525443	ENSG00000150907	0
35	13:41600001-41640000	13:41240001-41280000	1.93639e-10	GSE87112	GM12878	intra	rs7997906;rs61962750;rs8002341;rs55704414;rs4444207;rs7332895;rs7329068;rs1329520	ENSG00000150907	0
35	13:41560001-41600000	13:41320001-41360000	3.20058e-32	GSE87112	GM12878	intra	rs9525443	ENSG00000102738	0
35	13:41600001-41640000	13:41320001-41360000	4.42962e-20	GSE87112	GM12878	intra	rs7997906;rs61962750;rs8002341;rs55704414;rs4444207;rs7332895;rs7329068;rs1329520	ENSG00000102738	0
35	13:41560001-41600000	13:41360001-41400000	5.9873e-19	GSE87112	GM12878	intra	rs9525443	ENSG00000102743	0
35	13:41600001-41640000	13:41360001-41400000	3.319e-10	GSE87112	GM12878	intra	rs7997906;rs61962750;rs8002341;rs55704414;rs4444207;rs7332895;rs7329068;rs1329520	ENSG00000102743	0
35	13:41560001-41600000	13:41480001-41520000	1.03267e-64	GSE87112	GM12878	intra	rs9525443	NA	0
35	13:41600001-41640000	13:41480001-41520000	5.2573e-38	GSE87112	GM12878	intra	rs7997906;rs61962750;rs8002341;rs55704414;rs4444207;rs7332895;rs7329068;rs1329520	NA	0
35	13:41560001-41600000	13:41520001-41560000	6.33556e-186	GSE87112	GM12878	intra	rs9525443	NA	0
35	13:41600001-41640000	13:41520001-41560000	1.57583e-40	GSE87112	GM12878	intra	rs7997906;rs61962750;rs8002341;rs55704414;rs4444207;rs7332895;rs7329068;rs1329520	NA	0
35	13:41640001-41680000	13:41520001-41560000	3.55119e-17	GSE87112	GM12878	intra	rs60223575;rs61964864;rs9532720;rs7994783;rs9525448;rs59936027;rs11838725;rs4942023;rs61964871	NA	0
35	13:41600001-41640000	13:41560001-41600000	1.33074e-60	GSE87112	GM12878	intra	rs7997906;rs61962750;rs8002341;rs55704414;rs4444207;rs7332895;rs7329068;rs1329520	NA	0
35	13:41640001-41680000	13:41560001-41600000	1.2827e-10	GSE87112	GM12878	intra	rs60223575;rs61964864;rs9532720;rs7994783;rs9525448;rs59936027;rs11838725;rs4942023;rs61964871	NA	0
40	15:32000001-32040000	15:30960001-31000000	1.02814e-44	GSE87112	GM12878	intra	rs138519422	NA	0
40	15:31840001-31880000	15:31160001-31200000	5.53229e-09	GSE87112	GM12878	intra	rs117856173	ENSG00000198690	0
40	15:32080001-32120000	15:31920001-31960000	6.55411e-10	GSE87112	GM12878	intra	rs141982659	NA	0
41	15:35800001-35840000	15:35360001-35400000	4.28338e-07	GSE87112	GM12878	intra	rs11634391;rs201971294;rs150630187;rs34037642;rs1443814;rs60681594;rs10851978;rs11632044;rs1020307;rs35660588;rs1838232;rs78819783;rs77402800;rs78256021	NA	0
42	15:37920001-37960000	15:36560001-36600000	8.32997e-08	GSE87112	GM12878	intra	rs8029655	NA	0
47	19:56680001-56720000	19:56360001-56400000	7.04729e-08	GSE87112	GM12878	intra	rs10425893;rs10405607;rs74513860;rs3810336;rs4801681;rs16987032;rs35935265;rs71184328;rs8104504;rs8108138;rs8107214	NA	0
48	20:8680001-8720000	20:7920001-7960000	1.3479e-12	GSE87112	GM12878	intra	rs6133611;rs150350441;rs6133612;rs6140702;rs11472797;rs200234185;rs6056046;rs6086571	ENSG00000101323	0
48	20:8680001-8720000	20:7960001-8000000	7.15909e-12	GSE87112	GM12878	intra	rs6133611;rs150350441;rs6133612;rs6140702;rs11472797;rs200234185;rs6056046;rs6086571	ENSG00000125827	0
48	20:8720001-8760000	20:7960001-8000000	2.65819e-09	GSE87112	GM12878	intra	rs6140705;rs6056055;rs6140706;rs150956180;rs11475240;rs1028370;rs1028368;rs6118307;rs6086581;rs6086582;rs8125110;rs2294596;rs6086584;rs376412796;rs6077418;rs6133617;rs6133618;rs6140712;rs6133619;rs2235613;rs13041711;rs6056100;rs6086590	ENSG00000125827	0
48	20:8600001-8640000	20:8000001-8040000	7.32507e-08	GSE87112	GM12878	intra	rs17365739	ENSG00000125827	0
48	20:8680001-8720000	20:8000001-8040000	2.76695e-22	GSE87112	GM12878	intra	rs6133611;rs150350441;rs6133612;rs6140702;rs11472797;rs200234185;rs6056046;rs6086571	ENSG00000125827	0
48	20:8720001-8760000	20:8000001-8040000	2.55932e-17	GSE87112	GM12878	intra	rs6140705;rs6056055;rs6140706;rs150956180;rs11475240;rs1028370;rs1028368;rs6118307;rs6086581;rs6086582;rs8125110;rs2294596;rs6086584;rs376412796;rs6077418;rs6133617;rs6133618;rs6140712;rs6133619;rs2235613;rs13041711;rs6056100;rs6086590	ENSG00000125827	0
48	20:8680001-8720000	20:8040001-8080000	3.53778e-21	GSE87112	GM12878	intra	rs6133611;rs150350441;rs6133612;rs6140702;rs11472797;rs200234185;rs6056046;rs6086571	NA	0
48	20:8720001-8760000	20:8040001-8080000	4.07338e-10	GSE87112	GM12878	intra	rs6140705;rs6056055;rs6140706;rs150956180;rs11475240;rs1028370;rs1028368;rs6118307;rs6086581;rs6086582;rs8125110;rs2294596;rs6086584;rs376412796;rs6077418;rs6133617;rs6133618;rs6140712;rs6133619;rs2235613;rs13041711;rs6056100;rs6086590	NA	0
48	20:8680001-8720000	20:8080001-8120000	2.93624e-10	GSE87112	GM12878	intra	rs6133611;rs150350441;rs6133612;rs6140702;rs11472797;rs200234185;rs6056046;rs6086571	ENSG00000182621	0
48	20:8720001-8760000	20:8120001-8160000	7.32507e-08	GSE87112	GM12878	intra	rs6140705;rs6056055;rs6140706;rs150956180;rs11475240;rs1028370;rs1028368;rs6118307;rs6086581;rs6086582;rs8125110;rs2294596;rs6086584;rs376412796;rs6077418;rs6133617;rs6133618;rs6140712;rs6133619;rs2235613;rs13041711;rs6056100;rs6086590	NA	0
48	20:8680001-8720000	20:8160001-8200000	2.73446e-09	GSE87112	GM12878	intra	rs6133611;rs150350441;rs6133612;rs6140702;rs11472797;rs200234185;rs6056046;rs6086571	NA	0
48	20:8720001-8760000	20:8160001-8200000	3.85009e-08	GSE87112	GM12878	intra	rs6140705;rs6056055;rs6140706;rs150956180;rs11475240;rs1028370;rs1028368;rs6118307;rs6086581;rs6086582;rs8125110;rs2294596;rs6086584;rs376412796;rs6077418;rs6133617;rs6133618;rs6140712;rs6133619;rs2235613;rs13041711;rs6056100;rs6086590	NA	0
48	20:8680001-8720000	20:8200001-8240000	3.95957e-08	GSE87112	GM12878	intra	rs6133611;rs150350441;rs6133612;rs6140702;rs11472797;rs200234185;rs6056046;rs6086571	NA	0
48	20:8680001-8720000	20:8280001-8320000	1.56553e-09	GSE87112	GM12878	intra	rs6133611;rs150350441;rs6133612;rs6140702;rs11472797;rs200234185;rs6056046;rs6086571	NA	0
48	20:8680001-8720000	20:8480001-8520000	8.14444e-08	GSE87112	GM12878	intra	rs6133611;rs150350441;rs6133612;rs6140702;rs11472797;rs200234185;rs6056046;rs6086571	NA	0
50	21:37840001-37880000	21:37480001-37520000	4.7643e-14	GSE87112	GM12878	intra	rs2850102;rs10624094;rs2850108;rs2845764;rs2249115;rs2850110;rs2845766;21:37854626:A:AGATGGATGGATG;rs66518968;rs2633334;rs2845769;rs170182;rs59059205;rs59285877;rs59724458;rs35599107;rs35857368;rs55666618;rs13047783;rs1318500;rs550821172;rs564357866;rs533220067;rs546597675;rs566808313;rs35030913;rs2850115;rs2776290;rs2071051;rs58865958	ENSG00000159231	0
2	1:113640001-113680000	1:113840001-113880000	2.45265e-09	GSE87112	hESC	intra	rs17442872;rs112997127	NA	0
2	1:113640001-113680000	1:113920001-113960000	2.22476e-40	GSE87112	hESC	intra	rs17442872;rs112997127	ENSG00000081026	0
2	1:113640001-113680000	1:113960001-114000000	1.40129e-13	GSE87112	hESC	intra	rs17442872;rs112997127	NA	0
2	1:113640001-113680000	1:114000001-114040000	5.50241e-10	GSE87112	hESC	intra	rs17442872;rs112997127	NA	0
2	1:113640001-113680000	1:114040001-114080000	7.06647e-08	GSE87112	hESC	intra	rs17442872;rs112997127	NA	0
2	1:113640001-113680000	1:114080001-114120000	8.11878e-15	GSE87112	hESC	intra	rs17442872;rs112997127	NA	0
2	1:113640001-113680000	1:114120001-114160000	2.34475e-08	GSE87112	hESC	intra	rs17442872;rs112997127	NA	0
2	1:113640001-113680000	1:114160001-114200000	2.44404e-07	GSE87112	hESC	intra	rs17442872;rs112997127	NA	0
2	1:113640001-113680000	1:114200001-114240000	3.4278e-40	GSE87112	hESC	intra	rs17442872;rs112997127	NA	0
2	1:113640001-113680000	1:114240001-114280000	4.98952e-10	GSE87112	hESC	intra	rs17442872;rs112997127	NA	0
2	1:113640001-113680000	1:114280001-114320000	3.41848e-08	GSE87112	hESC	intra	rs17442872;rs112997127	ENSG00000116793	0
2	1:113640001-113680000	1:114320001-114360000	2.42876e-09	GSE87112	hESC	intra	rs17442872;rs112997127	ENSG00000081019	0
2	1:113640001-113680000	1:114400001-114440000	9.41927e-09	GSE87112	hESC	intra	rs17442872;rs112997127	ENSG00000134242:ENSG00000188761	0
2	1:113640001-113680000	1:114440001-114480000	2.82641e-09	GSE87112	hESC	intra	rs17442872;rs112997127	ENSG00000134262:ENSG00000118655:ENSG00000163349	0
3	1:212880001-212920000	1:213160001-213200000	1.7904e-08	GSE87112	hESC	intra	rs12117672;rs12140846;rs12139618;rs11120001;rs12119531;rs6665365;rs7525518;rs6662981;rs72288290;rs6681171;rs11810895;rs7546462;rs7546564;rs7536456;rs10711561;rs7536629;rs10863988;rs10863989;rs12729663;rs111425630;rs35213366;rs113151457;rs10465693;rs7545361;rs7537598;rs2492785;rs7546754;rs6540760;rs11120006;rs11120007;rs12128903;rs2358899;rs140675222;rs6694448;rs113505281;rs11800642;rs1046083;rs22…	ENSG00000174606	0
3	1:212920001-212960000	1:212960001-213000000	9.26676e-16	GSE87112	hESC	intra	rs60308869;rs112207372;rs1857971;rs11120010;rs113552658;rs1507358;rs1507357;rs6540762;rs34261833;rs12404618;rs12404885;rs35121406;rs12129465;rs73081853;rs12133174;rs11806535;rs11811017;rs11120014;rs56243109;rs11120017;rs11120018;rs55840547;rs113798455;rs57449384;rs58203936;rs6688238;rs12137768;rs10127512;rs6670648;rs113734354;rs528409990;rs12402370;rs11808846;rs10127756;rs10127703;rs6687672;rs670…	ENSG00000117697:ENSG00000203705	1
3	1:212920001-212960000	1:213040001-213080000	1.12596e-07	GSE87112	hESC	intra	rs60308869;rs112207372;rs1857971;rs11120010;rs113552658;rs1507358;rs1507357;rs6540762;rs34261833;rs12404618;rs12404885;rs35121406;rs12129465;rs73081853;rs12133174;rs11806535;rs11811017;rs11120014;rs56243109;rs11120017;rs11120018;rs55840547;rs113798455;rs57449384;rs58203936;rs6688238;rs12137768;rs10127512;rs6670648;rs113734354;rs528409990;rs12402370;rs11808846;rs10127756;rs10127703;rs6687672;rs670…	NA	0
3	1:212920001-212960000	1:213120001-213160000	3.70239e-14	GSE87112	hESC	intra	rs60308869;rs112207372;rs1857971;rs11120010;rs113552658;rs1507358;rs1507357;rs6540762;rs34261833;rs12404618;rs12404885;rs35121406;rs12129465;rs73081853;rs12133174;rs11806535;rs11811017;rs11120014;rs56243109;rs11120017;rs11120018;rs55840547;rs113798455;rs57449384;rs58203936;rs6688238;rs12137768;rs10127512;rs6670648;rs113734354;rs528409990;rs12402370;rs11808846;rs10127756;rs10127703;rs6687672;rs670…	ENSG00000143494	1
3	1:212920001-212960000	1:213160001-213200000	2.17461e-62	GSE87112	hESC	intra	rs60308869;rs112207372;rs1857971;rs11120010;rs113552658;rs1507358;rs1507357;rs6540762;rs34261833;rs12404618;rs12404885;rs35121406;rs12129465;rs73081853;rs12133174;rs11806535;rs11811017;rs11120014;rs56243109;rs11120017;rs11120018;rs55840547;rs113798455;rs57449384;rs58203936;rs6688238;rs12137768;rs10127512;rs6670648;rs113734354;rs528409990;rs12402370;rs11808846;rs10127756;rs10127703;rs6687672;rs670…	ENSG00000174606	1
3	1:212920001-212960000	1:213240001-213280000	6.39632e-18	GSE87112	hESC	intra	rs60308869;rs112207372;rs1857971;rs11120010;rs113552658;rs1507358;rs1507357;rs6540762;rs34261833;rs12404618;rs12404885;rs35121406;rs12129465;rs73081853;rs12133174;rs11806535;rs11811017;rs11120014;rs56243109;rs11120017;rs11120018;rs55840547;rs113798455;rs57449384;rs58203936;rs6688238;rs12137768;rs10127512;rs6670648;rs113734354;rs528409990;rs12402370;rs11808846;rs10127756;rs10127703;rs6687672;rs670…	NA	0
3	1:212960001-213000000	1:213040001-213080000	1.5971e-09	GSE87112	hESC	intra	rs12145131;rs3832022;rs73083743;rs112304620;rs7552880;rs11808882;rs11809232;rs17856201;rs61736926;rs3738798;rs73083749	NA	0
3	1:212960001-213000000	1:213120001-213160000	9.72927e-23	GSE87112	hESC	intra	rs12145131;rs3832022;rs73083743;rs112304620;rs7552880;rs11808882;rs11809232;rs17856201;rs61736926;rs3738798;rs73083749	ENSG00000143494	0
3	1:212960001-213000000	1:213160001-213200000	3.43265e-58	GSE87112	hESC	intra	rs12145131;rs3832022;rs73083743;rs112304620;rs7552880;rs11808882;rs11809232;rs17856201;rs61736926;rs3738798;rs73083749	ENSG00000174606	0
3	1:212960001-213000000	1:213200001-213240000	1.04782e-07	GSE87112	hESC	intra	rs12145131;rs3832022;rs73083743;rs112304620;rs7552880;rs11808882;rs11809232;rs17856201;rs61736926;rs3738798;rs73083749	ENSG00000136643	0
3	1:212960001-213000000	1:213240001-213280000	2.6992e-21	GSE87112	hESC	intra	rs12145131;rs3832022;rs73083743;rs112304620;rs7552880;rs11808882;rs11809232;rs17856201;rs61736926;rs3738798;rs73083749	NA	0
3	1:213040001-213080000	1:213120001-213160000	8.25532e-11	GSE87112	hESC	intra	rs11120052;rs148803018	ENSG00000143494	0
3	1:213040001-213080000	1:213160001-213200000	3.94746e-20	GSE87112	hESC	intra	rs11120052;rs148803018	ENSG00000174606	0
4	2:164320001-164360000	2:164360001-164400000	4.36242e-54	GSE87112	hESC	intra	rs75052139;rs76846264;rs75507536;rs75737830;rs74410371;rs79630233;rs74514165;rs76093797;rs78524448;rs78088570;rs74958674;rs80335286;rs73027876;rs80354282;rs147661673;rs117321086;rs117665612;rs201213299;rs145521958;rs187375409;rs77789786;rs73027879;rs137883298;rs117606967;rs77307240;2:164336959:T:TCAAA;rs78562402;rs148265147;rs11894625;rs80351176;rs80213894;rs549805352;rs79178425;rs1542509;rs76049…	NA	0
4	2:164320001-164360000	2:164400001-164440000	2.72607e-22	GSE87112	hESC	intra	rs75052139;rs76846264;rs75507536;rs75737830;rs74410371;rs79630233;rs74514165;rs76093797;rs78524448;rs78088570;rs74958674;rs80335286;rs73027876;rs80354282;rs147661673;rs117321086;rs117665612;rs201213299;rs145521958;rs187375409;rs77789786;rs73027879;rs137883298;rs117606967;rs77307240;2:164336959:T:TCAAA;rs78562402;rs148265147;rs11894625;rs80351176;rs80213894;rs549805352;rs79178425;rs1542509;rs76049…	NA	0
4	2:164320001-164360000	2:164440001-164480000	3.61212e-64	GSE87112	hESC	intra	rs75052139;rs76846264;rs75507536;rs75737830;rs74410371;rs79630233;rs74514165;rs76093797;rs78524448;rs78088570;rs74958674;rs80335286;rs73027876;rs80354282;rs147661673;rs117321086;rs117665612;rs201213299;rs145521958;rs187375409;rs77789786;rs73027879;rs137883298;rs117606967;rs77307240;2:164336959:T:TCAAA;rs78562402;rs148265147;rs11894625;rs80351176;rs80213894;rs549805352;rs79178425;rs1542509;rs76049…	NA	0
4	2:164320001-164360000	2:164480001-164520000	1.87648e-28	GSE87112	hESC	intra	rs75052139;rs76846264;rs75507536;rs75737830;rs74410371;rs79630233;rs74514165;rs76093797;rs78524448;rs78088570;rs74958674;rs80335286;rs73027876;rs80354282;rs147661673;rs117321086;rs117665612;rs201213299;rs145521958;rs187375409;rs77789786;rs73027879;rs137883298;rs117606967;rs77307240;2:164336959:T:TCAAA;rs78562402;rs148265147;rs11894625;rs80351176;rs80213894;rs549805352;rs79178425;rs1542509;rs76049…	NA	0
4	2:164320001-164360000	2:164520001-164560000	3.7593e-21	GSE87112	hESC	intra	rs75052139;rs76846264;rs75507536;rs75737830;rs74410371;rs79630233;rs74514165;rs76093797;rs78524448;rs78088570;rs74958674;rs80335286;rs73027876;rs80354282;rs147661673;rs117321086;rs117665612;rs201213299;rs145521958;rs187375409;rs77789786;rs73027879;rs137883298;rs117606967;rs77307240;2:164336959:T:TCAAA;rs78562402;rs148265147;rs11894625;rs80351176;rs80213894;rs549805352;rs79178425;rs1542509;rs76049…	NA	0
4	2:164320001-164360000	2:164600001-164640000	1.76149e-11	GSE87112	hESC	intra	rs75052139;rs76846264;rs75507536;rs75737830;rs74410371;rs79630233;rs74514165;rs76093797;rs78524448;rs78088570;rs74958674;rs80335286;rs73027876;rs80354282;rs147661673;rs117321086;rs117665612;rs201213299;rs145521958;rs187375409;rs77789786;rs73027879;rs137883298;rs117606967;rs77307240;2:164336959:T:TCAAA;rs78562402;rs148265147;rs11894625;rs80351176;rs80213894;rs549805352;rs79178425;rs1542509;rs76049…	NA	0
4	2:164320001-164360000	2:164640001-164680000	5.73227e-65	GSE87112	hESC	intra	rs75052139;rs76846264;rs75507536;rs75737830;rs74410371;rs79630233;rs74514165;rs76093797;rs78524448;rs78088570;rs74958674;rs80335286;rs73027876;rs80354282;rs147661673;rs117321086;rs117665612;rs201213299;rs145521958;rs187375409;rs77789786;rs73027879;rs137883298;rs117606967;rs77307240;2:164336959:T:TCAAA;rs78562402;rs148265147;rs11894625;rs80351176;rs80213894;rs549805352;rs79178425;rs1542509;rs76049…	NA	0
4	2:164320001-164360000	2:164680001-164720000	2.07865e-35	GSE87112	hESC	intra	rs75052139;rs76846264;rs75507536;rs75737830;rs74410371;rs79630233;rs74514165;rs76093797;rs78524448;rs78088570;rs74958674;rs80335286;rs73027876;rs80354282;rs147661673;rs117321086;rs117665612;rs201213299;rs145521958;rs187375409;rs77789786;rs73027879;rs137883298;rs117606967;rs77307240;2:164336959:T:TCAAA;rs78562402;rs148265147;rs11894625;rs80351176;rs80213894;rs549805352;rs79178425;rs1542509;rs76049…	NA	0
4	2:164320001-164360000	2:164720001-164760000	1.10045e-140	GSE87112	hESC	intra	rs75052139;rs76846264;rs75507536;rs75737830;rs74410371;rs79630233;rs74514165;rs76093797;rs78524448;rs78088570;rs74958674;rs80335286;rs73027876;rs80354282;rs147661673;rs117321086;rs117665612;rs201213299;rs145521958;rs187375409;rs77789786;rs73027879;rs137883298;rs117606967;rs77307240;2:164336959:T:TCAAA;rs78562402;rs148265147;rs11894625;rs80351176;rs80213894;rs549805352;rs79178425;rs1542509;rs76049…	NA	0
4	2:164320001-164360000	2:164760001-164800000	1.33755e-123	GSE87112	hESC	intra	rs75052139;rs76846264;rs75507536;rs75737830;rs74410371;rs79630233;rs74514165;rs76093797;rs78524448;rs78088570;rs74958674;rs80335286;rs73027876;rs80354282;rs147661673;rs117321086;rs117665612;rs201213299;rs145521958;rs187375409;rs77789786;rs73027879;rs137883298;rs117606967;rs77307240;2:164336959:T:TCAAA;rs78562402;rs148265147;rs11894625;rs80351176;rs80213894;rs549805352;rs79178425;rs1542509;rs76049…	NA	0
4	2:164320001-164360000	2:164800001-164840000	7.34959e-36	GSE87112	hESC	intra	rs75052139;rs76846264;rs75507536;rs75737830;rs74410371;rs79630233;rs74514165;rs76093797;rs78524448;rs78088570;rs74958674;rs80335286;rs73027876;rs80354282;rs147661673;rs117321086;rs117665612;rs201213299;rs145521958;rs187375409;rs77789786;rs73027879;rs137883298;rs117606967;rs77307240;2:164336959:T:TCAAA;rs78562402;rs148265147;rs11894625;rs80351176;rs80213894;rs549805352;rs79178425;rs1542509;rs76049…	NA	0
4	2:164320001-164360000	2:164840001-164880000	4.29848e-104	GSE87112	hESC	intra	rs75052139;rs76846264;rs75507536;rs75737830;rs74410371;rs79630233;rs74514165;rs76093797;rs78524448;rs78088570;rs74958674;rs80335286;rs73027876;rs80354282;rs147661673;rs117321086;rs117665612;rs201213299;rs145521958;rs187375409;rs77789786;rs73027879;rs137883298;rs117606967;rs77307240;2:164336959:T:TCAAA;rs78562402;rs148265147;rs11894625;rs80351176;rs80213894;rs549805352;rs79178425;rs1542509;rs76049…	NA	0
4	2:164320001-164360000	2:164880001-164920000	4.74758e-149	GSE87112	hESC	intra	rs75052139;rs76846264;rs75507536;rs75737830;rs74410371;rs79630233;rs74514165;rs76093797;rs78524448;rs78088570;rs74958674;rs80335286;rs73027876;rs80354282;rs147661673;rs117321086;rs117665612;rs201213299;rs145521958;rs187375409;rs77789786;rs73027879;rs137883298;rs117606967;rs77307240;2:164336959:T:TCAAA;rs78562402;rs148265147;rs11894625;rs80351176;rs80213894;rs549805352;rs79178425;rs1542509;rs76049…	NA	0
4	2:164320001-164360000	2:164920001-164960000	1.39807e-55	GSE87112	hESC	intra	rs75052139;rs76846264;rs75507536;rs75737830;rs74410371;rs79630233;rs74514165;rs76093797;rs78524448;rs78088570;rs74958674;rs80335286;rs73027876;rs80354282;rs147661673;rs117321086;rs117665612;rs201213299;rs145521958;rs187375409;rs77789786;rs73027879;rs137883298;rs117606967;rs77307240;2:164336959:T:TCAAA;rs78562402;rs148265147;rs11894625;rs80351176;rs80213894;rs549805352;rs79178425;rs1542509;rs76049…	NA	0
4	2:164320001-164360000	2:164960001-165000000	1.11627e-93	GSE87112	hESC	intra	rs75052139;rs76846264;rs75507536;rs75737830;rs74410371;rs79630233;rs74514165;rs76093797;rs78524448;rs78088570;rs74958674;rs80335286;rs73027876;rs80354282;rs147661673;rs117321086;rs117665612;rs201213299;rs145521958;rs187375409;rs77789786;rs73027879;rs137883298;rs117606967;rs77307240;2:164336959:T:TCAAA;rs78562402;rs148265147;rs11894625;rs80351176;rs80213894;rs549805352;rs79178425;rs1542509;rs76049…	NA	0
4	2:164320001-164360000	2:165000001-165040000	7.29111e-65	GSE87112	hESC	intra	rs75052139;rs76846264;rs75507536;rs75737830;rs74410371;rs79630233;rs74514165;rs76093797;rs78524448;rs78088570;rs74958674;rs80335286;rs73027876;rs80354282;rs147661673;rs117321086;rs117665612;rs201213299;rs145521958;rs187375409;rs77789786;rs73027879;rs137883298;rs117606967;rs77307240;2:164336959:T:TCAAA;rs78562402;rs148265147;rs11894625;rs80351176;rs80213894;rs549805352;rs79178425;rs1542509;rs76049…	NA	0
4	2:164320001-164360000	2:165040001-165080000	2.46318e-38	GSE87112	hESC	intra	rs75052139;rs76846264;rs75507536;rs75737830;rs74410371;rs79630233;rs74514165;rs76093797;rs78524448;rs78088570;rs74958674;rs80335286;rs73027876;rs80354282;rs147661673;rs117321086;rs117665612;rs201213299;rs145521958;rs187375409;rs77789786;rs73027879;rs137883298;rs117606967;rs77307240;2:164336959:T:TCAAA;rs78562402;rs148265147;rs11894625;rs80351176;rs80213894;rs549805352;rs79178425;rs1542509;rs76049…	NA	0
4	2:164320001-164360000	2:165080001-165120000	2.89804e-08	GSE87112	hESC	intra	rs75052139;rs76846264;rs75507536;rs75737830;rs74410371;rs79630233;rs74514165;rs76093797;rs78524448;rs78088570;rs74958674;rs80335286;rs73027876;rs80354282;rs147661673;rs117321086;rs117665612;rs201213299;rs145521958;rs187375409;rs77789786;rs73027879;rs137883298;rs117606967;rs77307240;2:164336959:T:TCAAA;rs78562402;rs148265147;rs11894625;rs80351176;rs80213894;rs549805352;rs79178425;rs1542509;rs76049…	NA	0
4	2:164320001-164360000	2:165120001-165160000	4.2311e-11	GSE87112	hESC	intra	rs75052139;rs76846264;rs75507536;rs75737830;rs74410371;rs79630233;rs74514165;rs76093797;rs78524448;rs78088570;rs74958674;rs80335286;rs73027876;rs80354282;rs147661673;rs117321086;rs117665612;rs201213299;rs145521958;rs187375409;rs77789786;rs73027879;rs137883298;rs117606967;rs77307240;2:164336959:T:TCAAA;rs78562402;rs148265147;rs11894625;rs80351176;rs80213894;rs549805352;rs79178425;rs1542509;rs76049…	NA	0
4	2:164320001-164360000	2:165160001-165200000	2.20581e-36	GSE87112	hESC	intra	rs75052139;rs76846264;rs75507536;rs75737830;rs74410371;rs79630233;rs74514165;rs76093797;rs78524448;rs78088570;rs74958674;rs80335286;rs73027876;rs80354282;rs147661673;rs117321086;rs117665612;rs201213299;rs145521958;rs187375409;rs77789786;rs73027879;rs137883298;rs117606967;rs77307240;2:164336959:T:TCAAA;rs78562402;rs148265147;rs11894625;rs80351176;rs80213894;rs549805352;rs79178425;rs1542509;rs76049…	NA	0
4	2:164320001-164360000	2:165200001-165240000	1.86243e-18	GSE87112	hESC	intra	rs75052139;rs76846264;rs75507536;rs75737830;rs74410371;rs79630233;rs74514165;rs76093797;rs78524448;rs78088570;rs74958674;rs80335286;rs73027876;rs80354282;rs147661673;rs117321086;rs117665612;rs201213299;rs145521958;rs187375409;rs77789786;rs73027879;rs137883298;rs117606967;rs77307240;2:164336959:T:TCAAA;rs78562402;rs148265147;rs11894625;rs80351176;rs80213894;rs549805352;rs79178425;rs1542509;rs76049…	NA	0
4	2:164320001-164360000	2:165240001-165280000	2.64279e-46	GSE87112	hESC	intra	rs75052139;rs76846264;rs75507536;rs75737830;rs74410371;rs79630233;rs74514165;rs76093797;rs78524448;rs78088570;rs74958674;rs80335286;rs73027876;rs80354282;rs147661673;rs117321086;rs117665612;rs201213299;rs145521958;rs187375409;rs77789786;rs73027879;rs137883298;rs117606967;rs77307240;2:164336959:T:TCAAA;rs78562402;rs148265147;rs11894625;rs80351176;rs80213894;rs549805352;rs79178425;rs1542509;rs76049…	NA	0
4	2:164320001-164360000	2:165280001-165320000	1.21966e-130	GSE87112	hESC	intra	rs75052139;rs76846264;rs75507536;rs75737830;rs74410371;rs79630233;rs74514165;rs76093797;rs78524448;rs78088570;rs74958674;rs80335286;rs73027876;rs80354282;rs147661673;rs117321086;rs117665612;rs201213299;rs145521958;rs187375409;rs77789786;rs73027879;rs137883298;rs117606967;rs77307240;2:164336959:T:TCAAA;rs78562402;rs148265147;rs11894625;rs80351176;rs80213894;rs549805352;rs79178425;rs1542509;rs76049…	NA	0
4	2:164320001-164360000	2:165320001-165360000	2.34032e-145	GSE87112	hESC	intra	rs75052139;rs76846264;rs75507536;rs75737830;rs74410371;rs79630233;rs74514165;rs76093797;rs78524448;rs78088570;rs74958674;rs80335286;rs73027876;rs80354282;rs147661673;rs117321086;rs117665612;rs201213299;rs145521958;rs187375409;rs77789786;rs73027879;rs137883298;rs117606967;rs77307240;2:164336959:T:TCAAA;rs78562402;rs148265147;rs11894625;rs80351176;rs80213894;rs549805352;rs79178425;rs1542509;rs76049…	NA	0
4	2:164320001-164360000	2:165360001-165400000	9.38209e-54	GSE87112	hESC	intra	rs75052139;rs76846264;rs75507536;rs75737830;rs74410371;rs79630233;rs74514165;rs76093797;rs78524448;rs78088570;rs74958674;rs80335286;rs73027876;rs80354282;rs147661673;rs117321086;rs117665612;rs201213299;rs145521958;rs187375409;rs77789786;rs73027879;rs137883298;rs117606967;rs77307240;2:164336959:T:TCAAA;rs78562402;rs148265147;rs11894625;rs80351176;rs80213894;rs549805352;rs79178425;rs1542509;rs76049…	NA	0
4	2:164320001-164360000	2:165400001-165440000	1.51386e-24	GSE87112	hESC	intra	rs75052139;rs76846264;rs75507536;rs75737830;rs74410371;rs79630233;rs74514165;rs76093797;rs78524448;rs78088570;rs74958674;rs80335286;rs73027876;rs80354282;rs147661673;rs117321086;rs117665612;rs201213299;rs145521958;rs187375409;rs77789786;rs73027879;rs137883298;rs117606967;rs77307240;2:164336959:T:TCAAA;rs78562402;rs148265147;rs11894625;rs80351176;rs80213894;rs549805352;rs79178425;rs1542509;rs76049…	NA	0
4	2:164320001-164360000	2:165440001-165480000	2.92091e-10	GSE87112	hESC	intra	rs75052139;rs76846264;rs75507536;rs75737830;rs74410371;rs79630233;rs74514165;rs76093797;rs78524448;rs78088570;rs74958674;rs80335286;rs73027876;rs80354282;rs147661673;rs117321086;rs117665612;rs201213299;rs145521958;rs187375409;rs77789786;rs73027879;rs137883298;rs117606967;rs77307240;2:164336959:T:TCAAA;rs78562402;rs148265147;rs11894625;rs80351176;rs80213894;rs549805352;rs79178425;rs1542509;rs76049…	ENSG00000115290	0
4	2:164320001-164360000	2:165480001-165520000	4.60181e-15	GSE87112	hESC	intra	rs75052139;rs76846264;rs75507536;rs75737830;rs74410371;rs79630233;rs74514165;rs76093797;rs78524448;rs78088570;rs74958674;rs80335286;rs73027876;rs80354282;rs147661673;rs117321086;rs117665612;rs201213299;rs145521958;rs187375409;rs77789786;rs73027879;rs137883298;rs117606967;rs77307240;2:164336959:T:TCAAA;rs78562402;rs148265147;rs11894625;rs80351176;rs80213894;rs549805352;rs79178425;rs1542509;rs76049…	NA	0
4	2:164320001-164360000	2:165520001-165560000	3.5412e-17	GSE87112	hESC	intra	rs75052139;rs76846264;rs75507536;rs75737830;rs74410371;rs79630233;rs74514165;rs76093797;rs78524448;rs78088570;rs74958674;rs80335286;rs73027876;rs80354282;rs147661673;rs117321086;rs117665612;rs201213299;rs145521958;rs187375409;rs77789786;rs73027879;rs137883298;rs117606967;rs77307240;2:164336959:T:TCAAA;rs78562402;rs148265147;rs11894625;rs80351176;rs80213894;rs549805352;rs79178425;rs1542509;rs76049…	NA	0
4	2:164320001-164360000	2:165560001-165600000	6.87755e-09	GSE87112	hESC	intra	rs75052139;rs76846264;rs75507536;rs75737830;rs74410371;rs79630233;rs74514165;rs76093797;rs78524448;rs78088570;rs74958674;rs80335286;rs73027876;rs80354282;rs147661673;rs117321086;rs117665612;rs201213299;rs145521958;rs187375409;rs77789786;rs73027879;rs137883298;rs117606967;rs77307240;2:164336959:T:TCAAA;rs78562402;rs148265147;rs11894625;rs80351176;rs80213894;rs549805352;rs79178425;rs1542509;rs76049…	NA	0
4	2:164320001-164360000	2:165640001-165680000	3.00646e-09	GSE87112	hESC	intra	rs75052139;rs76846264;rs75507536;rs75737830;rs74410371;rs79630233;rs74514165;rs76093797;rs78524448;rs78088570;rs74958674;rs80335286;rs73027876;rs80354282;rs147661673;rs117321086;rs117665612;rs201213299;rs145521958;rs187375409;rs77789786;rs73027879;rs137883298;rs117606967;rs77307240;2:164336959:T:TCAAA;rs78562402;rs148265147;rs11894625;rs80351176;rs80213894;rs549805352;rs79178425;rs1542509;rs76049…	NA	0
4	2:164320001-164360000	2:165680001-165720000	6.79708e-12	GSE87112	hESC	intra	rs75052139;rs76846264;rs75507536;rs75737830;rs74410371;rs79630233;rs74514165;rs76093797;rs78524448;rs78088570;rs74958674;rs80335286;rs73027876;rs80354282;rs147661673;rs117321086;rs117665612;rs201213299;rs145521958;rs187375409;rs77789786;rs73027879;rs137883298;rs117606967;rs77307240;2:164336959:T:TCAAA;rs78562402;rs148265147;rs11894625;rs80351176;rs80213894;rs549805352;rs79178425;rs1542509;rs76049…	ENSG00000082438	0
4	2:164320001-164360000	2:165720001-165760000	1.35807e-07	GSE87112	hESC	intra	rs75052139;rs76846264;rs75507536;rs75737830;rs74410371;rs79630233;rs74514165;rs76093797;rs78524448;rs78088570;rs74958674;rs80335286;rs73027876;rs80354282;rs147661673;rs117321086;rs117665612;rs201213299;rs145521958;rs187375409;rs77789786;rs73027879;rs137883298;rs117606967;rs77307240;2:164336959:T:TCAAA;rs78562402;rs148265147;rs11894625;rs80351176;rs80213894;rs549805352;rs79178425;rs1542509;rs76049…	NA	0
4	2:164320001-164360000	2:166280001-166320000	4.57692e-07	GSE87112	hESC	intra	rs75052139;rs76846264;rs75507536;rs75737830;rs74410371;rs79630233;rs74514165;rs76093797;rs78524448;rs78088570;rs74958674;rs80335286;rs73027876;rs80354282;rs147661673;rs117321086;rs117665612;rs201213299;rs145521958;rs187375409;rs77789786;rs73027879;rs137883298;rs117606967;rs77307240;2:164336959:T:TCAAA;rs78562402;rs148265147;rs11894625;rs80351176;rs80213894;rs549805352;rs79178425;rs1542509;rs76049…	NA	0
4	2:164320001-164360000	2:166840001-166880000	7.85712e-10	GSE87112	hESC	intra	rs75052139;rs76846264;rs75507536;rs75737830;rs74410371;rs79630233;rs74514165;rs76093797;rs78524448;rs78088570;rs74958674;rs80335286;rs73027876;rs80354282;rs147661673;rs117321086;rs117665612;rs201213299;rs145521958;rs187375409;rs77789786;rs73027879;rs137883298;rs117606967;rs77307240;2:164336959:T:TCAAA;rs78562402;rs148265147;rs11894625;rs80351176;rs80213894;rs549805352;rs79178425;rs1542509;rs76049…	NA	0
4	2:164320001-164360000	2:167200001-167240000	5.50911e-07	GSE87112	hESC	intra	rs75052139;rs76846264;rs75507536;rs75737830;rs74410371;rs79630233;rs74514165;rs76093797;rs78524448;rs78088570;rs74958674;rs80335286;rs73027876;rs80354282;rs147661673;rs117321086;rs117665612;rs201213299;rs145521958;rs187375409;rs77789786;rs73027879;rs137883298;rs117606967;rs77307240;2:164336959:T:TCAAA;rs78562402;rs148265147;rs11894625;rs80351176;rs80213894;rs549805352;rs79178425;rs1542509;rs76049…	ENSG00000169432	0
4	2:164360001-164400000	2:164400001-164440000	3.07702e-10	GSE87112	hESC	intra	rs2389930;rs2615337;rs16848476;rs76880032;rs12614699;rs12611746;rs2615339;rs61137837;rs527556887;rs75374498;rs79948285;rs7602996;rs74519938;rs10193051;rs16848507;rs146222287;rs74862217;rs117477348;rs75055179;rs562958230;rs77445053;rs79644276;rs75357346;rs74445225;rs80015699	NA	0
4	2:164360001-164400000	2:164640001-164680000	2.65931e-08	GSE87112	hESC	intra	rs2389930;rs2615337;rs16848476;rs76880032;rs12614699;rs12611746;rs2615339;rs61137837;rs527556887;rs75374498;rs79948285;rs7602996;rs74519938;rs10193051;rs16848507;rs146222287;rs74862217;rs117477348;rs75055179;rs562958230;rs77445053;rs79644276;rs75357346;rs74445225;rs80015699	NA	0
4	2:164360001-164400000	2:164720001-164760000	4.98287e-40	GSE87112	hESC	intra	rs2389930;rs2615337;rs16848476;rs76880032;rs12614699;rs12611746;rs2615339;rs61137837;rs527556887;rs75374498;rs79948285;rs7602996;rs74519938;rs10193051;rs16848507;rs146222287;rs74862217;rs117477348;rs75055179;rs562958230;rs77445053;rs79644276;rs75357346;rs74445225;rs80015699	NA	0
4	2:164360001-164400000	2:164760001-164800000	2.633e-33	GSE87112	hESC	intra	rs2389930;rs2615337;rs16848476;rs76880032;rs12614699;rs12611746;rs2615339;rs61137837;rs527556887;rs75374498;rs79948285;rs7602996;rs74519938;rs10193051;rs16848507;rs146222287;rs74862217;rs117477348;rs75055179;rs562958230;rs77445053;rs79644276;rs75357346;rs74445225;rs80015699	NA	0
4	2:164360001-164400000	2:164840001-164880000	8.02572e-27	GSE87112	hESC	intra	rs2389930;rs2615337;rs16848476;rs76880032;rs12614699;rs12611746;rs2615339;rs61137837;rs527556887;rs75374498;rs79948285;rs7602996;rs74519938;rs10193051;rs16848507;rs146222287;rs74862217;rs117477348;rs75055179;rs562958230;rs77445053;rs79644276;rs75357346;rs74445225;rs80015699	NA	0
4	2:164360001-164400000	2:164880001-164920000	3.07128e-26	GSE87112	hESC	intra	rs2389930;rs2615337;rs16848476;rs76880032;rs12614699;rs12611746;rs2615339;rs61137837;rs527556887;rs75374498;rs79948285;rs7602996;rs74519938;rs10193051;rs16848507;rs146222287;rs74862217;rs117477348;rs75055179;rs562958230;rs77445053;rs79644276;rs75357346;rs74445225;rs80015699	NA	0
4	2:164360001-164400000	2:164920001-164960000	4.21234e-10	GSE87112	hESC	intra	rs2389930;rs2615337;rs16848476;rs76880032;rs12614699;rs12611746;rs2615339;rs61137837;rs527556887;rs75374498;rs79948285;rs7602996;rs74519938;rs10193051;rs16848507;rs146222287;rs74862217;rs117477348;rs75055179;rs562958230;rs77445053;rs79644276;rs75357346;rs74445225;rs80015699	NA	0
4	2:164360001-164400000	2:164960001-165000000	6.4846e-23	GSE87112	hESC	intra	rs2389930;rs2615337;rs16848476;rs76880032;rs12614699;rs12611746;rs2615339;rs61137837;rs527556887;rs75374498;rs79948285;rs7602996;rs74519938;rs10193051;rs16848507;rs146222287;rs74862217;rs117477348;rs75055179;rs562958230;rs77445053;rs79644276;rs75357346;rs74445225;rs80015699	NA	0
4	2:164360001-164400000	2:165000001-165040000	9.46661e-17	GSE87112	hESC	intra	rs2389930;rs2615337;rs16848476;rs76880032;rs12614699;rs12611746;rs2615339;rs61137837;rs527556887;rs75374498;rs79948285;rs7602996;rs74519938;rs10193051;rs16848507;rs146222287;rs74862217;rs117477348;rs75055179;rs562958230;rs77445053;rs79644276;rs75357346;rs74445225;rs80015699	NA	0
4	2:164360001-164400000	2:165040001-165080000	2.83879e-11	GSE87112	hESC	intra	rs2389930;rs2615337;rs16848476;rs76880032;rs12614699;rs12611746;rs2615339;rs61137837;rs527556887;rs75374498;rs79948285;rs7602996;rs74519938;rs10193051;rs16848507;rs146222287;rs74862217;rs117477348;rs75055179;rs562958230;rs77445053;rs79644276;rs75357346;rs74445225;rs80015699	NA	0
4	2:164360001-164400000	2:165160001-165200000	3.23218e-09	GSE87112	hESC	intra	rs2389930;rs2615337;rs16848476;rs76880032;rs12614699;rs12611746;rs2615339;rs61137837;rs527556887;rs75374498;rs79948285;rs7602996;rs74519938;rs10193051;rs16848507;rs146222287;rs74862217;rs117477348;rs75055179;rs562958230;rs77445053;rs79644276;rs75357346;rs74445225;rs80015699	NA	0
4	2:164360001-164400000	2:165280001-165320000	7.81353e-17	GSE87112	hESC	intra	rs2389930;rs2615337;rs16848476;rs76880032;rs12614699;rs12611746;rs2615339;rs61137837;rs527556887;rs75374498;rs79948285;rs7602996;rs74519938;rs10193051;rs16848507;rs146222287;rs74862217;rs117477348;rs75055179;rs562958230;rs77445053;rs79644276;rs75357346;rs74445225;rs80015699	NA	0
4	2:164360001-164400000	2:165320001-165360000	2.05622e-52	GSE87112	hESC	intra	rs2389930;rs2615337;rs16848476;rs76880032;rs12614699;rs12611746;rs2615339;rs61137837;rs527556887;rs75374498;rs79948285;rs7602996;rs74519938;rs10193051;rs16848507;rs146222287;rs74862217;rs117477348;rs75055179;rs562958230;rs77445053;rs79644276;rs75357346;rs74445225;rs80015699	NA	0
4	2:164360001-164400000	2:165360001-165400000	2.03048e-13	GSE87112	hESC	intra	rs2389930;rs2615337;rs16848476;rs76880032;rs12614699;rs12611746;rs2615339;rs61137837;rs527556887;rs75374498;rs79948285;rs7602996;rs74519938;rs10193051;rs16848507;rs146222287;rs74862217;rs117477348;rs75055179;rs562958230;rs77445053;rs79644276;rs75357346;rs74445225;rs80015699	NA	0
4	2:164360001-164400000	2:165400001-165440000	1.17236e-11	GSE87112	hESC	intra	rs2389930;rs2615337;rs16848476;rs76880032;rs12614699;rs12611746;rs2615339;rs61137837;rs527556887;rs75374498;rs79948285;rs7602996;rs74519938;rs10193051;rs16848507;rs146222287;rs74862217;rs117477348;rs75055179;rs562958230;rs77445053;rs79644276;rs75357346;rs74445225;rs80015699	NA	0
4	2:164400001-164440000	2:164720001-164760000	3.14355e-42	GSE87112	hESC	intra	rs77039965;rs78191036;rs74861501	NA	0
4	2:164400001-164440000	2:164760001-164800000	1.20508e-27	GSE87112	hESC	intra	rs77039965;rs78191036;rs74861501	NA	0
4	2:164400001-164440000	2:164840001-164880000	3.31331e-19	GSE87112	hESC	intra	rs77039965;rs78191036;rs74861501	NA	0
4	2:164400001-164440000	2:164880001-164920000	1.43171e-29	GSE87112	hESC	intra	rs77039965;rs78191036;rs74861501	NA	0
4	2:164400001-164440000	2:164920001-164960000	3.20483e-10	GSE87112	hESC	intra	rs77039965;rs78191036;rs74861501	NA	0
4	2:164400001-164440000	2:164960001-165000000	2.98823e-08	GSE87112	hESC	intra	rs77039965;rs78191036;rs74861501	NA	0
4	2:164400001-164440000	2:165000001-165040000	1.35807e-07	GSE87112	hESC	intra	rs77039965;rs78191036;rs74861501	NA	0
4	2:164400001-164440000	2:165160001-165200000	5.7663e-07	GSE87112	hESC	intra	rs77039965;rs78191036;rs74861501	NA	0
4	2:164400001-164440000	2:165280001-165320000	5.89034e-19	GSE87112	hESC	intra	rs77039965;rs78191036;rs74861501	NA	0
4	2:164400001-164440000	2:165320001-165360000	3.42449e-38	GSE87112	hESC	intra	rs77039965;rs78191036;rs74861501	NA	0
4	2:164400001-164440000	2:165360001-165400000	4.92788e-09	GSE87112	hESC	intra	rs77039965;rs78191036;rs74861501	NA	0
5	3:60920001-60960000	3:60960001-61000000	6.51428e-39	GSE87112	hESC	intra	rs1562525;rs1562524	NA	0
5	3:60920001-60960000	3:61040001-61080000	3.68654e-09	GSE87112	hESC	intra	rs1562525;rs1562524	NA	0
5	3:60920001-60960000	3:61080001-61120000	2.28053e-18	GSE87112	hESC	intra	rs1562525;rs1562524	NA	0
5	3:60920001-60960000	3:61120001-61160000	9.95937e-16	GSE87112	hESC	intra	rs1562525;rs1562524	NA	0
5	3:60920001-60960000	3:61200001-61240000	7.117e-16	GSE87112	hESC	intra	rs1562525;rs1562524	ENSG00000189283	0
5	3:60920001-60960000	3:61240001-61280000	1.80787e-40	GSE87112	hESC	intra	rs1562525;rs1562524	NA	0
5	3:60920001-60960000	3:61280001-61320000	1.3656e-37	GSE87112	hESC	intra	rs1562525;rs1562524	NA	0
5	3:60920001-60960000	3:61320001-61360000	1.70476e-40	GSE87112	hESC	intra	rs1562525;rs1562524	NA	0
5	3:60920001-60960000	3:61400001-61440000	5.83307e-13	GSE87112	hESC	intra	rs1562525;rs1562524	NA	0
5	3:60920001-60960000	3:62120001-62160000	1.21858e-08	GSE87112	hESC	intra	rs1562525;rs1562524	NA	0
5	3:60920001-60960000	3:62200001-62240000	2.66513e-20	GSE87112	hESC	intra	rs1562525;rs1562524	NA	0
5	3:60920001-60960000	3:62240001-62280000	1.13078e-22	GSE87112	hESC	intra	rs1562525;rs1562524	NA	0
5	3:60920001-60960000	3:62280001-62320000	1.47935e-13	GSE87112	hESC	intra	rs1562525;rs1562524	ENSG00000114405	0
5	3:60920001-60960000	3:62520001-62560000	3.40663e-07	GSE87112	hESC	intra	rs1562525;rs1562524	NA	0
6	3:64880001-64920000	3:64920001-64960000	2.81993e-13	GSE87112	hESC	intra	rs75348267	NA	0
6	3:64880001-64920000	3:64960001-65000000	4.0436e-50	GSE87112	hESC	intra	rs75348267	NA	0
6	3:64880001-64920000	3:65000001-65040000	3.23861e-35	GSE87112	hESC	intra	rs75348267	NA	0
6	3:64880001-64920000	3:65040001-65080000	2.74207e-13	GSE87112	hESC	intra	rs75348267	NA	0
6	3:64880001-64920000	3:65120001-65160000	6.08119e-14	GSE87112	hESC	intra	rs75348267	NA	0
6	3:64880001-64920000	3:65160001-65200000	1.44709e-27	GSE87112	hESC	intra	rs75348267	NA	0
6	3:64880001-64920000	3:65200001-65240000	1.88422e-23	GSE87112	hESC	intra	rs75348267	NA	0
6	3:64880001-64920000	3:65240001-65280000	1.64634e-16	GSE87112	hESC	intra	rs75348267	NA	0
6	3:64880001-64920000	3:65280001-65320000	4.09065e-27	GSE87112	hESC	intra	rs75348267	NA	0
6	3:64880001-64920000	3:65360001-65400000	9.24254e-17	GSE87112	hESC	intra	rs75348267	NA	0
6	3:64880001-64920000	3:65400001-65440000	2.93952e-07	GSE87112	hESC	intra	rs75348267	NA	0
7	3:133680001-133720000	3:133720001-133760000	1.41678e-26	GSE87112	hESC	intra	rs7646392;rs5013525;rs10049358;rs10049385;rs62272000;rs9870646;rs9870647;rs4327389;rs4367057;rs4552342;rs4549269;rs9809190;rs6795110	NA	0
7	3:133680001-133720000	3:133800001-133840000	1.53927e-17	GSE87112	hESC	intra	rs7646392;rs5013525;rs10049358;rs10049385;rs62272000;rs9870646;rs9870647;rs4327389;rs4367057;rs4552342;rs4549269;rs9809190;rs6795110	NA	0
7	3:133680001-133720000	3:133840001-133880000	9.12414e-17	GSE87112	hESC	intra	rs7646392;rs5013525;rs10049358;rs10049385;rs62272000;rs9870646;rs9870647;rs4327389;rs4367057;rs4552342;rs4549269;rs9809190;rs6795110	NA	0
7	3:133680001-133720000	3:133880001-133920000	1.21415e-12	GSE87112	hESC	intra	rs7646392;rs5013525;rs10049358;rs10049385;rs62272000;rs9870646;rs9870647;rs4327389;rs4367057;rs4552342;rs4549269;rs9809190;rs6795110	NA	0
7	3:133680001-133720000	3:133920001-133960000	2.33804e-20	GSE87112	hESC	intra	rs7646392;rs5013525;rs10049358;rs10049385;rs62272000;rs9870646;rs9870647;rs4327389;rs4367057;rs4552342;rs4549269;rs9809190;rs6795110	NA	0
7	3:133680001-133720000	3:134160001-134200000	5.13488e-09	GSE87112	hESC	intra	rs7646392;rs5013525;rs10049358;rs10049385;rs62272000;rs9870646;rs9870647;rs4327389;rs4367057;rs4552342;rs4549269;rs9809190;rs6795110	NA	0
8	4:87080001-87120000	4:87200001-87240000	1.55682e-08	GSE87112	hESC	intra	rs4132490;rs143630642;rs67275506;rs10538012;rs10035072;rs7440491;rs35097345;rs5860019;rs1460760;rs7678480;rs143420270;rs7663388;rs7685683;rs7663763;rs4561895;rs6821819;rs6826951;rs6827405;rs28830922;rs28870188;rs7698274;rs146419924;rs28890938;rs201901456;rs112316251;4:87095324:C:CAT;rs10213302;rs1903360;rs1903361;rs1460761;rs10213451;rs10213453;rs34870954;rs17011402;rs10004539;rs1460763;rs2199308…	NA	0
8	4:87080001-87120000	4:87280001-87320000	8.72343e-20	GSE87112	hESC	intra	rs4132490;rs143630642;rs67275506;rs10538012;rs10035072;rs7440491;rs35097345;rs5860019;rs1460760;rs7678480;rs143420270;rs7663388;rs7685683;rs7663763;rs4561895;rs6821819;rs6826951;rs6827405;rs28830922;rs28870188;rs7698274;rs146419924;rs28890938;rs201901456;rs112316251;4:87095324:C:CAT;rs10213302;rs1903360;rs1903361;rs1460761;rs10213451;rs10213453;rs34870954;rs17011402;rs10004539;rs1460763;rs2199308…	NA	0
8	4:87080001-87120000	4:87360001-87400000	5.65637e-08	GSE87112	hESC	intra	rs4132490;rs143630642;rs67275506;rs10538012;rs10035072;rs7440491;rs35097345;rs5860019;rs1460760;rs7678480;rs143420270;rs7663388;rs7685683;rs7663763;rs4561895;rs6821819;rs6826951;rs6827405;rs28830922;rs28870188;rs7698274;rs146419924;rs28890938;rs201901456;rs112316251;4:87095324:C:CAT;rs10213302;rs1903360;rs1903361;rs1460761;rs10213451;rs10213453;rs34870954;rs17011402;rs10004539;rs1460763;rs2199308…	NA	0
8	4:87080001-87120000	4:87400001-87440000	1.292e-08	GSE87112	hESC	intra	rs4132490;rs143630642;rs67275506;rs10538012;rs10035072;rs7440491;rs35097345;rs5860019;rs1460760;rs7678480;rs143420270;rs7663388;rs7685683;rs7663763;rs4561895;rs6821819;rs6826951;rs6827405;rs28830922;rs28870188;rs7698274;rs146419924;rs28890938;rs201901456;rs112316251;4:87095324:C:CAT;rs10213302;rs1903360;rs1903361;rs1460761;rs10213451;rs10213453;rs34870954;rs17011402;rs10004539;rs1460763;rs2199308…	NA	0
8	4:87080001-87120000	4:87600001-87640000	3.73948e-26	GSE87112	hESC	intra	rs4132490;rs143630642;rs67275506;rs10538012;rs10035072;rs7440491;rs35097345;rs5860019;rs1460760;rs7678480;rs143420270;rs7663388;rs7685683;rs7663763;rs4561895;rs6821819;rs6826951;rs6827405;rs28830922;rs28870188;rs7698274;rs146419924;rs28890938;rs201901456;rs112316251;4:87095324:C:CAT;rs10213302;rs1903360;rs1903361;rs1460761;rs10213451;rs10213453;rs34870954;rs17011402;rs10004539;rs1460763;rs2199308…	NA	0
8	4:87080001-87120000	4:87680001-87720000	3.15778e-15	GSE87112	hESC	intra	rs4132490;rs143630642;rs67275506;rs10538012;rs10035072;rs7440491;rs35097345;rs5860019;rs1460760;rs7678480;rs143420270;rs7663388;rs7685683;rs7663763;rs4561895;rs6821819;rs6826951;rs6827405;rs28830922;rs28870188;rs7698274;rs146419924;rs28890938;rs201901456;rs112316251;4:87095324:C:CAT;rs10213302;rs1903360;rs1903361;rs1460761;rs10213451;rs10213453;rs34870954;rs17011402;rs10004539;rs1460763;rs2199308…	NA	0
8	4:87080001-87120000	4:87720001-87760000	6.63645e-08	GSE87112	hESC	intra	rs4132490;rs143630642;rs67275506;rs10538012;rs10035072;rs7440491;rs35097345;rs5860019;rs1460760;rs7678480;rs143420270;rs7663388;rs7685683;rs7663763;rs4561895;rs6821819;rs6826951;rs6827405;rs28830922;rs28870188;rs7698274;rs146419924;rs28890938;rs201901456;rs112316251;4:87095324:C:CAT;rs10213302;rs1903360;rs1903361;rs1460761;rs10213451;rs10213453;rs34870954;rs17011402;rs10004539;rs1460763;rs2199308…	NA	0
8	4:87120001-87160000	4:87280001-87320000	5.84846e-07	GSE87112	hESC	intra	rs17011460;rs112402909;rs28896887;rs10034428;rs6844365;rs72874010;rs67712948;rs66544335;rs7696316;rs7676652;rs7677251;rs141725039;rs142370283;rs145614934;rs191182262;rs7683561;rs7683909;rs7661809;rs7684081;rs28816476;rs28826941;rs28803213;rs28694187;rs28463620;rs58126291;rs6531904;rs1599312;rs2904090;rs1599313;rs1599314;rs28839895;rs7695707;rs11097101;rs7655797;rs7656010;rs10026060;rs10003756;rs1…	NA	0
8	4:87120001-87160000	4:87600001-87640000	9.74417e-14	GSE87112	hESC	intra	rs17011460;rs112402909;rs28896887;rs10034428;rs6844365;rs72874010;rs67712948;rs66544335;rs7696316;rs7676652;rs7677251;rs141725039;rs142370283;rs145614934;rs191182262;rs7683561;rs7683909;rs7661809;rs7684081;rs28816476;rs28826941;rs28803213;rs28694187;rs28463620;rs58126291;rs6531904;rs1599312;rs2904090;rs1599313;rs1599314;rs28839895;rs7695707;rs11097101;rs7655797;rs7656010;rs10026060;rs10003756;rs1…	NA	0
8	4:87120001-87160000	4:87680001-87720000	2.14307e-09	GSE87112	hESC	intra	rs17011460;rs112402909;rs28896887;rs10034428;rs6844365;rs72874010;rs67712948;rs66544335;rs7696316;rs7676652;rs7677251;rs141725039;rs142370283;rs145614934;rs191182262;rs7683561;rs7683909;rs7661809;rs7684081;rs28816476;rs28826941;rs28803213;rs28694187;rs28463620;rs58126291;rs6531904;rs1599312;rs2904090;rs1599313;rs1599314;rs28839895;rs7695707;rs11097101;rs7655797;rs7656010;rs10026060;rs10003756;rs1…	NA	0
9	4:161280001-161320000	4:161520001-161560000	2.30017e-14	GSE87112	hESC	intra	rs62334165;rs75806074;rs72695686;rs59125558;rs58793146;rs72695693;rs72695696	NA	0
9	4:161280001-161320000	4:161640001-161680000	5.08326e-07	GSE87112	hESC	intra	rs62334165;rs75806074;rs72695686;rs59125558;rs58793146;rs72695693;rs72695696	NA	0
9	4:161280001-161320000	4:161720001-161760000	7.65184e-13	GSE87112	hESC	intra	rs62334165;rs75806074;rs72695686;rs59125558;rs58793146;rs72695693;rs72695696	NA	0
9	4:161280001-161320000	4:161760001-161800000	5.70507e-09	GSE87112	hESC	intra	rs62334165;rs75806074;rs72695686;rs59125558;rs58793146;rs72695693;rs72695696	NA	0
9	4:161280001-161320000	4:161800001-161840000	1.38848e-10	GSE87112	hESC	intra	rs62334165;rs75806074;rs72695686;rs59125558;rs58793146;rs72695693;rs72695696	NA	0
9	4:161320001-161360000	4:161720001-161760000	3.89538e-10	GSE87112	hESC	intra	rs72695702;rs72697103;rs28627544;rs62334192;rs72697111;rs62334195;rs76954872;rs62334197;rs72697118;rs62334198;rs72697120;rs62334200;rs62334201;rs59906948;rs60074515;rs62334204;rs28856874;rs58935074;rs62334206;rs62334207;rs9997003;rs28882191;rs62334227;rs28813968;rs180777401;rs201440290;rs200204120	NA	0
9	4:161320001-161360000	4:162080001-162120000	3.34601e-10	GSE87112	hESC	intra	rs72695702;rs72697103;rs28627544;rs62334192;rs72697111;rs62334195;rs76954872;rs62334197;rs72697118;rs62334198;rs72697120;rs62334200;rs62334201;rs59906948;rs60074515;rs62334204;rs28856874;rs58935074;rs62334206;rs62334207;rs9997003;rs28882191;rs62334227;rs28813968;rs180777401;rs201440290;rs200204120	NA	0
9	4:161360001-161400000	4:161720001-161760000	1.32863e-08	GSE87112	hESC	intra	rs143227710;rs59061529;rs143950361;rs62334230;rs116762384;rs62334231;rs62334232;rs62334233;rs62334236;rs1439405;rs1439406;rs111584631;rs62333071;rs62333072;rs58802907;rs57751444;rs59443877;rs62333076;rs62333077;rs62333078;rs62333079;rs28528193;rs72697150;rs62333081;rs72697153;rs62333084;rs138210033;rs76552968;rs62333085;rs62333086;rs4146499;rs62333088	NA	0
9	4:161360001-161400000	4:162960001-163000000	6.58937e-08	GSE87112	hESC	intra	rs143227710;rs59061529;rs143950361;rs62334230;rs116762384;rs62334231;rs62334232;rs62334233;rs62334236;rs1439405;rs1439406;rs111584631;rs62333071;rs62333072;rs58802907;rs57751444;rs59443877;rs62333076;rs62333077;rs62333078;rs62333079;rs28528193;rs72697150;rs62333081;rs72697153;rs62333084;rs138210033;rs76552968;rs62333085;rs62333086;rs4146499;rs62333088	NA	0
9	4:161440001-161480000	4:161720001-161760000	1.27582e-08	GSE87112	hESC	intra	rs62332313;rs10517719;rs7681545;rs75735511;rs7681094;rs17276076;rs62332326;rs17354907;rs62332327;rs9997530;rs35019673;rs114910077;rs33932837;rs62332329;rs1595661;rs57710652;rs142017982;rs17355669;rs138323298;rs62332334;rs62332335;rs76292219;rs28396246	NA	0
9	4:161440001-161480000	4:162400001-162440000	8.95415e-09	GSE87112	hESC	intra	rs62332313;rs10517719;rs7681545;rs75735511;rs7681094;rs17276076;rs62332326;rs17354907;rs62332327;rs9997530;rs35019673;rs114910077;rs33932837;rs62332329;rs1595661;rs57710652;rs142017982;rs17355669;rs138323298;rs62332334;rs62332335;rs76292219;rs28396246	NA	0
10	4:183280001-183320000	4:183320001-183360000	1.50621e-12	GSE87112	hESC	intra	rs78614238;rs77627736;rs74597997;rs80287479	NA	0
10	4:183320001-183360000	4:183480001-183520000	2.30756e-09	GSE87112	hESC	intra	rs7673990;rs17073241;rs79962142;rs116503457;rs6823473;rs17073246;rs117982852;rs17073258;rs78523653;rs77542754;rs148028359;rs142875846;rs117685772;rs76929118;rs74850148;rs75005546;rs149445827;rs78428986	NA	0
10	4:183320001-183360000	4:183600001-183640000	9.18528e-08	GSE87112	hESC	intra	rs7673990;rs17073241;rs79962142;rs116503457;rs6823473;rs17073246;rs117982852;rs17073258;rs78523653;rs77542754;rs148028359;rs142875846;rs117685772;rs76929118;rs74850148;rs75005546;rs149445827;rs78428986	NA	0
10	4:183320001-183360000	4:183640001-183680000	1.64186e-07	GSE87112	hESC	intra	rs7673990;rs17073241;rs79962142;rs116503457;rs6823473;rs17073246;rs117982852;rs17073258;rs78523653;rs77542754;rs148028359;rs142875846;rs117685772;rs76929118;rs74850148;rs75005546;rs149445827;rs78428986	NA	0
10	4:183320001-183360000	4:183720001-183760000	4.07781e-08	GSE87112	hESC	intra	rs7673990;rs17073241;rs79962142;rs116503457;rs6823473;rs17073246;rs117982852;rs17073258;rs78523653;rs77542754;rs148028359;rs142875846;rs117685772;rs76929118;rs74850148;rs75005546;rs149445827;rs78428986	NA	0
10	4:183320001-183360000	4:183800001-183840000	6.12352e-07	GSE87112	hESC	intra	rs7673990;rs17073241;rs79962142;rs116503457;rs6823473;rs17073246;rs117982852;rs17073258;rs78523653;rs77542754;rs148028359;rs142875846;rs117685772;rs76929118;rs74850148;rs75005546;rs149445827;rs78428986	ENSG00000129187	0
10	4:183320001-183360000	4:183840001-183880000	1.46835e-16	GSE87112	hESC	intra	rs7673990;rs17073241;rs79962142;rs116503457;rs6823473;rs17073246;rs117982852;rs17073258;rs78523653;rs77542754;rs148028359;rs142875846;rs117685772;rs76929118;rs74850148;rs75005546;rs149445827;rs78428986	NA	0
12	5:154960001-155000000	5:155000001-155040000	6.45527e-09	GSE87112	hESC	intra	rs6865003	NA	0
12	5:154960001-155000000	5:155040001-155080000	1.12121e-76	GSE87112	hESC	intra	rs6865003	NA	0
12	5:154960001-155000000	5:155080001-155120000	1.85579e-32	GSE87112	hESC	intra	rs6865003	NA	0
12	5:154960001-155000000	5:155200001-155240000	7.02985e-52	GSE87112	hESC	intra	rs6865003	NA	0
12	5:154960001-155000000	5:155240001-155280000	8.44167e-58	GSE87112	hESC	intra	rs6865003	NA	0
12	5:154960001-155000000	5:155280001-155320000	6.36621e-38	GSE87112	hESC	intra	rs6865003	ENSG00000170624	0
12	5:154960001-155000000	5:155320001-155360000	8.12092e-78	GSE87112	hESC	intra	rs6865003	NA	0
12	5:154960001-155000000	5:155360001-155400000	1.51155e-14	GSE87112	hESC	intra	rs6865003	NA	0
12	5:154960001-155000000	5:155400001-155440000	1.54886e-13	GSE87112	hESC	intra	rs6865003	NA	0
12	5:154960001-155000000	5:155440001-155480000	9.0652e-60	GSE87112	hESC	intra	rs6865003	NA	0
12	5:154960001-155000000	5:155520001-155560000	2.49505e-14	GSE87112	hESC	intra	rs6865003	NA	0
12	5:154960001-155000000	5:155560001-155600000	9.73065e-07	GSE87112	hESC	intra	rs6865003	NA	0
12	5:154960001-155000000	5:155600001-155640000	5.77401e-17	GSE87112	hESC	intra	rs6865003	NA	0
12	5:154960001-155000000	5:155640001-155680000	9.98562e-15	GSE87112	hESC	intra	rs6865003	NA	0
12	5:154960001-155000000	5:155680001-155720000	1.70753e-13	GSE87112	hESC	intra	rs6865003	NA	0
12	5:154960001-155000000	5:155760001-155800000	6.83663e-16	GSE87112	hESC	intra	rs6865003	NA	0
12	5:154960001-155000000	5:155800001-155840000	6.9909e-13	GSE87112	hESC	intra	rs6865003	NA	0
12	5:154960001-155000000	5:155840001-155880000	1.85992e-07	GSE87112	hESC	intra	rs6865003	NA	0
12	5:154960001-155000000	5:155880001-155920000	1.48304e-10	GSE87112	hESC	intra	rs6865003	NA	0
12	5:154960001-155000000	5:155920001-155960000	3.40666e-14	GSE87112	hESC	intra	rs6865003	NA	0
12	5:154960001-155000000	5:156000001-156040000	5.40435e-23	GSE87112	hESC	intra	rs6865003	NA	0
12	5:154960001-155000000	5:156040001-156080000	1.08535e-15	GSE87112	hESC	intra	rs6865003	NA	0
12	5:154960001-155000000	5:156080001-156120000	8.07664e-17	GSE87112	hESC	intra	rs6865003	NA	0
12	5:154960001-155000000	5:156120001-156160000	3.32792e-20	GSE87112	hESC	intra	rs6865003	NA	0
12	5:154960001-155000000	5:156160001-156200000	2.47156e-42	GSE87112	hESC	intra	rs6865003	NA	0
12	5:154960001-155000000	5:156240001-156280000	1.49913e-44	GSE87112	hESC	intra	rs6865003	NA	0
12	5:154960001-155000000	5:156280001-156320000	9.18596e-45	GSE87112	hESC	intra	rs6865003	NA	0
12	5:154960001-155000000	5:156320001-156360000	2.43487e-10	GSE87112	hESC	intra	rs6865003	NA	0
12	5:154960001-155000000	5:156360001-156400000	1.16014e-07	GSE87112	hESC	intra	rs6865003	ENSG00000145850	0
12	5:154960001-155000000	5:156520001-156560000	1.60522e-19	GSE87112	hESC	intra	rs6865003	NA	0
12	5:155000001-155040000	5:155040001-155080000	5.73072e-15	GSE87112	hESC	intra	rs2552995;rs17118109;rs6886024;rs58016112;rs11957223;rs6580170;rs6580171;rs554709379;rs6864257;rs2552992;rs55951978;rs7702366;rs73293831;rs2194712;rs2194711;rs56332356;rs2113803;rs11957673;rs11954231;rs67382529;rs66696785;rs57665879;rs6865254;rs113458881;rs2544761;rs2544762;rs2544763;rs2552988;rs2544746;rs2552985;rs2552984;rs2552983;rs6898484;rs10079777;rs10079733;rs10079734;rs10064770;rs10057860…	NA	0
12	5:155000001-155040000	5:155200001-155240000	2.00935e-13	GSE87112	hESC	intra	rs2552995;rs17118109;rs6886024;rs58016112;rs11957223;rs6580170;rs6580171;rs554709379;rs6864257;rs2552992;rs55951978;rs7702366;rs73293831;rs2194712;rs2194711;rs56332356;rs2113803;rs11957673;rs11954231;rs67382529;rs66696785;rs57665879;rs6865254;rs113458881;rs2544761;rs2544762;rs2544763;rs2552988;rs2544746;rs2552985;rs2552984;rs2552983;rs6898484;rs10079777;rs10079733;rs10079734;rs10064770;rs10057860…	NA	0
12	5:155000001-155040000	5:155240001-155280000	7.04597e-22	GSE87112	hESC	intra	rs2552995;rs17118109;rs6886024;rs58016112;rs11957223;rs6580170;rs6580171;rs554709379;rs6864257;rs2552992;rs55951978;rs7702366;rs73293831;rs2194712;rs2194711;rs56332356;rs2113803;rs11957673;rs11954231;rs67382529;rs66696785;rs57665879;rs6865254;rs113458881;rs2544761;rs2544762;rs2544763;rs2552988;rs2544746;rs2552985;rs2552984;rs2552983;rs6898484;rs10079777;rs10079733;rs10079734;rs10064770;rs10057860…	NA	0
12	5:155000001-155040000	5:155280001-155320000	4.04958e-13	GSE87112	hESC	intra	rs2552995;rs17118109;rs6886024;rs58016112;rs11957223;rs6580170;rs6580171;rs554709379;rs6864257;rs2552992;rs55951978;rs7702366;rs73293831;rs2194712;rs2194711;rs56332356;rs2113803;rs11957673;rs11954231;rs67382529;rs66696785;rs57665879;rs6865254;rs113458881;rs2544761;rs2544762;rs2544763;rs2552988;rs2544746;rs2552985;rs2552984;rs2552983;rs6898484;rs10079777;rs10079733;rs10079734;rs10064770;rs10057860…	ENSG00000170624	0
12	5:155000001-155040000	5:155320001-155360000	2.80829e-12	GSE87112	hESC	intra	rs2552995;rs17118109;rs6886024;rs58016112;rs11957223;rs6580170;rs6580171;rs554709379;rs6864257;rs2552992;rs55951978;rs7702366;rs73293831;rs2194712;rs2194711;rs56332356;rs2113803;rs11957673;rs11954231;rs67382529;rs66696785;rs57665879;rs6865254;rs113458881;rs2544761;rs2544762;rs2544763;rs2552988;rs2544746;rs2552985;rs2552984;rs2552983;rs6898484;rs10079777;rs10079733;rs10079734;rs10064770;rs10057860…	NA	0
12	5:155000001-155040000	5:155440001-155480000	6.74868e-13	GSE87112	hESC	intra	rs2552995;rs17118109;rs6886024;rs58016112;rs11957223;rs6580170;rs6580171;rs554709379;rs6864257;rs2552992;rs55951978;rs7702366;rs73293831;rs2194712;rs2194711;rs56332356;rs2113803;rs11957673;rs11954231;rs67382529;rs66696785;rs57665879;rs6865254;rs113458881;rs2544761;rs2544762;rs2544763;rs2552988;rs2544746;rs2552985;rs2552984;rs2552983;rs6898484;rs10079777;rs10079733;rs10079734;rs10064770;rs10057860…	NA	0
12	5:155000001-155040000	5:155760001-155800000	6.83722e-07	GSE87112	hESC	intra	rs2552995;rs17118109;rs6886024;rs58016112;rs11957223;rs6580170;rs6580171;rs554709379;rs6864257;rs2552992;rs55951978;rs7702366;rs73293831;rs2194712;rs2194711;rs56332356;rs2113803;rs11957673;rs11954231;rs67382529;rs66696785;rs57665879;rs6865254;rs113458881;rs2544761;rs2544762;rs2544763;rs2552988;rs2544746;rs2552985;rs2552984;rs2552983;rs6898484;rs10079777;rs10079733;rs10079734;rs10064770;rs10057860…	NA	0
12	5:155000001-155040000	5:155920001-155960000	2.18075e-09	GSE87112	hESC	intra	rs2552995;rs17118109;rs6886024;rs58016112;rs11957223;rs6580170;rs6580171;rs554709379;rs6864257;rs2552992;rs55951978;rs7702366;rs73293831;rs2194712;rs2194711;rs56332356;rs2113803;rs11957673;rs11954231;rs67382529;rs66696785;rs57665879;rs6865254;rs113458881;rs2544761;rs2544762;rs2544763;rs2552988;rs2544746;rs2552985;rs2552984;rs2552983;rs6898484;rs10079777;rs10079733;rs10079734;rs10064770;rs10057860…	NA	0
12	5:155000001-155040000	5:156040001-156080000	1.01187e-07	GSE87112	hESC	intra	rs2552995;rs17118109;rs6886024;rs58016112;rs11957223;rs6580170;rs6580171;rs554709379;rs6864257;rs2552992;rs55951978;rs7702366;rs73293831;rs2194712;rs2194711;rs56332356;rs2113803;rs11957673;rs11954231;rs67382529;rs66696785;rs57665879;rs6865254;rs113458881;rs2544761;rs2544762;rs2544763;rs2552988;rs2544746;rs2552985;rs2552984;rs2552983;rs6898484;rs10079777;rs10079733;rs10079734;rs10064770;rs10057860…	NA	0
12	5:155000001-155040000	5:156160001-156200000	9.11988e-14	GSE87112	hESC	intra	rs2552995;rs17118109;rs6886024;rs58016112;rs11957223;rs6580170;rs6580171;rs554709379;rs6864257;rs2552992;rs55951978;rs7702366;rs73293831;rs2194712;rs2194711;rs56332356;rs2113803;rs11957673;rs11954231;rs67382529;rs66696785;rs57665879;rs6865254;rs113458881;rs2544761;rs2544762;rs2544763;rs2552988;rs2544746;rs2552985;rs2552984;rs2552983;rs6898484;rs10079777;rs10079733;rs10079734;rs10064770;rs10057860…	NA	0
12	5:155000001-155040000	5:156240001-156280000	4.11891e-11	GSE87112	hESC	intra	rs2552995;rs17118109;rs6886024;rs58016112;rs11957223;rs6580170;rs6580171;rs554709379;rs6864257;rs2552992;rs55951978;rs7702366;rs73293831;rs2194712;rs2194711;rs56332356;rs2113803;rs11957673;rs11954231;rs67382529;rs66696785;rs57665879;rs6865254;rs113458881;rs2544761;rs2544762;rs2544763;rs2552988;rs2544746;rs2552985;rs2552984;rs2552983;rs6898484;rs10079777;rs10079733;rs10079734;rs10064770;rs10057860…	NA	0
12	5:155000001-155040000	5:156280001-156320000	3.17256e-17	GSE87112	hESC	intra	rs2552995;rs17118109;rs6886024;rs58016112;rs11957223;rs6580170;rs6580171;rs554709379;rs6864257;rs2552992;rs55951978;rs7702366;rs73293831;rs2194712;rs2194711;rs56332356;rs2113803;rs11957673;rs11954231;rs67382529;rs66696785;rs57665879;rs6865254;rs113458881;rs2544761;rs2544762;rs2544763;rs2552988;rs2544746;rs2552985;rs2552984;rs2552983;rs6898484;rs10079777;rs10079733;rs10079734;rs10064770;rs10057860…	NA	0
12	5:155000001-155040000	5:156520001-156560000	4.20223e-10	GSE87112	hESC	intra	rs2552995;rs17118109;rs6886024;rs58016112;rs11957223;rs6580170;rs6580171;rs554709379;rs6864257;rs2552992;rs55951978;rs7702366;rs73293831;rs2194712;rs2194711;rs56332356;rs2113803;rs11957673;rs11954231;rs67382529;rs66696785;rs57665879;rs6865254;rs113458881;rs2544761;rs2544762;rs2544763;rs2552988;rs2544746;rs2552985;rs2552984;rs2552983;rs6898484;rs10079777;rs10079733;rs10079734;rs10064770;rs10057860…	NA	0
12	5:155040001-155080000	5:155080001-155120000	2.35476e-26	GSE87112	hESC	intra	rs17118181;rs2544754;rs2544756;rs556303284;rs11739719;rs13436100;rs7449321;rs11167733;rs11951343;rs11951375;rs11741508;rs6869056;rs6869076;rs9324834;rs10213987;rs60594165;rs72283502;rs2872177;rs74823648;rs28375758;rs4587129;rs73809608;rs11744950;rs7734643;rs4395680;rs4310017	NA	0
12	5:155040001-155080000	5:155200001-155240000	1.73713e-57	GSE87112	hESC	intra	rs17118181;rs2544754;rs2544756;rs556303284;rs11739719;rs13436100;rs7449321;rs11167733;rs11951343;rs11951375;rs11741508;rs6869056;rs6869076;rs9324834;rs10213987;rs60594165;rs72283502;rs2872177;rs74823648;rs28375758;rs4587129;rs73809608;rs11744950;rs7734643;rs4395680;rs4310017	NA	0
12	5:155040001-155080000	5:155240001-155280000	9.33802e-84	GSE87112	hESC	intra	rs17118181;rs2544754;rs2544756;rs556303284;rs11739719;rs13436100;rs7449321;rs11167733;rs11951343;rs11951375;rs11741508;rs6869056;rs6869076;rs9324834;rs10213987;rs60594165;rs72283502;rs2872177;rs74823648;rs28375758;rs4587129;rs73809608;rs11744950;rs7734643;rs4395680;rs4310017	NA	0
12	5:155040001-155080000	5:155280001-155320000	1.83376e-43	GSE87112	hESC	intra	rs17118181;rs2544754;rs2544756;rs556303284;rs11739719;rs13436100;rs7449321;rs11167733;rs11951343;rs11951375;rs11741508;rs6869056;rs6869076;rs9324834;rs10213987;rs60594165;rs72283502;rs2872177;rs74823648;rs28375758;rs4587129;rs73809608;rs11744950;rs7734643;rs4395680;rs4310017	ENSG00000170624	0
12	5:155040001-155080000	5:155320001-155360000	3.73011e-78	GSE87112	hESC	intra	rs17118181;rs2544754;rs2544756;rs556303284;rs11739719;rs13436100;rs7449321;rs11167733;rs11951343;rs11951375;rs11741508;rs6869056;rs6869076;rs9324834;rs10213987;rs60594165;rs72283502;rs2872177;rs74823648;rs28375758;rs4587129;rs73809608;rs11744950;rs7734643;rs4395680;rs4310017	NA	0
12	5:155040001-155080000	5:155360001-155400000	5.02296e-17	GSE87112	hESC	intra	rs17118181;rs2544754;rs2544756;rs556303284;rs11739719;rs13436100;rs7449321;rs11167733;rs11951343;rs11951375;rs11741508;rs6869056;rs6869076;rs9324834;rs10213987;rs60594165;rs72283502;rs2872177;rs74823648;rs28375758;rs4587129;rs73809608;rs11744950;rs7734643;rs4395680;rs4310017	NA	0
12	5:155040001-155080000	5:155400001-155440000	2.20474e-22	GSE87112	hESC	intra	rs17118181;rs2544754;rs2544756;rs556303284;rs11739719;rs13436100;rs7449321;rs11167733;rs11951343;rs11951375;rs11741508;rs6869056;rs6869076;rs9324834;rs10213987;rs60594165;rs72283502;rs2872177;rs74823648;rs28375758;rs4587129;rs73809608;rs11744950;rs7734643;rs4395680;rs4310017	NA	0
12	5:155040001-155080000	5:155440001-155480000	6.16459e-63	GSE87112	hESC	intra	rs17118181;rs2544754;rs2544756;rs556303284;rs11739719;rs13436100;rs7449321;rs11167733;rs11951343;rs11951375;rs11741508;rs6869056;rs6869076;rs9324834;rs10213987;rs60594165;rs72283502;rs2872177;rs74823648;rs28375758;rs4587129;rs73809608;rs11744950;rs7734643;rs4395680;rs4310017	NA	0
12	5:155040001-155080000	5:155520001-155560000	1.96788e-20	GSE87112	hESC	intra	rs17118181;rs2544754;rs2544756;rs556303284;rs11739719;rs13436100;rs7449321;rs11167733;rs11951343;rs11951375;rs11741508;rs6869056;rs6869076;rs9324834;rs10213987;rs60594165;rs72283502;rs2872177;rs74823648;rs28375758;rs4587129;rs73809608;rs11744950;rs7734643;rs4395680;rs4310017	NA	0
12	5:155040001-155080000	5:155560001-155600000	7.11299e-11	GSE87112	hESC	intra	rs17118181;rs2544754;rs2544756;rs556303284;rs11739719;rs13436100;rs7449321;rs11167733;rs11951343;rs11951375;rs11741508;rs6869056;rs6869076;rs9324834;rs10213987;rs60594165;rs72283502;rs2872177;rs74823648;rs28375758;rs4587129;rs73809608;rs11744950;rs7734643;rs4395680;rs4310017	NA	0
12	5:155040001-155080000	5:155600001-155640000	1.44902e-24	GSE87112	hESC	intra	rs17118181;rs2544754;rs2544756;rs556303284;rs11739719;rs13436100;rs7449321;rs11167733;rs11951343;rs11951375;rs11741508;rs6869056;rs6869076;rs9324834;rs10213987;rs60594165;rs72283502;rs2872177;rs74823648;rs28375758;rs4587129;rs73809608;rs11744950;rs7734643;rs4395680;rs4310017	NA	0
12	5:155040001-155080000	5:155640001-155680000	4.7386e-32	GSE87112	hESC	intra	rs17118181;rs2544754;rs2544756;rs556303284;rs11739719;rs13436100;rs7449321;rs11167733;rs11951343;rs11951375;rs11741508;rs6869056;rs6869076;rs9324834;rs10213987;rs60594165;rs72283502;rs2872177;rs74823648;rs28375758;rs4587129;rs73809608;rs11744950;rs7734643;rs4395680;rs4310017	NA	0
12	5:155040001-155080000	5:155680001-155720000	1.35126e-08	GSE87112	hESC	intra	rs17118181;rs2544754;rs2544756;rs556303284;rs11739719;rs13436100;rs7449321;rs11167733;rs11951343;rs11951375;rs11741508;rs6869056;rs6869076;rs9324834;rs10213987;rs60594165;rs72283502;rs2872177;rs74823648;rs28375758;rs4587129;rs73809608;rs11744950;rs7734643;rs4395680;rs4310017	NA	0
12	5:155040001-155080000	5:155760001-155800000	4.18298e-32	GSE87112	hESC	intra	rs17118181;rs2544754;rs2544756;rs556303284;rs11739719;rs13436100;rs7449321;rs11167733;rs11951343;rs11951375;rs11741508;rs6869056;rs6869076;rs9324834;rs10213987;rs60594165;rs72283502;rs2872177;rs74823648;rs28375758;rs4587129;rs73809608;rs11744950;rs7734643;rs4395680;rs4310017	NA	0
12	5:155040001-155080000	5:155800001-155840000	2.68677e-26	GSE87112	hESC	intra	rs17118181;rs2544754;rs2544756;rs556303284;rs11739719;rs13436100;rs7449321;rs11167733;rs11951343;rs11951375;rs11741508;rs6869056;rs6869076;rs9324834;rs10213987;rs60594165;rs72283502;rs2872177;rs74823648;rs28375758;rs4587129;rs73809608;rs11744950;rs7734643;rs4395680;rs4310017	NA	0
12	5:155040001-155080000	5:155840001-155880000	4.02964e-12	GSE87112	hESC	intra	rs17118181;rs2544754;rs2544756;rs556303284;rs11739719;rs13436100;rs7449321;rs11167733;rs11951343;rs11951375;rs11741508;rs6869056;rs6869076;rs9324834;rs10213987;rs60594165;rs72283502;rs2872177;rs74823648;rs28375758;rs4587129;rs73809608;rs11744950;rs7734643;rs4395680;rs4310017	NA	0
12	5:155040001-155080000	5:155880001-155920000	4.59226e-12	GSE87112	hESC	intra	rs17118181;rs2544754;rs2544756;rs556303284;rs11739719;rs13436100;rs7449321;rs11167733;rs11951343;rs11951375;rs11741508;rs6869056;rs6869076;rs9324834;rs10213987;rs60594165;rs72283502;rs2872177;rs74823648;rs28375758;rs4587129;rs73809608;rs11744950;rs7734643;rs4395680;rs4310017	NA	0
12	5:155040001-155080000	5:155920001-155960000	8.55678e-17	GSE87112	hESC	intra	rs17118181;rs2544754;rs2544756;rs556303284;rs11739719;rs13436100;rs7449321;rs11167733;rs11951343;rs11951375;rs11741508;rs6869056;rs6869076;rs9324834;rs10213987;rs60594165;rs72283502;rs2872177;rs74823648;rs28375758;rs4587129;rs73809608;rs11744950;rs7734643;rs4395680;rs4310017	NA	0
12	5:155040001-155080000	5:155960001-156000000	1.41838e-07	GSE87112	hESC	intra	rs17118181;rs2544754;rs2544756;rs556303284;rs11739719;rs13436100;rs7449321;rs11167733;rs11951343;rs11951375;rs11741508;rs6869056;rs6869076;rs9324834;rs10213987;rs60594165;rs72283502;rs2872177;rs74823648;rs28375758;rs4587129;rs73809608;rs11744950;rs7734643;rs4395680;rs4310017	NA	0
12	5:155040001-155080000	5:156000001-156040000	4.81072e-19	GSE87112	hESC	intra	rs17118181;rs2544754;rs2544756;rs556303284;rs11739719;rs13436100;rs7449321;rs11167733;rs11951343;rs11951375;rs11741508;rs6869056;rs6869076;rs9324834;rs10213987;rs60594165;rs72283502;rs2872177;rs74823648;rs28375758;rs4587129;rs73809608;rs11744950;rs7734643;rs4395680;rs4310017	NA	0
12	5:155040001-155080000	5:156040001-156080000	5.24931e-29	GSE87112	hESC	intra	rs17118181;rs2544754;rs2544756;rs556303284;rs11739719;rs13436100;rs7449321;rs11167733;rs11951343;rs11951375;rs11741508;rs6869056;rs6869076;rs9324834;rs10213987;rs60594165;rs72283502;rs2872177;rs74823648;rs28375758;rs4587129;rs73809608;rs11744950;rs7734643;rs4395680;rs4310017	NA	0
12	5:155040001-155080000	5:156080001-156120000	4.64263e-15	GSE87112	hESC	intra	rs17118181;rs2544754;rs2544756;rs556303284;rs11739719;rs13436100;rs7449321;rs11167733;rs11951343;rs11951375;rs11741508;rs6869056;rs6869076;rs9324834;rs10213987;rs60594165;rs72283502;rs2872177;rs74823648;rs28375758;rs4587129;rs73809608;rs11744950;rs7734643;rs4395680;rs4310017	NA	0
12	5:155040001-155080000	5:156120001-156160000	2.84613e-26	GSE87112	hESC	intra	rs17118181;rs2544754;rs2544756;rs556303284;rs11739719;rs13436100;rs7449321;rs11167733;rs11951343;rs11951375;rs11741508;rs6869056;rs6869076;rs9324834;rs10213987;rs60594165;rs72283502;rs2872177;rs74823648;rs28375758;rs4587129;rs73809608;rs11744950;rs7734643;rs4395680;rs4310017	NA	0
12	5:155040001-155080000	5:156160001-156200000	2.09265e-36	GSE87112	hESC	intra	rs17118181;rs2544754;rs2544756;rs556303284;rs11739719;rs13436100;rs7449321;rs11167733;rs11951343;rs11951375;rs11741508;rs6869056;rs6869076;rs9324834;rs10213987;rs60594165;rs72283502;rs2872177;rs74823648;rs28375758;rs4587129;rs73809608;rs11744950;rs7734643;rs4395680;rs4310017	NA	0
12	5:155040001-155080000	5:156200001-156240000	3.79904e-09	GSE87112	hESC	intra	rs17118181;rs2544754;rs2544756;rs556303284;rs11739719;rs13436100;rs7449321;rs11167733;rs11951343;rs11951375;rs11741508;rs6869056;rs6869076;rs9324834;rs10213987;rs60594165;rs72283502;rs2872177;rs74823648;rs28375758;rs4587129;rs73809608;rs11744950;rs7734643;rs4395680;rs4310017	NA	0
12	5:155040001-155080000	5:156240001-156280000	5.19065e-27	GSE87112	hESC	intra	rs17118181;rs2544754;rs2544756;rs556303284;rs11739719;rs13436100;rs7449321;rs11167733;rs11951343;rs11951375;rs11741508;rs6869056;rs6869076;rs9324834;rs10213987;rs60594165;rs72283502;rs2872177;rs74823648;rs28375758;rs4587129;rs73809608;rs11744950;rs7734643;rs4395680;rs4310017	NA	0
12	5:155040001-155080000	5:156280001-156320000	3.21088e-33	GSE87112	hESC	intra	rs17118181;rs2544754;rs2544756;rs556303284;rs11739719;rs13436100;rs7449321;rs11167733;rs11951343;rs11951375;rs11741508;rs6869056;rs6869076;rs9324834;rs10213987;rs60594165;rs72283502;rs2872177;rs74823648;rs28375758;rs4587129;rs73809608;rs11744950;rs7734643;rs4395680;rs4310017	NA	0
12	5:155040001-155080000	5:156320001-156360000	3.5373e-08	GSE87112	hESC	intra	rs17118181;rs2544754;rs2544756;rs556303284;rs11739719;rs13436100;rs7449321;rs11167733;rs11951343;rs11951375;rs11741508;rs6869056;rs6869076;rs9324834;rs10213987;rs60594165;rs72283502;rs2872177;rs74823648;rs28375758;rs4587129;rs73809608;rs11744950;rs7734643;rs4395680;rs4310017	NA	0
12	5:155040001-155080000	5:156360001-156400000	1.84883e-16	GSE87112	hESC	intra	rs17118181;rs2544754;rs2544756;rs556303284;rs11739719;rs13436100;rs7449321;rs11167733;rs11951343;rs11951375;rs11741508;rs6869056;rs6869076;rs9324834;rs10213987;rs60594165;rs72283502;rs2872177;rs74823648;rs28375758;rs4587129;rs73809608;rs11744950;rs7734643;rs4395680;rs4310017	ENSG00000145850	0
12	5:155040001-155080000	5:156440001-156480000	1.47344e-08	GSE87112	hESC	intra	rs17118181;rs2544754;rs2544756;rs556303284;rs11739719;rs13436100;rs7449321;rs11167733;rs11951343;rs11951375;rs11741508;rs6869056;rs6869076;rs9324834;rs10213987;rs60594165;rs72283502;rs2872177;rs74823648;rs28375758;rs4587129;rs73809608;rs11744950;rs7734643;rs4395680;rs4310017	NA	0
12	5:155040001-155080000	5:156480001-156520000	3.757e-08	GSE87112	hESC	intra	rs17118181;rs2544754;rs2544756;rs556303284;rs11739719;rs13436100;rs7449321;rs11167733;rs11951343;rs11951375;rs11741508;rs6869056;rs6869076;rs9324834;rs10213987;rs60594165;rs72283502;rs2872177;rs74823648;rs28375758;rs4587129;rs73809608;rs11744950;rs7734643;rs4395680;rs4310017	ENSG00000113249	0
12	5:155040001-155080000	5:156520001-156560000	1.08869e-35	GSE87112	hESC	intra	rs17118181;rs2544754;rs2544756;rs556303284;rs11739719;rs13436100;rs7449321;rs11167733;rs11951343;rs11951375;rs11741508;rs6869056;rs6869076;rs9324834;rs10213987;rs60594165;rs72283502;rs2872177;rs74823648;rs28375758;rs4587129;rs73809608;rs11744950;rs7734643;rs4395680;rs4310017	NA	0
12	5:155040001-155080000	5:156600001-156640000	4.59597e-10	GSE87112	hESC	intra	rs17118181;rs2544754;rs2544756;rs556303284;rs11739719;rs13436100;rs7449321;rs11167733;rs11951343;rs11951375;rs11741508;rs6869056;rs6869076;rs9324834;rs10213987;rs60594165;rs72283502;rs2872177;rs74823648;rs28375758;rs4587129;rs73809608;rs11744950;rs7734643;rs4395680;rs4310017	NA	0
12	5:155040001-155080000	5:156680001-156720000	1.26356e-12	GSE87112	hESC	intra	rs17118181;rs2544754;rs2544756;rs556303284;rs11739719;rs13436100;rs7449321;rs11167733;rs11951343;rs11951375;rs11741508;rs6869056;rs6869076;rs9324834;rs10213987;rs60594165;rs72283502;rs2872177;rs74823648;rs28375758;rs4587129;rs73809608;rs11744950;rs7734643;rs4395680;rs4310017	ENSG00000055163	0
13	6:93400001-93440000	6:93440001-93480000	1.06576e-10	GSE87112	hESC	intra	rs145874000	NA	0
13	6:93400001-93440000	6:93680001-93720000	2.07233e-07	GSE87112	hESC	intra	rs145874000	NA	0
13	6:93400001-93440000	6:93840001-93880000	5.9469e-14	GSE87112	hESC	intra	rs145874000	NA	0
13	6:93400001-93440000	6:93920001-93960000	1.42304e-11	GSE87112	hESC	intra	rs145874000	NA	0
13	6:93400001-93440000	6:93960001-94000000	1.92759e-08	GSE87112	hESC	intra	rs145874000	NA	0
13	6:93400001-93440000	6:94000001-94040000	7.19609e-14	GSE87112	hESC	intra	rs145874000	NA	0
13	6:93400001-93440000	6:94080001-94120000	3.57725e-13	GSE87112	hESC	intra	rs145874000	NA	0
13	6:93400001-93440000	6:94120001-94160000	9.35599e-08	GSE87112	hESC	intra	rs145874000	ENSG00000135333	0
13	6:93400001-93440000	6:94200001-94240000	9.01929e-10	GSE87112	hESC	intra	rs145874000	NA	0
13	6:93400001-93440000	6:94280001-94320000	1.10517e-07	GSE87112	hESC	intra	rs145874000	NA	0
13	6:93400001-93440000	6:94920001-94960000	4.65604e-07	GSE87112	hESC	intra	rs145874000	NA	0
13	6:93440001-93480000	6:93680001-93720000	1.79261e-10	GSE87112	hESC	intra	rs79199659	NA	0
13	6:93440001-93480000	6:93840001-93880000	5.90021e-16	GSE87112	hESC	intra	rs79199659	NA	0
13	6:93440001-93480000	6:93920001-93960000	5.98248e-09	GSE87112	hESC	intra	rs79199659	NA	0
13	6:93440001-93480000	6:93960001-94000000	2.96569e-24	GSE87112	hESC	intra	rs79199659	NA	0
13	6:93440001-93480000	6:94000001-94040000	2.60519e-07	GSE87112	hESC	intra	rs79199659	NA	0
13	6:93440001-93480000	6:94120001-94160000	3.05243e-10	GSE87112	hESC	intra	rs79199659	ENSG00000135333	0
13	6:93440001-93480000	6:94200001-94240000	3.91237e-07	GSE87112	hESC	intra	rs79199659	NA	0
13	6:93440001-93480000	6:94280001-94320000	1.44281e-08	GSE87112	hESC	intra	rs79199659	NA	0
13	6:93440001-93480000	6:94960001-95000000	1.63331e-07	GSE87112	hESC	intra	rs79199659	NA	0
13	6:93480001-93520000	6:93680001-93720000	4.70475e-14	GSE87112	hESC	intra	rs77785623;rs75257789;rs16870232;rs16870236;rs16870247;rs74564168;rs117575922;rs77617502;rs58889334;rs117982198;rs60063460;rs78719515;rs74659377;rs117258828;rs117550573;rs76587384;rs147639308;rs16870254	NA	0
13	6:93480001-93520000	6:93720001-93760000	9.67262e-14	GSE87112	hESC	intra	rs77785623;rs75257789;rs16870232;rs16870236;rs16870247;rs74564168;rs117575922;rs77617502;rs58889334;rs117982198;rs60063460;rs78719515;rs74659377;rs117258828;rs117550573;rs76587384;rs147639308;rs16870254	NA	0
13	6:93480001-93520000	6:93840001-93880000	2.92401e-15	GSE87112	hESC	intra	rs77785623;rs75257789;rs16870232;rs16870236;rs16870247;rs74564168;rs117575922;rs77617502;rs58889334;rs117982198;rs60063460;rs78719515;rs74659377;rs117258828;rs117550573;rs76587384;rs147639308;rs16870254	NA	0
13	6:93480001-93520000	6:93920001-93960000	2.7817e-14	GSE87112	hESC	intra	rs77785623;rs75257789;rs16870232;rs16870236;rs16870247;rs74564168;rs117575922;rs77617502;rs58889334;rs117982198;rs60063460;rs78719515;rs74659377;rs117258828;rs117550573;rs76587384;rs147639308;rs16870254	NA	0
13	6:93480001-93520000	6:93960001-94000000	8.6666e-22	GSE87112	hESC	intra	rs77785623;rs75257789;rs16870232;rs16870236;rs16870247;rs74564168;rs117575922;rs77617502;rs58889334;rs117982198;rs60063460;rs78719515;rs74659377;rs117258828;rs117550573;rs76587384;rs147639308;rs16870254	NA	0
13	6:93480001-93520000	6:94000001-94040000	2.64543e-10	GSE87112	hESC	intra	rs77785623;rs75257789;rs16870232;rs16870236;rs16870247;rs74564168;rs117575922;rs77617502;rs58889334;rs117982198;rs60063460;rs78719515;rs74659377;rs117258828;rs117550573;rs76587384;rs147639308;rs16870254	NA	0
13	6:93480001-93520000	6:94040001-94080000	1.19765e-09	GSE87112	hESC	intra	rs77785623;rs75257789;rs16870232;rs16870236;rs16870247;rs74564168;rs117575922;rs77617502;rs58889334;rs117982198;rs60063460;rs78719515;rs74659377;rs117258828;rs117550573;rs76587384;rs147639308;rs16870254	NA	0
13	6:93480001-93520000	6:94080001-94120000	1.15131e-21	GSE87112	hESC	intra	rs77785623;rs75257789;rs16870232;rs16870236;rs16870247;rs74564168;rs117575922;rs77617502;rs58889334;rs117982198;rs60063460;rs78719515;rs74659377;rs117258828;rs117550573;rs76587384;rs147639308;rs16870254	NA	0
13	6:93480001-93520000	6:94120001-94160000	3.25511e-14	GSE87112	hESC	intra	rs77785623;rs75257789;rs16870232;rs16870236;rs16870247;rs74564168;rs117575922;rs77617502;rs58889334;rs117982198;rs60063460;rs78719515;rs74659377;rs117258828;rs117550573;rs76587384;rs147639308;rs16870254	ENSG00000135333	0
13	6:93480001-93520000	6:94200001-94240000	6.93786e-14	GSE87112	hESC	intra	rs77785623;rs75257789;rs16870232;rs16870236;rs16870247;rs74564168;rs117575922;rs77617502;rs58889334;rs117982198;rs60063460;rs78719515;rs74659377;rs117258828;rs117550573;rs76587384;rs147639308;rs16870254	NA	0
13	6:93480001-93520000	6:94280001-94320000	5.09459e-08	GSE87112	hESC	intra	rs77785623;rs75257789;rs16870232;rs16870236;rs16870247;rs74564168;rs117575922;rs77617502;rs58889334;rs117982198;rs60063460;rs78719515;rs74659377;rs117258828;rs117550573;rs76587384;rs147639308;rs16870254	NA	0
13	6:93480001-93520000	6:94760001-94800000	3.76807e-07	GSE87112	hESC	intra	rs77785623;rs75257789;rs16870232;rs16870236;rs16870247;rs74564168;rs117575922;rs77617502;rs58889334;rs117982198;rs60063460;rs78719515;rs74659377;rs117258828;rs117550573;rs76587384;rs147639308;rs16870254	NA	0
13	6:93480001-93520000	6:95480001-95520000	7.76493e-07	GSE87112	hESC	intra	rs77785623;rs75257789;rs16870232;rs16870236;rs16870247;rs74564168;rs117575922;rs77617502;rs58889334;rs117982198;rs60063460;rs78719515;rs74659377;rs117258828;rs117550573;rs76587384;rs147639308;rs16870254	NA	0
13	6:93520001-93560000	6:93560001-93600000	3.36532e-09	GSE87112	hESC	intra	rs76082640;rs79950849;rs116880867;rs117706411;rs16870280;rs80179348;rs16870298;rs58280006;rs57350905;rs61254548;rs60944065;rs75914122;rs1399946;rs149281462;rs58900232;rs76797688;rs76411028;rs77786393;rs78305296;rs80151566;rs80135979;rs77954818	NA	0
13	6:93520001-93560000	6:93640001-93680000	1.88552e-07	GSE87112	hESC	intra	rs76082640;rs79950849;rs116880867;rs117706411;rs16870280;rs80179348;rs16870298;rs58280006;rs57350905;rs61254548;rs60944065;rs75914122;rs1399946;rs149281462;rs58900232;rs76797688;rs76411028;rs77786393;rs78305296;rs80151566;rs80135979;rs77954818	NA	0
13	6:93520001-93560000	6:93680001-93720000	1.25889e-12	GSE87112	hESC	intra	rs76082640;rs79950849;rs116880867;rs117706411;rs16870280;rs80179348;rs16870298;rs58280006;rs57350905;rs61254548;rs60944065;rs75914122;rs1399946;rs149281462;rs58900232;rs76797688;rs76411028;rs77786393;rs78305296;rs80151566;rs80135979;rs77954818	NA	0
13	6:93520001-93560000	6:93720001-93760000	1.9233e-10	GSE87112	hESC	intra	rs76082640;rs79950849;rs116880867;rs117706411;rs16870280;rs80179348;rs16870298;rs58280006;rs57350905;rs61254548;rs60944065;rs75914122;rs1399946;rs149281462;rs58900232;rs76797688;rs76411028;rs77786393;rs78305296;rs80151566;rs80135979;rs77954818	NA	0
13	6:93520001-93560000	6:93840001-93880000	2.63336e-18	GSE87112	hESC	intra	rs76082640;rs79950849;rs116880867;rs117706411;rs16870280;rs80179348;rs16870298;rs58280006;rs57350905;rs61254548;rs60944065;rs75914122;rs1399946;rs149281462;rs58900232;rs76797688;rs76411028;rs77786393;rs78305296;rs80151566;rs80135979;rs77954818	NA	0
13	6:93520001-93560000	6:93920001-93960000	3.50171e-20	GSE87112	hESC	intra	rs76082640;rs79950849;rs116880867;rs117706411;rs16870280;rs80179348;rs16870298;rs58280006;rs57350905;rs61254548;rs60944065;rs75914122;rs1399946;rs149281462;rs58900232;rs76797688;rs76411028;rs77786393;rs78305296;rs80151566;rs80135979;rs77954818	NA	0
13	6:93520001-93560000	6:93960001-94000000	2.5103e-22	GSE87112	hESC	intra	rs76082640;rs79950849;rs116880867;rs117706411;rs16870280;rs80179348;rs16870298;rs58280006;rs57350905;rs61254548;rs60944065;rs75914122;rs1399946;rs149281462;rs58900232;rs76797688;rs76411028;rs77786393;rs78305296;rs80151566;rs80135979;rs77954818	NA	0
13	6:93520001-93560000	6:94000001-94040000	9.46878e-17	GSE87112	hESC	intra	rs76082640;rs79950849;rs116880867;rs117706411;rs16870280;rs80179348;rs16870298;rs58280006;rs57350905;rs61254548;rs60944065;rs75914122;rs1399946;rs149281462;rs58900232;rs76797688;rs76411028;rs77786393;rs78305296;rs80151566;rs80135979;rs77954818	NA	0
13	6:93520001-93560000	6:94040001-94080000	3.12908e-12	GSE87112	hESC	intra	rs76082640;rs79950849;rs116880867;rs117706411;rs16870280;rs80179348;rs16870298;rs58280006;rs57350905;rs61254548;rs60944065;rs75914122;rs1399946;rs149281462;rs58900232;rs76797688;rs76411028;rs77786393;rs78305296;rs80151566;rs80135979;rs77954818	NA	0
13	6:93520001-93560000	6:94080001-94120000	1.60316e-27	GSE87112	hESC	intra	rs76082640;rs79950849;rs116880867;rs117706411;rs16870280;rs80179348;rs16870298;rs58280006;rs57350905;rs61254548;rs60944065;rs75914122;rs1399946;rs149281462;rs58900232;rs76797688;rs76411028;rs77786393;rs78305296;rs80151566;rs80135979;rs77954818	NA	0
13	6:93520001-93560000	6:94120001-94160000	3.11055e-28	GSE87112	hESC	intra	rs76082640;rs79950849;rs116880867;rs117706411;rs16870280;rs80179348;rs16870298;rs58280006;rs57350905;rs61254548;rs60944065;rs75914122;rs1399946;rs149281462;rs58900232;rs76797688;rs76411028;rs77786393;rs78305296;rs80151566;rs80135979;rs77954818	ENSG00000135333	0
13	6:93520001-93560000	6:94160001-94200000	5.61925e-08	GSE87112	hESC	intra	rs76082640;rs79950849;rs116880867;rs117706411;rs16870280;rs80179348;rs16870298;rs58280006;rs57350905;rs61254548;rs60944065;rs75914122;rs1399946;rs149281462;rs58900232;rs76797688;rs76411028;rs77786393;rs78305296;rs80151566;rs80135979;rs77954818	NA	0
13	6:93520001-93560000	6:94200001-94240000	3.19023e-09	GSE87112	hESC	intra	rs76082640;rs79950849;rs116880867;rs117706411;rs16870280;rs80179348;rs16870298;rs58280006;rs57350905;rs61254548;rs60944065;rs75914122;rs1399946;rs149281462;rs58900232;rs76797688;rs76411028;rs77786393;rs78305296;rs80151566;rs80135979;rs77954818	NA	0
13	6:93520001-93560000	6:94280001-94320000	1.89734e-07	GSE87112	hESC	intra	rs76082640;rs79950849;rs116880867;rs117706411;rs16870280;rs80179348;rs16870298;rs58280006;rs57350905;rs61254548;rs60944065;rs75914122;rs1399946;rs149281462;rs58900232;rs76797688;rs76411028;rs77786393;rs78305296;rs80151566;rs80135979;rs77954818	NA	0
13	6:93520001-93560000	6:94920001-94960000	7.68815e-09	GSE87112	hESC	intra	rs76082640;rs79950849;rs116880867;rs117706411;rs16870280;rs80179348;rs16870298;rs58280006;rs57350905;rs61254548;rs60944065;rs75914122;rs1399946;rs149281462;rs58900232;rs76797688;rs76411028;rs77786393;rs78305296;rs80151566;rs80135979;rs77954818	NA	0
13	6:93520001-93560000	6:94960001-95000000	1.94311e-08	GSE87112	hESC	intra	rs76082640;rs79950849;rs116880867;rs117706411;rs16870280;rs80179348;rs16870298;rs58280006;rs57350905;rs61254548;rs60944065;rs75914122;rs1399946;rs149281462;rs58900232;rs76797688;rs76411028;rs77786393;rs78305296;rs80151566;rs80135979;rs77954818	NA	0
13	6:93520001-93560000	6:95480001-95520000	3.45331e-07	GSE87112	hESC	intra	rs76082640;rs79950849;rs116880867;rs117706411;rs16870280;rs80179348;rs16870298;rs58280006;rs57350905;rs61254548;rs60944065;rs75914122;rs1399946;rs149281462;rs58900232;rs76797688;rs76411028;rs77786393;rs78305296;rs80151566;rs80135979;rs77954818	NA	0
13	6:93560001-93600000	6:93600001-93640000	8.72094e-10	GSE87112	hESC	intra	rs10666137;rs9345286;rs9294541;rs1515801;rs1515800;rs2325467;rs2875640;rs5878273;rs2325468;rs6932111;rs7767505;rs7767912;rs7767962;rs7768441;rs9342338;rs9353947;rs9351333;rs9294542;rs9294544;rs9294545;rs9294546;rs9294547;rs9294548;rs9294549;rs4363006;rs4560613;rs4530828;rs4509090;rs4288173;rs2138338;rs1829010;rs117545193;rs2138339;rs16870350;rs60938011;rs139528935;rs146726949;rs117132198;rs190810…	NA	0
13	6:93560001-93600000	6:93640001-93680000	8.25174e-09	GSE87112	hESC	intra	rs10666137;rs9345286;rs9294541;rs1515801;rs1515800;rs2325467;rs2875640;rs5878273;rs2325468;rs6932111;rs7767505;rs7767912;rs7767962;rs7768441;rs9342338;rs9353947;rs9351333;rs9294542;rs9294544;rs9294545;rs9294546;rs9294547;rs9294548;rs9294549;rs4363006;rs4560613;rs4530828;rs4509090;rs4288173;rs2138338;rs1829010;rs117545193;rs2138339;rs16870350;rs60938011;rs139528935;rs146726949;rs117132198;rs190810…	NA	0
13	6:93560001-93600000	6:93680001-93720000	1.65454e-14	GSE87112	hESC	intra	rs10666137;rs9345286;rs9294541;rs1515801;rs1515800;rs2325467;rs2875640;rs5878273;rs2325468;rs6932111;rs7767505;rs7767912;rs7767962;rs7768441;rs9342338;rs9353947;rs9351333;rs9294542;rs9294544;rs9294545;rs9294546;rs9294547;rs9294548;rs9294549;rs4363006;rs4560613;rs4530828;rs4509090;rs4288173;rs2138338;rs1829010;rs117545193;rs2138339;rs16870350;rs60938011;rs139528935;rs146726949;rs117132198;rs190810…	NA	0
13	6:93560001-93600000	6:93720001-93760000	4.89464e-08	GSE87112	hESC	intra	rs10666137;rs9345286;rs9294541;rs1515801;rs1515800;rs2325467;rs2875640;rs5878273;rs2325468;rs6932111;rs7767505;rs7767912;rs7767962;rs7768441;rs9342338;rs9353947;rs9351333;rs9294542;rs9294544;rs9294545;rs9294546;rs9294547;rs9294548;rs9294549;rs4363006;rs4560613;rs4530828;rs4509090;rs4288173;rs2138338;rs1829010;rs117545193;rs2138339;rs16870350;rs60938011;rs139528935;rs146726949;rs117132198;rs190810…	NA	0
13	6:93560001-93600000	6:93840001-93880000	7.65588e-20	GSE87112	hESC	intra	rs10666137;rs9345286;rs9294541;rs1515801;rs1515800;rs2325467;rs2875640;rs5878273;rs2325468;rs6932111;rs7767505;rs7767912;rs7767962;rs7768441;rs9342338;rs9353947;rs9351333;rs9294542;rs9294544;rs9294545;rs9294546;rs9294547;rs9294548;rs9294549;rs4363006;rs4560613;rs4530828;rs4509090;rs4288173;rs2138338;rs1829010;rs117545193;rs2138339;rs16870350;rs60938011;rs139528935;rs146726949;rs117132198;rs190810…	NA	0
13	6:93560001-93600000	6:93920001-93960000	1.5056e-16	GSE87112	hESC	intra	rs10666137;rs9345286;rs9294541;rs1515801;rs1515800;rs2325467;rs2875640;rs5878273;rs2325468;rs6932111;rs7767505;rs7767912;rs7767962;rs7768441;rs9342338;rs9353947;rs9351333;rs9294542;rs9294544;rs9294545;rs9294546;rs9294547;rs9294548;rs9294549;rs4363006;rs4560613;rs4530828;rs4509090;rs4288173;rs2138338;rs1829010;rs117545193;rs2138339;rs16870350;rs60938011;rs139528935;rs146726949;rs117132198;rs190810…	NA	0
13	6:93560001-93600000	6:93960001-94000000	1.88489e-19	GSE87112	hESC	intra	rs10666137;rs9345286;rs9294541;rs1515801;rs1515800;rs2325467;rs2875640;rs5878273;rs2325468;rs6932111;rs7767505;rs7767912;rs7767962;rs7768441;rs9342338;rs9353947;rs9351333;rs9294542;rs9294544;rs9294545;rs9294546;rs9294547;rs9294548;rs9294549;rs4363006;rs4560613;rs4530828;rs4509090;rs4288173;rs2138338;rs1829010;rs117545193;rs2138339;rs16870350;rs60938011;rs139528935;rs146726949;rs117132198;rs190810…	NA	0
13	6:93560001-93600000	6:94000001-94040000	2.37949e-24	GSE87112	hESC	intra	rs10666137;rs9345286;rs9294541;rs1515801;rs1515800;rs2325467;rs2875640;rs5878273;rs2325468;rs6932111;rs7767505;rs7767912;rs7767962;rs7768441;rs9342338;rs9353947;rs9351333;rs9294542;rs9294544;rs9294545;rs9294546;rs9294547;rs9294548;rs9294549;rs4363006;rs4560613;rs4530828;rs4509090;rs4288173;rs2138338;rs1829010;rs117545193;rs2138339;rs16870350;rs60938011;rs139528935;rs146726949;rs117132198;rs190810…	NA	0
13	6:93560001-93600000	6:94040001-94080000	2.19699e-16	GSE87112	hESC	intra	rs10666137;rs9345286;rs9294541;rs1515801;rs1515800;rs2325467;rs2875640;rs5878273;rs2325468;rs6932111;rs7767505;rs7767912;rs7767962;rs7768441;rs9342338;rs9353947;rs9351333;rs9294542;rs9294544;rs9294545;rs9294546;rs9294547;rs9294548;rs9294549;rs4363006;rs4560613;rs4530828;rs4509090;rs4288173;rs2138338;rs1829010;rs117545193;rs2138339;rs16870350;rs60938011;rs139528935;rs146726949;rs117132198;rs190810…	NA	0
13	6:93560001-93600000	6:94080001-94120000	2.98039e-17	GSE87112	hESC	intra	rs10666137;rs9345286;rs9294541;rs1515801;rs1515800;rs2325467;rs2875640;rs5878273;rs2325468;rs6932111;rs7767505;rs7767912;rs7767962;rs7768441;rs9342338;rs9353947;rs9351333;rs9294542;rs9294544;rs9294545;rs9294546;rs9294547;rs9294548;rs9294549;rs4363006;rs4560613;rs4530828;rs4509090;rs4288173;rs2138338;rs1829010;rs117545193;rs2138339;rs16870350;rs60938011;rs139528935;rs146726949;rs117132198;rs190810…	NA	0
13	6:93560001-93600000	6:94120001-94160000	1.20202e-25	GSE87112	hESC	intra	rs10666137;rs9345286;rs9294541;rs1515801;rs1515800;rs2325467;rs2875640;rs5878273;rs2325468;rs6932111;rs7767505;rs7767912;rs7767962;rs7768441;rs9342338;rs9353947;rs9351333;rs9294542;rs9294544;rs9294545;rs9294546;rs9294547;rs9294548;rs9294549;rs4363006;rs4560613;rs4530828;rs4509090;rs4288173;rs2138338;rs1829010;rs117545193;rs2138339;rs16870350;rs60938011;rs139528935;rs146726949;rs117132198;rs190810…	ENSG00000135333	0
13	6:93560001-93600000	6:94160001-94200000	3.73164e-08	GSE87112	hESC	intra	rs10666137;rs9345286;rs9294541;rs1515801;rs1515800;rs2325467;rs2875640;rs5878273;rs2325468;rs6932111;rs7767505;rs7767912;rs7767962;rs7768441;rs9342338;rs9353947;rs9351333;rs9294542;rs9294544;rs9294545;rs9294546;rs9294547;rs9294548;rs9294549;rs4363006;rs4560613;rs4530828;rs4509090;rs4288173;rs2138338;rs1829010;rs117545193;rs2138339;rs16870350;rs60938011;rs139528935;rs146726949;rs117132198;rs190810…	NA	0
13	6:93560001-93600000	6:94200001-94240000	1.29473e-16	GSE87112	hESC	intra	rs10666137;rs9345286;rs9294541;rs1515801;rs1515800;rs2325467;rs2875640;rs5878273;rs2325468;rs6932111;rs7767505;rs7767912;rs7767962;rs7768441;rs9342338;rs9353947;rs9351333;rs9294542;rs9294544;rs9294545;rs9294546;rs9294547;rs9294548;rs9294549;rs4363006;rs4560613;rs4530828;rs4509090;rs4288173;rs2138338;rs1829010;rs117545193;rs2138339;rs16870350;rs60938011;rs139528935;rs146726949;rs117132198;rs190810…	NA	0
13	6:93560001-93600000	6:94280001-94320000	1.91912e-07	GSE87112	hESC	intra	rs10666137;rs9345286;rs9294541;rs1515801;rs1515800;rs2325467;rs2875640;rs5878273;rs2325468;rs6932111;rs7767505;rs7767912;rs7767962;rs7768441;rs9342338;rs9353947;rs9351333;rs9294542;rs9294544;rs9294545;rs9294546;rs9294547;rs9294548;rs9294549;rs4363006;rs4560613;rs4530828;rs4509090;rs4288173;rs2138338;rs1829010;rs117545193;rs2138339;rs16870350;rs60938011;rs139528935;rs146726949;rs117132198;rs190810…	NA	0
13	6:93560001-93600000	6:94920001-94960000	7.78905e-08	GSE87112	hESC	intra	rs10666137;rs9345286;rs9294541;rs1515801;rs1515800;rs2325467;rs2875640;rs5878273;rs2325468;rs6932111;rs7767505;rs7767912;rs7767962;rs7768441;rs9342338;rs9353947;rs9351333;rs9294542;rs9294544;rs9294545;rs9294546;rs9294547;rs9294548;rs9294549;rs4363006;rs4560613;rs4530828;rs4509090;rs4288173;rs2138338;rs1829010;rs117545193;rs2138339;rs16870350;rs60938011;rs139528935;rs146726949;rs117132198;rs190810…	NA	0
13	6:93560001-93600000	6:94960001-95000000	1.7678e-07	GSE87112	hESC	intra	rs10666137;rs9345286;rs9294541;rs1515801;rs1515800;rs2325467;rs2875640;rs5878273;rs2325468;rs6932111;rs7767505;rs7767912;rs7767962;rs7768441;rs9342338;rs9353947;rs9351333;rs9294542;rs9294544;rs9294545;rs9294546;rs9294547;rs9294548;rs9294549;rs4363006;rs4560613;rs4530828;rs4509090;rs4288173;rs2138338;rs1829010;rs117545193;rs2138339;rs16870350;rs60938011;rs139528935;rs146726949;rs117132198;rs190810…	NA	0
13	6:93560001-93600000	6:95120001-95160000	1.88437e-10	GSE87112	hESC	intra	rs10666137;rs9345286;rs9294541;rs1515801;rs1515800;rs2325467;rs2875640;rs5878273;rs2325468;rs6932111;rs7767505;rs7767912;rs7767962;rs7768441;rs9342338;rs9353947;rs9351333;rs9294542;rs9294544;rs9294545;rs9294546;rs9294547;rs9294548;rs9294549;rs4363006;rs4560613;rs4530828;rs4509090;rs4288173;rs2138338;rs1829010;rs117545193;rs2138339;rs16870350;rs60938011;rs139528935;rs146726949;rs117132198;rs190810…	NA	0
13	6:93600001-93640000	6:93840001-93880000	7.91529e-07	GSE87112	hESC	intra	rs2506926;rs117342701;rs145677556;rs149783951;rs78269542;rs117750304;rs117035770;rs117210813;rs78169344;rs145692169;rs1338257;rs2485818;rs2506932;rs2485819;rs2506933;rs73529932;rs16870406;rs111291496;rs78557278;rs80026867;rs16870424;rs73529970;rs76152456;rs7765519;rs117196560;rs16870428;rs113295059;rs16870431;rs60243221;rs76744754;rs113595005;rs149167369;rs77499174;rs117002327	NA	0
13	6:93600001-93640000	6:93960001-94000000	4.11023e-11	GSE87112	hESC	intra	rs2506926;rs117342701;rs145677556;rs149783951;rs78269542;rs117750304;rs117035770;rs117210813;rs78169344;rs145692169;rs1338257;rs2485818;rs2506932;rs2485819;rs2506933;rs73529932;rs16870406;rs111291496;rs78557278;rs80026867;rs16870424;rs73529970;rs76152456;rs7765519;rs117196560;rs16870428;rs113295059;rs16870431;rs60243221;rs76744754;rs113595005;rs149167369;rs77499174;rs117002327	NA	0
13	6:93600001-93640000	6:94000001-94040000	2.00503e-10	GSE87112	hESC	intra	rs2506926;rs117342701;rs145677556;rs149783951;rs78269542;rs117750304;rs117035770;rs117210813;rs78169344;rs145692169;rs1338257;rs2485818;rs2506932;rs2485819;rs2506933;rs73529932;rs16870406;rs111291496;rs78557278;rs80026867;rs16870424;rs73529970;rs76152456;rs7765519;rs117196560;rs16870428;rs113295059;rs16870431;rs60243221;rs76744754;rs113595005;rs149167369;rs77499174;rs117002327	NA	0
13	6:93600001-93640000	6:94080001-94120000	7.33813e-08	GSE87112	hESC	intra	rs2506926;rs117342701;rs145677556;rs149783951;rs78269542;rs117750304;rs117035770;rs117210813;rs78169344;rs145692169;rs1338257;rs2485818;rs2506932;rs2485819;rs2506933;rs73529932;rs16870406;rs111291496;rs78557278;rs80026867;rs16870424;rs73529970;rs76152456;rs7765519;rs117196560;rs16870428;rs113295059;rs16870431;rs60243221;rs76744754;rs113595005;rs149167369;rs77499174;rs117002327	NA	0
13	6:93600001-93640000	6:94280001-94320000	3.19023e-09	GSE87112	hESC	intra	rs2506926;rs117342701;rs145677556;rs149783951;rs78269542;rs117750304;rs117035770;rs117210813;rs78169344;rs145692169;rs1338257;rs2485818;rs2506932;rs2485819;rs2506933;rs73529932;rs16870406;rs111291496;rs78557278;rs80026867;rs16870424;rs73529970;rs76152456;rs7765519;rs117196560;rs16870428;rs113295059;rs16870431;rs60243221;rs76744754;rs113595005;rs149167369;rs77499174;rs117002327	NA	0
13	6:93640001-93680000	6:93840001-93880000	2.39147e-09	GSE87112	hESC	intra	rs74910959;rs78242423;rs7775884;rs7742301;rs7759612;rs7741328;rs9445040;rs1577971	NA	0
13	6:93640001-93680000	6:93920001-93960000	1.27751e-07	GSE87112	hESC	intra	rs74910959;rs78242423;rs7775884;rs7742301;rs7759612;rs7741328;rs9445040;rs1577971	NA	0
13	6:93640001-93680000	6:94000001-94040000	1.40945e-15	GSE87112	hESC	intra	rs74910959;rs78242423;rs7775884;rs7742301;rs7759612;rs7741328;rs9445040;rs1577971	NA	0
13	6:93640001-93680000	6:94080001-94120000	2.36387e-12	GSE87112	hESC	intra	rs74910959;rs78242423;rs7775884;rs7742301;rs7759612;rs7741328;rs9445040;rs1577971	NA	0
13	6:93640001-93680000	6:94120001-94160000	5.98248e-09	GSE87112	hESC	intra	rs74910959;rs78242423;rs7775884;rs7742301;rs7759612;rs7741328;rs9445040;rs1577971	ENSG00000135333	0
13	6:93640001-93680000	6:94200001-94240000	5.83804e-10	GSE87112	hESC	intra	rs74910959;rs78242423;rs7775884;rs7742301;rs7759612;rs7741328;rs9445040;rs1577971	NA	0
13	6:93640001-93680000	6:94280001-94320000	6.93044e-10	GSE87112	hESC	intra	rs74910959;rs78242423;rs7775884;rs7742301;rs7759612;rs7741328;rs9445040;rs1577971	NA	0
13	6:93640001-93680000	6:94920001-94960000	1.45191e-07	GSE87112	hESC	intra	rs74910959;rs78242423;rs7775884;rs7742301;rs7759612;rs7741328;rs9445040;rs1577971	NA	0
13	6:93640001-93680000	6:94960001-95000000	2.72242e-07	GSE87112	hESC	intra	rs74910959;rs78242423;rs7775884;rs7742301;rs7759612;rs7741328;rs9445040;rs1577971	NA	0
14	6:105960001-106000000	6:106000001-106040000	1.34895e-50	GSE87112	hESC	intra	rs9386452;rs9386453;rs9386454;rs9384579	NA	0
14	6:105960001-106000000	6:106040001-106080000	3.6235e-29	GSE87112	hESC	intra	rs9386452;rs9386453;rs9386454;rs9384579	NA	0
14	6:105960001-106000000	6:106080001-106120000	1.48614e-65	GSE87112	hESC	intra	rs9386452;rs9386453;rs9386454;rs9384579	NA	0
14	6:105960001-106000000	6:106120001-106160000	3.67871e-39	GSE87112	hESC	intra	rs9386452;rs9386453;rs9386454;rs9384579	NA	0
14	6:105960001-106000000	6:106160001-106200000	5.52308e-29	GSE87112	hESC	intra	rs9386452;rs9386453;rs9386454;rs9384579	NA	0
14	6:105960001-106000000	6:106200001-106240000	7.67982e-78	GSE87112	hESC	intra	rs9386452;rs9386453;rs9386454;rs9384579	NA	0
14	6:105960001-106000000	6:106240001-106280000	3.64907e-21	GSE87112	hESC	intra	rs9386452;rs9386453;rs9386454;rs9384579	NA	0
14	6:105960001-106000000	6:106280001-106320000	3.84317e-47	GSE87112	hESC	intra	rs9386452;rs9386453;rs9386454;rs9384579	NA	0
14	6:105960001-106000000	6:106320001-106360000	2.06048e-13	GSE87112	hESC	intra	rs9386452;rs9386453;rs9386454;rs9384579	NA	0
14	6:105960001-106000000	6:106360001-106400000	2.71525e-16	GSE87112	hESC	intra	rs9386452;rs9386453;rs9386454;rs9384579	NA	0
14	6:105960001-106000000	6:106400001-106440000	9.85035e-32	GSE87112	hESC	intra	rs9386452;rs9386453;rs9386454;rs9384579	NA	0
14	6:105960001-106000000	6:106440001-106480000	6.26466e-50	GSE87112	hESC	intra	rs9386452;rs9386453;rs9386454;rs9384579	NA	0
14	6:105960001-106000000	6:106480001-106520000	4.03825e-33	GSE87112	hESC	intra	rs9386452;rs9386453;rs9386454;rs9384579	NA	0
14	6:105960001-106000000	6:106520001-106560000	1.3612e-43	GSE87112	hESC	intra	rs9386452;rs9386453;rs9386454;rs9384579	ENSG00000057657	0
14	6:105960001-106000000	6:106560001-106600000	2.78167e-53	GSE87112	hESC	intra	rs9386452;rs9386453;rs9386454;rs9384579	NA	0
14	6:105960001-106000000	6:106600001-106640000	1.49138e-74	GSE87112	hESC	intra	rs9386452;rs9386453;rs9386454;rs9384579	NA	0
14	6:105960001-106000000	6:106640001-106680000	5.65133e-93	GSE87112	hESC	intra	rs9386452;rs9386453;rs9386454;rs9384579	NA	0
14	6:105960001-106000000	6:106680001-106720000	7.76727e-23	GSE87112	hESC	intra	rs9386452;rs9386453;rs9386454;rs9384579	NA	0
14	6:105960001-106000000	6:106720001-106760000	3.45654e-48	GSE87112	hESC	intra	rs9386452;rs9386453;rs9386454;rs9384579	NA	0
14	6:105960001-106000000	6:106760001-106800000	4.71929e-09	GSE87112	hESC	intra	rs9386452;rs9386453;rs9386454;rs9384579	ENSG00000057663	0
14	6:105960001-106000000	6:106960001-107000000	1.506e-11	GSE87112	hESC	intra	rs9386452;rs9386453;rs9386454;rs9384579	ENSG00000112297	0
14	6:105960001-106000000	6:107000001-107040000	6.22231e-08	GSE87112	hESC	intra	rs9386452;rs9386453;rs9386454;rs9384579	NA	0
14	6:106000001-106040000	6:106040001-106080000	8.90424e-41	GSE87112	hESC	intra	rs80086726;rs139404151;rs78515917;rs78154188;rs75574786;rs9399921;rs75492242;rs75974596;rs80053757;rs9386457;rs12206296;rs9373792;rs9373793;rs9398034;rs74298268;rs76399774;rs7742365;rs74979135;rs12055433;rs74298269;rs7746460;rs11969090;rs11969091;rs7756713	NA	0
14	6:106000001-106040000	6:106080001-106120000	7.95286e-60	GSE87112	hESC	intra	rs80086726;rs139404151;rs78515917;rs78154188;rs75574786;rs9399921;rs75492242;rs75974596;rs80053757;rs9386457;rs12206296;rs9373792;rs9373793;rs9398034;rs74298268;rs76399774;rs7742365;rs74979135;rs12055433;rs74298269;rs7746460;rs11969090;rs11969091;rs7756713	NA	0
14	6:106000001-106040000	6:106120001-106160000	6.82554e-16	GSE87112	hESC	intra	rs80086726;rs139404151;rs78515917;rs78154188;rs75574786;rs9399921;rs75492242;rs75974596;rs80053757;rs9386457;rs12206296;rs9373792;rs9373793;rs9398034;rs74298268;rs76399774;rs7742365;rs74979135;rs12055433;rs74298269;rs7746460;rs11969090;rs11969091;rs7756713	NA	0
14	6:106000001-106040000	6:106160001-106200000	2.30162e-20	GSE87112	hESC	intra	rs80086726;rs139404151;rs78515917;rs78154188;rs75574786;rs9399921;rs75492242;rs75974596;rs80053757;rs9386457;rs12206296;rs9373792;rs9373793;rs9398034;rs74298268;rs76399774;rs7742365;rs74979135;rs12055433;rs74298269;rs7746460;rs11969090;rs11969091;rs7756713	NA	0
14	6:106000001-106040000	6:106200001-106240000	2.98507e-64	GSE87112	hESC	intra	rs80086726;rs139404151;rs78515917;rs78154188;rs75574786;rs9399921;rs75492242;rs75974596;rs80053757;rs9386457;rs12206296;rs9373792;rs9373793;rs9398034;rs74298268;rs76399774;rs7742365;rs74979135;rs12055433;rs74298269;rs7746460;rs11969090;rs11969091;rs7756713	NA	0
14	6:106000001-106040000	6:106240001-106280000	2.02956e-21	GSE87112	hESC	intra	rs80086726;rs139404151;rs78515917;rs78154188;rs75574786;rs9399921;rs75492242;rs75974596;rs80053757;rs9386457;rs12206296;rs9373792;rs9373793;rs9398034;rs74298268;rs76399774;rs7742365;rs74979135;rs12055433;rs74298269;rs7746460;rs11969090;rs11969091;rs7756713	NA	0
14	6:106000001-106040000	6:106280001-106320000	1.51123e-32	GSE87112	hESC	intra	rs80086726;rs139404151;rs78515917;rs78154188;rs75574786;rs9399921;rs75492242;rs75974596;rs80053757;rs9386457;rs12206296;rs9373792;rs9373793;rs9398034;rs74298268;rs76399774;rs7742365;rs74979135;rs12055433;rs74298269;rs7746460;rs11969090;rs11969091;rs7756713	NA	0
14	6:106000001-106040000	6:106320001-106360000	3.88883e-09	GSE87112	hESC	intra	rs80086726;rs139404151;rs78515917;rs78154188;rs75574786;rs9399921;rs75492242;rs75974596;rs80053757;rs9386457;rs12206296;rs9373792;rs9373793;rs9398034;rs74298268;rs76399774;rs7742365;rs74979135;rs12055433;rs74298269;rs7746460;rs11969090;rs11969091;rs7756713	NA	0
14	6:106000001-106040000	6:106360001-106400000	5.93535e-12	GSE87112	hESC	intra	rs80086726;rs139404151;rs78515917;rs78154188;rs75574786;rs9399921;rs75492242;rs75974596;rs80053757;rs9386457;rs12206296;rs9373792;rs9373793;rs9398034;rs74298268;rs76399774;rs7742365;rs74979135;rs12055433;rs74298269;rs7746460;rs11969090;rs11969091;rs7756713	NA	0
14	6:106000001-106040000	6:106400001-106440000	1.11051e-21	GSE87112	hESC	intra	rs80086726;rs139404151;rs78515917;rs78154188;rs75574786;rs9399921;rs75492242;rs75974596;rs80053757;rs9386457;rs12206296;rs9373792;rs9373793;rs9398034;rs74298268;rs76399774;rs7742365;rs74979135;rs12055433;rs74298269;rs7746460;rs11969090;rs11969091;rs7756713	NA	0
14	6:106000001-106040000	6:106440001-106480000	3.5335e-25	GSE87112	hESC	intra	rs80086726;rs139404151;rs78515917;rs78154188;rs75574786;rs9399921;rs75492242;rs75974596;rs80053757;rs9386457;rs12206296;rs9373792;rs9373793;rs9398034;rs74298268;rs76399774;rs7742365;rs74979135;rs12055433;rs74298269;rs7746460;rs11969090;rs11969091;rs7756713	NA	0
14	6:106000001-106040000	6:106480001-106520000	3.37071e-22	GSE87112	hESC	intra	rs80086726;rs139404151;rs78515917;rs78154188;rs75574786;rs9399921;rs75492242;rs75974596;rs80053757;rs9386457;rs12206296;rs9373792;rs9373793;rs9398034;rs74298268;rs76399774;rs7742365;rs74979135;rs12055433;rs74298269;rs7746460;rs11969090;rs11969091;rs7756713	NA	0
14	6:106000001-106040000	6:106520001-106560000	3.78004e-37	GSE87112	hESC	intra	rs80086726;rs139404151;rs78515917;rs78154188;rs75574786;rs9399921;rs75492242;rs75974596;rs80053757;rs9386457;rs12206296;rs9373792;rs9373793;rs9398034;rs74298268;rs76399774;rs7742365;rs74979135;rs12055433;rs74298269;rs7746460;rs11969090;rs11969091;rs7756713	ENSG00000057657	0
14	6:106000001-106040000	6:106560001-106600000	5.76482e-35	GSE87112	hESC	intra	rs80086726;rs139404151;rs78515917;rs78154188;rs75574786;rs9399921;rs75492242;rs75974596;rs80053757;rs9386457;rs12206296;rs9373792;rs9373793;rs9398034;rs74298268;rs76399774;rs7742365;rs74979135;rs12055433;rs74298269;rs7746460;rs11969090;rs11969091;rs7756713	NA	0
14	6:106000001-106040000	6:106600001-106640000	9.37285e-32	GSE87112	hESC	intra	rs80086726;rs139404151;rs78515917;rs78154188;rs75574786;rs9399921;rs75492242;rs75974596;rs80053757;rs9386457;rs12206296;rs9373792;rs9373793;rs9398034;rs74298268;rs76399774;rs7742365;rs74979135;rs12055433;rs74298269;rs7746460;rs11969090;rs11969091;rs7756713	NA	0
14	6:106000001-106040000	6:106640001-106680000	1.47484e-52	GSE87112	hESC	intra	rs80086726;rs139404151;rs78515917;rs78154188;rs75574786;rs9399921;rs75492242;rs75974596;rs80053757;rs9386457;rs12206296;rs9373792;rs9373793;rs9398034;rs74298268;rs76399774;rs7742365;rs74979135;rs12055433;rs74298269;rs7746460;rs11969090;rs11969091;rs7756713	NA	0
14	6:106000001-106040000	6:106680001-106720000	6.79503e-09	GSE87112	hESC	intra	rs80086726;rs139404151;rs78515917;rs78154188;rs75574786;rs9399921;rs75492242;rs75974596;rs80053757;rs9386457;rs12206296;rs9373792;rs9373793;rs9398034;rs74298268;rs76399774;rs7742365;rs74979135;rs12055433;rs74298269;rs7746460;rs11969090;rs11969091;rs7756713	NA	0
14	6:106000001-106040000	6:106720001-106760000	6.46372e-34	GSE87112	hESC	intra	rs80086726;rs139404151;rs78515917;rs78154188;rs75574786;rs9399921;rs75492242;rs75974596;rs80053757;rs9386457;rs12206296;rs9373792;rs9373793;rs9398034;rs74298268;rs76399774;rs7742365;rs74979135;rs12055433;rs74298269;rs7746460;rs11969090;rs11969091;rs7756713	NA	0
14	6:106040001-106080000	6:106080001-106120000	1.27301e-62	GSE87112	hESC	intra	rs80163794;rs79733248;rs76829965;rs74720343;rs763131;rs61037498;rs10871986;rs58571729;rs75703895;rs6918008;rs77549728;rs78365027;rs12211131;rs12211284;rs76973679;rs78380086;rs76127124;rs76544477;rs76788094;rs75057796;rs78428175;rs113708587	NA	0
14	6:106040001-106080000	6:106120001-106160000	2.59975e-10	GSE87112	hESC	intra	rs80163794;rs79733248;rs76829965;rs74720343;rs763131;rs61037498;rs10871986;rs58571729;rs75703895;rs6918008;rs77549728;rs78365027;rs12211131;rs12211284;rs76973679;rs78380086;rs76127124;rs76544477;rs76788094;rs75057796;rs78428175;rs113708587	NA	0
14	6:106040001-106080000	6:106160001-106200000	2.74288e-07	GSE87112	hESC	intra	rs80163794;rs79733248;rs76829965;rs74720343;rs763131;rs61037498;rs10871986;rs58571729;rs75703895;rs6918008;rs77549728;rs78365027;rs12211131;rs12211284;rs76973679;rs78380086;rs76127124;rs76544477;rs76788094;rs75057796;rs78428175;rs113708587	NA	0
14	6:106040001-106080000	6:106200001-106240000	1.64615e-44	GSE87112	hESC	intra	rs80163794;rs79733248;rs76829965;rs74720343;rs763131;rs61037498;rs10871986;rs58571729;rs75703895;rs6918008;rs77549728;rs78365027;rs12211131;rs12211284;rs76973679;rs78380086;rs76127124;rs76544477;rs76788094;rs75057796;rs78428175;rs113708587	NA	0
14	6:106040001-106080000	6:106240001-106280000	8.90684e-07	GSE87112	hESC	intra	rs80163794;rs79733248;rs76829965;rs74720343;rs763131;rs61037498;rs10871986;rs58571729;rs75703895;rs6918008;rs77549728;rs78365027;rs12211131;rs12211284;rs76973679;rs78380086;rs76127124;rs76544477;rs76788094;rs75057796;rs78428175;rs113708587	NA	0
14	6:106040001-106080000	6:106280001-106320000	3.81924e-20	GSE87112	hESC	intra	rs80163794;rs79733248;rs76829965;rs74720343;rs763131;rs61037498;rs10871986;rs58571729;rs75703895;rs6918008;rs77549728;rs78365027;rs12211131;rs12211284;rs76973679;rs78380086;rs76127124;rs76544477;rs76788094;rs75057796;rs78428175;rs113708587	NA	0
14	6:106040001-106080000	6:106400001-106440000	5.93535e-12	GSE87112	hESC	intra	rs80163794;rs79733248;rs76829965;rs74720343;rs763131;rs61037498;rs10871986;rs58571729;rs75703895;rs6918008;rs77549728;rs78365027;rs12211131;rs12211284;rs76973679;rs78380086;rs76127124;rs76544477;rs76788094;rs75057796;rs78428175;rs113708587	NA	0
14	6:106040001-106080000	6:106440001-106480000	4.31215e-07	GSE87112	hESC	intra	rs80163794;rs79733248;rs76829965;rs74720343;rs763131;rs61037498;rs10871986;rs58571729;rs75703895;rs6918008;rs77549728;rs78365027;rs12211131;rs12211284;rs76973679;rs78380086;rs76127124;rs76544477;rs76788094;rs75057796;rs78428175;rs113708587	NA	0
14	6:106040001-106080000	6:106480001-106520000	8.10198e-08	GSE87112	hESC	intra	rs80163794;rs79733248;rs76829965;rs74720343;rs763131;rs61037498;rs10871986;rs58571729;rs75703895;rs6918008;rs77549728;rs78365027;rs12211131;rs12211284;rs76973679;rs78380086;rs76127124;rs76544477;rs76788094;rs75057796;rs78428175;rs113708587	NA	0
14	6:106040001-106080000	6:106520001-106560000	7.27153e-24	GSE87112	hESC	intra	rs80163794;rs79733248;rs76829965;rs74720343;rs763131;rs61037498;rs10871986;rs58571729;rs75703895;rs6918008;rs77549728;rs78365027;rs12211131;rs12211284;rs76973679;rs78380086;rs76127124;rs76544477;rs76788094;rs75057796;rs78428175;rs113708587	ENSG00000057657	0
14	6:106040001-106080000	6:106560001-106600000	5.06697e-20	GSE87112	hESC	intra	rs80163794;rs79733248;rs76829965;rs74720343;rs763131;rs61037498;rs10871986;rs58571729;rs75703895;rs6918008;rs77549728;rs78365027;rs12211131;rs12211284;rs76973679;rs78380086;rs76127124;rs76544477;rs76788094;rs75057796;rs78428175;rs113708587	NA	0
14	6:106040001-106080000	6:106600001-106640000	1.60316e-27	GSE87112	hESC	intra	rs80163794;rs79733248;rs76829965;rs74720343;rs763131;rs61037498;rs10871986;rs58571729;rs75703895;rs6918008;rs77549728;rs78365027;rs12211131;rs12211284;rs76973679;rs78380086;rs76127124;rs76544477;rs76788094;rs75057796;rs78428175;rs113708587	NA	0
14	6:106040001-106080000	6:106640001-106680000	7.26066e-25	GSE87112	hESC	intra	rs80163794;rs79733248;rs76829965;rs74720343;rs763131;rs61037498;rs10871986;rs58571729;rs75703895;rs6918008;rs77549728;rs78365027;rs12211131;rs12211284;rs76973679;rs78380086;rs76127124;rs76544477;rs76788094;rs75057796;rs78428175;rs113708587	NA	0
14	6:106040001-106080000	6:106680001-106720000	1.11849e-07	GSE87112	hESC	intra	rs80163794;rs79733248;rs76829965;rs74720343;rs763131;rs61037498;rs10871986;rs58571729;rs75703895;rs6918008;rs77549728;rs78365027;rs12211131;rs12211284;rs76973679;rs78380086;rs76127124;rs76544477;rs76788094;rs75057796;rs78428175;rs113708587	NA	0
14	6:106040001-106080000	6:106720001-106760000	2.34453e-20	GSE87112	hESC	intra	rs80163794;rs79733248;rs76829965;rs74720343;rs763131;rs61037498;rs10871986;rs58571729;rs75703895;rs6918008;rs77549728;rs78365027;rs12211131;rs12211284;rs76973679;rs78380086;rs76127124;rs76544477;rs76788094;rs75057796;rs78428175;rs113708587	NA	0
15	6:142560001-142600000	6:142600001-142640000	3.15467e-47	GSE87112	hESC	intra	rs1931985;rs1931986;rs551625645;rs9484606;rs9496306;rs7745188;rs9321859;rs2328322;rs4518515;rs2782533;rs9496309;6:142585221:CA:CAAA;rs1931989;rs1475772;rs146061424;rs2795303;rs2782538;rs2795306;rs9484607;rs1931990	ENSG00000112414	0
15	6:142560001-142600000	6:142640001-142680000	4.28815e-23	GSE87112	hESC	intra	rs1931985;rs1931986;rs551625645;rs9484606;rs9496306;rs7745188;rs9321859;rs2328322;rs4518515;rs2782533;rs9496309;6:142585221:CA:CAAA;rs1931989;rs1475772;rs146061424;rs2795303;rs2782538;rs2795306;rs9484607;rs1931990	NA	0
15	6:142560001-142600000	6:142680001-142720000	4.15483e-131	GSE87112	hESC	intra	rs1931985;rs1931986;rs551625645;rs9484606;rs9496306;rs7745188;rs9321859;rs2328322;rs4518515;rs2782533;rs9496309;6:142585221:CA:CAAA;rs1931989;rs1475772;rs146061424;rs2795303;rs2782538;rs2795306;rs9484607;rs1931990	NA	0
15	6:142560001-142600000	6:142720001-142760000	3.26718e-10	GSE87112	hESC	intra	rs1931985;rs1931986;rs551625645;rs9484606;rs9496306;rs7745188;rs9321859;rs2328322;rs4518515;rs2782533;rs9496309;6:142585221:CA:CAAA;rs1931989;rs1475772;rs146061424;rs2795303;rs2782538;rs2795306;rs9484607;rs1931990	NA	0
15	6:142560001-142600000	6:142760001-142800000	2.70921e-13	GSE87112	hESC	intra	rs1931985;rs1931986;rs551625645;rs9484606;rs9496306;rs7745188;rs9321859;rs2328322;rs4518515;rs2782533;rs9496309;6:142585221:CA:CAAA;rs1931989;rs1475772;rs146061424;rs2795303;rs2782538;rs2795306;rs9484607;rs1931990	NA	0
15	6:142560001-142600000	6:142840001-142880000	3.29011e-15	GSE87112	hESC	intra	rs1931985;rs1931986;rs551625645;rs9484606;rs9496306;rs7745188;rs9321859;rs2328322;rs4518515;rs2782533;rs9496309;6:142585221:CA:CAAA;rs1931989;rs1475772;rs146061424;rs2795303;rs2782538;rs2795306;rs9484607;rs1931990	NA	0
15	6:142560001-142600000	6:143360001-143400000	7.27456e-13	GSE87112	hESC	intra	rs1931985;rs1931986;rs551625645;rs9484606;rs9496306;rs7745188;rs9321859;rs2328322;rs4518515;rs2782533;rs9496309;6:142585221:CA:CAAA;rs1931989;rs1475772;rs146061424;rs2795303;rs2782538;rs2795306;rs9484607;rs1931990	ENSG00000146416	0
15	6:142560001-142600000	6:143480001-143520000	2.91558e-09	GSE87112	hESC	intra	rs1931985;rs1931986;rs551625645;rs9484606;rs9496306;rs7745188;rs9321859;rs2328322;rs4518515;rs2782533;rs9496309;6:142585221:CA:CAAA;rs1931989;rs1475772;rs146061424;rs2795303;rs2782538;rs2795306;rs9484607;rs1931990	NA	0
15	6:142560001-142600000	6:143520001-143560000	2.0865e-17	GSE87112	hESC	intra	rs1931985;rs1931986;rs551625645;rs9484606;rs9496306;rs7745188;rs9321859;rs2328322;rs4518515;rs2782533;rs9496309;6:142585221:CA:CAAA;rs1931989;rs1475772;rs146061424;rs2795303;rs2782538;rs2795306;rs9484607;rs1931990	NA	0
15	6:142560001-142600000	6:143600001-143640000	6.22231e-08	GSE87112	hESC	intra	rs1931985;rs1931986;rs551625645;rs9484606;rs9496306;rs7745188;rs9321859;rs2328322;rs4518515;rs2782533;rs9496309;6:142585221:CA:CAAA;rs1931989;rs1475772;rs146061424;rs2795303;rs2782538;rs2795306;rs9484607;rs1931990	NA	0
15	6:142560001-142600000	6:143760001-143800000	1.41219e-07	GSE87112	hESC	intra	rs1931985;rs1931986;rs551625645;rs9484606;rs9496306;rs7745188;rs9321859;rs2328322;rs4518515;rs2782533;rs9496309;6:142585221:CA:CAAA;rs1931989;rs1475772;rs146061424;rs2795303;rs2782538;rs2795306;rs9484607;rs1931990	ENSG00000268402:ENSG00000189007:ENSG00000034693	0
16	7:4200001-4240000	7:4360001-4400000	2.16996e-09	GSE87112	hESC	intra	rs12533147;rs12701448;rs12534462;rs935567;rs1799437;rs596572;rs4720183;rs623667;rs631738;rs631405;rs9639711;rs616973;rs684443;rs602715;rs4723444;rs601424;rs671756;rs671694;rs4723445;rs600537	NA	0
16	7:4200001-4240000	7:4400001-4440000	2.1927e-10	GSE87112	hESC	intra	rs12533147;rs12701448;rs12534462;rs935567;rs1799437;rs596572;rs4720183;rs623667;rs631738;rs631405;rs9639711;rs616973;rs684443;rs602715;rs4723444;rs601424;rs671756;rs671694;rs4723445;rs600537	NA	0
16	7:4200001-4240000	7:4440001-4480000	7.34851e-42	GSE87112	hESC	intra	rs12533147;rs12701448;rs12534462;rs935567;rs1799437;rs596572;rs4720183;rs623667;rs631738;rs631405;rs9639711;rs616973;rs684443;rs602715;rs4723444;rs601424;rs671756;rs671694;rs4723445;rs600537	NA	0
16	7:4200001-4240000	7:4480001-4520000	4.32553e-21	GSE87112	hESC	intra	rs12533147;rs12701448;rs12534462;rs935567;rs1799437;rs596572;rs4720183;rs623667;rs631738;rs631405;rs9639711;rs616973;rs684443;rs602715;rs4723444;rs601424;rs671756;rs671694;rs4723445;rs600537	NA	0
16	7:4200001-4240000	7:4520001-4560000	1.05015e-17	GSE87112	hESC	intra	rs12533147;rs12701448;rs12534462;rs935567;rs1799437;rs596572;rs4720183;rs623667;rs631738;rs631405;rs9639711;rs616973;rs684443;rs602715;rs4723444;rs601424;rs671756;rs671694;rs4723445;rs600537	NA	0
16	7:4200001-4240000	7:4760001-4800000	3.4131e-07	GSE87112	hESC	intra	rs12533147;rs12701448;rs12534462;rs935567;rs1799437;rs596572;rs4720183;rs623667;rs631738;rs631405;rs9639711;rs616973;rs684443;rs602715;rs4723444;rs601424;rs671756;rs671694;rs4723445;rs600537	NA	0
17	7:10880001-10920000	7:10920001-10960000	2.48724e-26	GSE87112	hESC	intra	rs60198548;rs76801540;rs10435040;rs530273680;rs4720914	NA	0
17	7:10880001-10920000	7:11040001-11080000	9.86707e-08	GSE87112	hESC	intra	rs60198548;rs76801540;rs10435040;rs530273680;rs4720914	NA	0
17	7:10880001-10920000	7:11120001-11160000	4.2589e-14	GSE87112	hESC	intra	rs60198548;rs76801540;rs10435040;rs530273680;rs4720914	NA	0
17	7:10880001-10920000	7:11200001-11240000	1.7645e-19	GSE87112	hESC	intra	rs60198548;rs76801540;rs10435040;rs530273680;rs4720914	NA	0
17	7:10880001-10920000	7:11240001-11280000	2.7436e-47	GSE87112	hESC	intra	rs60198548;rs76801540;rs10435040;rs530273680;rs4720914	NA	0
17	7:10880001-10920000	7:11280001-11320000	1.39968e-42	GSE87112	hESC	intra	rs60198548;rs76801540;rs10435040;rs530273680;rs4720914	NA	0
17	7:10880001-10920000	7:11320001-11360000	3.41083e-31	GSE87112	hESC	intra	rs60198548;rs76801540;rs10435040;rs530273680;rs4720914	NA	0
17	7:10880001-10920000	7:11360001-11400000	3.05661e-14	GSE87112	hESC	intra	rs60198548;rs76801540;rs10435040;rs530273680;rs4720914	NA	0
17	7:10880001-10920000	7:11400001-11440000	9.49001e-09	GSE87112	hESC	intra	rs60198548;rs76801540;rs10435040;rs530273680;rs4720914	NA	0
17	7:10880001-10920000	7:11920001-11960000	1.25127e-07	GSE87112	hESC	intra	rs60198548;rs76801540;rs10435040;rs530273680;rs4720914	NA	0
17	7:10920001-10960000	7:10960001-11000000	3.31455e-36	GSE87112	hESC	intra	rs116981103;rs58984744;rs73061423;rs187085558;rs143025974;rs73061434;rs7798038;rs73061441;rs79884263;rs56185004;rs6460772;rs11764721;rs17149823;rs16876733;rs11426654;rs376484804	ENSG00000189043	0
17	7:10920001-10960000	7:11000001-11040000	2.71238e-35	GSE87112	hESC	intra	rs116981103;rs58984744;rs73061423;rs187085558;rs143025974;rs73061434;rs7798038;rs73061441;rs79884263;rs56185004;rs6460772;rs11764721;rs17149823;rs16876733;rs11426654;rs376484804	ENSG00000106443	0
17	7:10920001-10960000	7:11040001-11080000	5.65391e-18	GSE87112	hESC	intra	rs116981103;rs58984744;rs73061423;rs187085558;rs143025974;rs73061434;rs7798038;rs73061441;rs79884263;rs56185004;rs6460772;rs11764721;rs17149823;rs16876733;rs11426654;rs376484804	NA	0
17	7:10920001-10960000	7:11080001-11120000	2.10393e-12	GSE87112	hESC	intra	rs116981103;rs58984744;rs73061423;rs187085558;rs143025974;rs73061434;rs7798038;rs73061441;rs79884263;rs56185004;rs6460772;rs11764721;rs17149823;rs16876733;rs11426654;rs376484804	NA	0
17	7:10920001-10960000	7:11120001-11160000	1.1481e-20	GSE87112	hESC	intra	rs116981103;rs58984744;rs73061423;rs187085558;rs143025974;rs73061434;rs7798038;rs73061441;rs79884263;rs56185004;rs6460772;rs11764721;rs17149823;rs16876733;rs11426654;rs376484804	NA	0
17	7:10920001-10960000	7:11160001-11200000	1.38943e-15	GSE87112	hESC	intra	rs116981103;rs58984744;rs73061423;rs187085558;rs143025974;rs73061434;rs7798038;rs73061441;rs79884263;rs56185004;rs6460772;rs11764721;rs17149823;rs16876733;rs11426654;rs376484804	NA	0
17	7:10920001-10960000	7:11200001-11240000	3.54094e-55	GSE87112	hESC	intra	rs116981103;rs58984744;rs73061423;rs187085558;rs143025974;rs73061434;rs7798038;rs73061441;rs79884263;rs56185004;rs6460772;rs11764721;rs17149823;rs16876733;rs11426654;rs376484804	NA	0
17	7:10920001-10960000	7:11240001-11280000	2.70134e-91	GSE87112	hESC	intra	rs116981103;rs58984744;rs73061423;rs187085558;rs143025974;rs73061434;rs7798038;rs73061441;rs79884263;rs56185004;rs6460772;rs11764721;rs17149823;rs16876733;rs11426654;rs376484804	NA	0
17	7:10920001-10960000	7:11280001-11320000	1.13844e-68	GSE87112	hESC	intra	rs116981103;rs58984744;rs73061423;rs187085558;rs143025974;rs73061434;rs7798038;rs73061441;rs79884263;rs56185004;rs6460772;rs11764721;rs17149823;rs16876733;rs11426654;rs376484804	NA	0
17	7:10920001-10960000	7:11320001-11360000	7.74315e-47	GSE87112	hESC	intra	rs116981103;rs58984744;rs73061423;rs187085558;rs143025974;rs73061434;rs7798038;rs73061441;rs79884263;rs56185004;rs6460772;rs11764721;rs17149823;rs16876733;rs11426654;rs376484804	NA	0
17	7:10920001-10960000	7:11360001-11400000	3.91491e-16	GSE87112	hESC	intra	rs116981103;rs58984744;rs73061423;rs187085558;rs143025974;rs73061434;rs7798038;rs73061441;rs79884263;rs56185004;rs6460772;rs11764721;rs17149823;rs16876733;rs11426654;rs376484804	NA	0
17	7:10920001-10960000	7:11440001-11480000	2.38533e-10	GSE87112	hESC	intra	rs116981103;rs58984744;rs73061423;rs187085558;rs143025974;rs73061434;rs7798038;rs73061441;rs79884263;rs56185004;rs6460772;rs11764721;rs17149823;rs16876733;rs11426654;rs376484804	NA	0
17	7:10920001-10960000	7:11520001-11560000	7.40599e-08	GSE87112	hESC	intra	rs116981103;rs58984744;rs73061423;rs187085558;rs143025974;rs73061434;rs7798038;rs73061441;rs79884263;rs56185004;rs6460772;rs11764721;rs17149823;rs16876733;rs11426654;rs376484804	NA	0
17	7:10920001-10960000	7:12320001-12360000	4.81751e-08	GSE87112	hESC	intra	rs116981103;rs58984744;rs73061423;rs187085558;rs143025974;rs73061434;rs7798038;rs73061441;rs79884263;rs56185004;rs6460772;rs11764721;rs17149823;rs16876733;rs11426654;rs376484804	NA	0
17	7:10920001-10960000	7:12400001-12440000	5.44269e-08	GSE87112	hESC	intra	rs116981103;rs58984744;rs73061423;rs187085558;rs143025974;rs73061434;rs7798038;rs73061441;rs79884263;rs56185004;rs6460772;rs11764721;rs17149823;rs16876733;rs11426654;rs376484804	NA	0
18	7:22400001-22440000	7:22440001-22480000	9.62912e-21	GSE87112	hESC	intra	rs12531660	NA	0
18	7:22400001-22440000	7:22480001-22520000	3.42423e-104	GSE87112	hESC	intra	rs12531660	NA	0
18	7:22400001-22440000	7:22520001-22560000	4.29724e-09	GSE87112	hESC	intra	rs12531660	NA	0
18	7:22400001-22440000	7:23120001-23160000	1.64272e-21	GSE87112	hESC	intra	rs12531660	ENSG00000122550	0
18	7:22400001-22440000	7:23280001-23320000	1.27957e-08	GSE87112	hESC	intra	rs12531660	NA	0
19	7:41440001-41480000	7:41480001-41520000	3.82467e-22	GSE87112	hESC	intra	rs4141153;rs273207;rs1079866;rs273210;rs273211;rs200835103;rs273112;rs273117	NA	0
19	7:41440001-41480000	7:41600001-41640000	2.35272e-28	GSE87112	hESC	intra	rs4141153;rs273207;rs1079866;rs273210;rs273211;rs200835103;rs273112;rs273117	NA	0
19	7:41440001-41480000	7:41640001-41680000	5.3131e-23	GSE87112	hESC	intra	rs4141153;rs273207;rs1079866;rs273210;rs273211;rs200835103;rs273112;rs273117	NA	0
19	7:41440001-41480000	7:41680001-41720000	2.92319e-07	GSE87112	hESC	intra	rs4141153;rs273207;rs1079866;rs273210;rs273211;rs200835103;rs273112;rs273117	NA	0
19	7:41440001-41480000	7:41720001-41760000	5.04015e-108	GSE87112	hESC	intra	rs4141153;rs273207;rs1079866;rs273210;rs273211;rs200835103;rs273112;rs273117	ENSG00000122641	0
19	7:41440001-41480000	7:41800001-41840000	1.11246e-09	GSE87112	hESC	intra	rs4141153;rs273207;rs1079866;rs273210;rs273211;rs200835103;rs273112;rs273117	NA	0
19	7:41480001-41520000	7:41520001-41560000	1.02566e-09	GSE87112	hESC	intra	rs273119;rs412297;rs4724047;rs273126;rs62450315;rs62450316;rs67793024;rs55925433;rs56101331;rs273130;rs56100219;rs200573577;rs62450319;rs11305875;rs273134;rs6463017;rs7789725;rs273136;rs34844796;rs273137;rs17774910;rs273139;rs9639844;rs200462;rs273140;rs55735200;rs55647755;rs273141;rs9639847	NA	0
19	7:41480001-41520000	7:41560001-41600000	3.97178e-15	GSE87112	hESC	intra	rs273119;rs412297;rs4724047;rs273126;rs62450315;rs62450316;rs67793024;rs55925433;rs56101331;rs273130;rs56100219;rs200573577;rs62450319;rs11305875;rs273134;rs6463017;rs7789725;rs273136;rs34844796;rs273137;rs17774910;rs273139;rs9639844;rs200462;rs273140;rs55735200;rs55647755;rs273141;rs9639847	NA	0
19	7:41480001-41520000	7:41600001-41640000	5.44388e-56	GSE87112	hESC	intra	rs273119;rs412297;rs4724047;rs273126;rs62450315;rs62450316;rs67793024;rs55925433;rs56101331;rs273130;rs56100219;rs200573577;rs62450319;rs11305875;rs273134;rs6463017;rs7789725;rs273136;rs34844796;rs273137;rs17774910;rs273139;rs9639844;rs200462;rs273140;rs55735200;rs55647755;rs273141;rs9639847	NA	0
19	7:41480001-41520000	7:41640001-41680000	2.0778e-48	GSE87112	hESC	intra	rs273119;rs412297;rs4724047;rs273126;rs62450315;rs62450316;rs67793024;rs55925433;rs56101331;rs273130;rs56100219;rs200573577;rs62450319;rs11305875;rs273134;rs6463017;rs7789725;rs273136;rs34844796;rs273137;rs17774910;rs273139;rs9639844;rs200462;rs273140;rs55735200;rs55647755;rs273141;rs9639847	NA	0
19	7:41480001-41520000	7:41680001-41720000	1.81795e-29	GSE87112	hESC	intra	rs273119;rs412297;rs4724047;rs273126;rs62450315;rs62450316;rs67793024;rs55925433;rs56101331;rs273130;rs56100219;rs200573577;rs62450319;rs11305875;rs273134;rs6463017;rs7789725;rs273136;rs34844796;rs273137;rs17774910;rs273139;rs9639844;rs200462;rs273140;rs55735200;rs55647755;rs273141;rs9639847	NA	0
19	7:41480001-41520000	7:41720001-41760000	1.93658e-143	GSE87112	hESC	intra	rs273119;rs412297;rs4724047;rs273126;rs62450315;rs62450316;rs67793024;rs55925433;rs56101331;rs273130;rs56100219;rs200573577;rs62450319;rs11305875;rs273134;rs6463017;rs7789725;rs273136;rs34844796;rs273137;rs17774910;rs273139;rs9639844;rs200462;rs273140;rs55735200;rs55647755;rs273141;rs9639847	ENSG00000122641	0
19	7:41480001-41520000	7:41760001-41800000	5.02255e-07	GSE87112	hESC	intra	rs273119;rs412297;rs4724047;rs273126;rs62450315;rs62450316;rs67793024;rs55925433;rs56101331;rs273130;rs56100219;rs200573577;rs62450319;rs11305875;rs273134;rs6463017;rs7789725;rs273136;rs34844796;rs273137;rs17774910;rs273139;rs9639844;rs200462;rs273140;rs55735200;rs55647755;rs273141;rs9639847	NA	0
19	7:41480001-41520000	7:41800001-41840000	3.19943e-12	GSE87112	hESC	intra	rs273119;rs412297;rs4724047;rs273126;rs62450315;rs62450316;rs67793024;rs55925433;rs56101331;rs273130;rs56100219;rs200573577;rs62450319;rs11305875;rs273134;rs6463017;rs7789725;rs273136;rs34844796;rs273137;rs17774910;rs273139;rs9639844;rs200462;rs273140;rs55735200;rs55647755;rs273141;rs9639847	NA	0
19	7:41480001-41520000	7:42720001-42760000	3.91355e-09	GSE87112	hESC	intra	rs273119;rs412297;rs4724047;rs273126;rs62450315;rs62450316;rs67793024;rs55925433;rs56101331;rs273130;rs56100219;rs200573577;rs62450319;rs11305875;rs273134;rs6463017;rs7789725;rs273136;rs34844796;rs273137;rs17774910;rs273139;rs9639844;rs200462;rs273140;rs55735200;rs55647755;rs273141;rs9639847	NA	0
20	7:86480001-86520000	7:86520001-86560000	7.89944e-24	GSE87112	hESC	intra	rs67263053;rs7789655;rs12704294;rs12704296;rs11980329	NA	0
20	7:86480001-86520000	7:86760001-86800000	9.71843e-27	GSE87112	hESC	intra	rs67263053;rs7789655;rs12704294;rs12704296;rs11980329	ENSG00000135164	0
20	7:86480001-86520000	7:86840001-86880000	1.56364e-10	GSE87112	hESC	intra	rs67263053;rs7789655;rs12704294;rs12704296;rs11980329	ENSG00000135185	0
20	7:86520001-86560000	7:86560001-86600000	5.79444e-94	GSE87112	hESC	intra	rs7781002;rs12704297;rs55979904	NA	0
20	7:86520001-86560000	7:86600001-86640000	9.13621e-29	GSE87112	hESC	intra	rs7781002;rs12704297;rs55979904	NA	0
20	7:86520001-86560000	7:86640001-86680000	5.42552e-24	GSE87112	hESC	intra	rs7781002;rs12704297;rs55979904	NA	0
20	7:86520001-86560000	7:86680001-86720000	2.35272e-28	GSE87112	hESC	intra	rs7781002;rs12704297;rs55979904	ENSG00000164659	0
20	7:86520001-86560000	7:86720001-86760000	5.63503e-28	GSE87112	hESC	intra	rs7781002;rs12704297;rs55979904	NA	0
20	7:86520001-86560000	7:86760001-86800000	6.15494e-205	GSE87112	hESC	intra	rs7781002;rs12704297;rs55979904	ENSG00000135164	0
20	7:86520001-86560000	7:86800001-86840000	6.6771e-33	GSE87112	hESC	intra	rs7781002;rs12704297;rs55979904	NA	0
20	7:86520001-86560000	7:86840001-86880000	4.68013e-47	GSE87112	hESC	intra	rs7781002;rs12704297;rs55979904	ENSG00000135185	0
20	7:86520001-86560000	7:86880001-86920000	4.47686e-08	GSE87112	hESC	intra	rs7781002;rs12704297;rs55979904	NA	0
20	7:86520001-86560000	7:87000001-87040000	3.5686e-07	GSE87112	hESC	intra	rs7781002;rs12704297;rs55979904	NA	0
20	7:86560001-86600000	7:86600001-86640000	1.23427e-225	GSE87112	hESC	intra	rs7797095;rs36098544;rs6976877	NA	0
20	7:86560001-86600000	7:86640001-86680000	1.37971e-160	GSE87112	hESC	intra	rs7797095;rs36098544;rs6976877	NA	0
20	7:86560001-86600000	7:86680001-86720000	1.52708e-101	GSE87112	hESC	intra	rs7797095;rs36098544;rs6976877	ENSG00000164659	0
20	7:86560001-86600000	7:86720001-86760000	2.49916e-76	GSE87112	hESC	intra	rs7797095;rs36098544;rs6976877	NA	0
20	7:86560001-86600000	7:86760001-86800000	0	GSE87112	hESC	intra	rs7797095;rs36098544;rs6976877	ENSG00000135164	0
20	7:86560001-86600000	7:86800001-86840000	2.00562e-81	GSE87112	hESC	intra	rs7797095;rs36098544;rs6976877	NA	0
20	7:86560001-86600000	7:86840001-86880000	1.30371e-47	GSE87112	hESC	intra	rs7797095;rs36098544;rs6976877	ENSG00000135185	0
20	7:86560001-86600000	7:86920001-86960000	4.07264e-11	GSE87112	hESC	intra	rs7797095;rs36098544;rs6976877	NA	0
20	7:86560001-86600000	7:87000001-87040000	1.05603e-07	GSE87112	hESC	intra	rs7797095;rs36098544;rs6976877	NA	0
20	7:86560001-86600000	7:87040001-87080000	5.19533e-08	GSE87112	hESC	intra	rs7797095;rs36098544;rs6976877	NA	0
20	7:86560001-86600000	7:87240001-87280000	1.58508e-08	GSE87112	hESC	intra	rs7797095;rs36098544;rs6976877	ENSG00000105784	0
20	7:86560001-86600000	7:87440001-87480000	3.79586e-07	GSE87112	hESC	intra	rs7797095;rs36098544;rs6976877	NA	0
21	8:9400001-9440000	8:9440001-9480000	5.81824e-37	GSE87112	hESC	intra	rs201861876;rs12541439;rs12545798	NA	0
21	8:9400001-9440000	8:9520001-9560000	9.79996e-53	GSE87112	hESC	intra	rs201861876;rs12541439;rs12545798	NA	0
21	8:9400001-9440000	8:9560001-9600000	1.37012e-13	GSE87112	hESC	intra	rs201861876;rs12541439;rs12545798	NA	0
21	8:9400001-9440000	8:9600001-9640000	1.86704e-31	GSE87112	hESC	intra	rs201861876;rs12541439;rs12545798	NA	0
21	8:9520001-9560000	8:9560001-9600000	6.99317e-21	GSE87112	hESC	intra	rs117958655	NA	0
21	8:9520001-9560000	8:9600001-9640000	2.29848e-32	GSE87112	hESC	intra	rs117958655	NA	0
21	8:9560001-9600000	8:9600001-9640000	2.64606e-28	GSE87112	hESC	intra	rs117157809;rs116961628	NA	0
21	8:9600001-9640000	8:9640001-9680000	3.07797e-20	GSE87112	hESC	intra	rs79488099	NA	0
21	8:9600001-9640000	8:9680001-9720000	7.10253e-12	GSE87112	hESC	intra	rs79488099	NA	0
21	8:9600001-9640000	8:9720001-9760000	1.33404e-12	GSE87112	hESC	intra	rs79488099	NA	0
21	8:9600001-9640000	8:10080001-10120000	7.65571e-09	GSE87112	hESC	intra	rs79488099	NA	0
21	8:9600001-9640000	8:10160001-10200000	8.15381e-10	GSE87112	hESC	intra	rs79488099	NA	0
21	8:9600001-9640000	8:10200001-10240000	2.02416e-07	GSE87112	hESC	intra	rs79488099	NA	0
21	8:9600001-9640000	8:10240001-10280000	5.76503e-19	GSE87112	hESC	intra	rs79488099	NA	0
22	8:72120001-72160000	8:72160001-72200000	8.17433e-20	GSE87112	hESC	intra	rs7838904;rs1445411;rs11785843;rs13276122;rs1445412;rs6472574;rs10957542;rs11778358;rs13259388;rs7839496;rs7821137;rs7821945;rs13270326;rs35975914;rs7814410	NA	0
22	8:72120001-72160000	8:72200001-72240000	6.59315e-31	GSE87112	hESC	intra	rs7838904;rs1445411;rs11785843;rs13276122;rs1445412;rs6472574;rs10957542;rs11778358;rs13259388;rs7839496;rs7821137;rs7821945;rs13270326;rs35975914;rs7814410	NA	0
22	8:72120001-72160000	8:72240001-72280000	2.73968e-26	GSE87112	hESC	intra	rs7838904;rs1445411;rs11785843;rs13276122;rs1445412;rs6472574;rs10957542;rs11778358;rs13259388;rs7839496;rs7821137;rs7821945;rs13270326;rs35975914;rs7814410	ENSG00000104313	0
22	8:72120001-72160000	8:72280001-72320000	1.97175e-17	GSE87112	hESC	intra	rs7838904;rs1445411;rs11785843;rs13276122;rs1445412;rs6472574;rs10957542;rs11778358;rs13259388;rs7839496;rs7821137;rs7821945;rs13270326;rs35975914;rs7814410	NA	0
22	8:72120001-72160000	8:72360001-72400000	6.30282e-13	GSE87112	hESC	intra	rs7838904;rs1445411;rs11785843;rs13276122;rs1445412;rs6472574;rs10957542;rs11778358;rs13259388;rs7839496;rs7821137;rs7821945;rs13270326;rs35975914;rs7814410	NA	0
22	8:72120001-72160000	8:72400001-72440000	1.48107e-19	GSE87112	hESC	intra	rs7838904;rs1445411;rs11785843;rs13276122;rs1445412;rs6472574;rs10957542;rs11778358;rs13259388;rs7839496;rs7821137;rs7821945;rs13270326;rs35975914;rs7814410	NA	0
22	8:72120001-72160000	8:72440001-72480000	4.61092e-14	GSE87112	hESC	intra	rs7838904;rs1445411;rs11785843;rs13276122;rs1445412;rs6472574;rs10957542;rs11778358;rs13259388;rs7839496;rs7821137;rs7821945;rs13270326;rs35975914;rs7814410	NA	0
22	8:72120001-72160000	8:72480001-72520000	1.70345e-09	GSE87112	hESC	intra	rs7838904;rs1445411;rs11785843;rs13276122;rs1445412;rs6472574;rs10957542;rs11778358;rs13259388;rs7839496;rs7821137;rs7821945;rs13270326;rs35975914;rs7814410	ENSG00000253379	0
22	8:72120001-72160000	8:72520001-72560000	3.29856e-30	GSE87112	hESC	intra	rs7838904;rs1445411;rs11785843;rs13276122;rs1445412;rs6472574;rs10957542;rs11778358;rs13259388;rs7839496;rs7821137;rs7821945;rs13270326;rs35975914;rs7814410	NA	0
22	8:72120001-72160000	8:72560001-72600000	9.55343e-07	GSE87112	hESC	intra	rs7838904;rs1445411;rs11785843;rs13276122;rs1445412;rs6472574;rs10957542;rs11778358;rs13259388;rs7839496;rs7821137;rs7821945;rs13270326;rs35975914;rs7814410	NA	0
22	8:72120001-72160000	8:72600001-72640000	4.20659e-22	GSE87112	hESC	intra	rs7838904;rs1445411;rs11785843;rs13276122;rs1445412;rs6472574;rs10957542;rs11778358;rs13259388;rs7839496;rs7821137;rs7821945;rs13270326;rs35975914;rs7814410	NA	0
22	8:72120001-72160000	8:72640001-72680000	9.6954e-28	GSE87112	hESC	intra	rs7838904;rs1445411;rs11785843;rs13276122;rs1445412;rs6472574;rs10957542;rs11778358;rs13259388;rs7839496;rs7821137;rs7821945;rs13270326;rs35975914;rs7814410	NA	0
22	8:72120001-72160000	8:72680001-72720000	1.81606e-59	GSE87112	hESC	intra	rs7838904;rs1445411;rs11785843;rs13276122;rs1445412;rs6472574;rs10957542;rs11778358;rs13259388;rs7839496;rs7821137;rs7821945;rs13270326;rs35975914;rs7814410	NA	0
22	8:72120001-72160000	8:72720001-72760000	7.27131e-42	GSE87112	hESC	intra	rs7838904;rs1445411;rs11785843;rs13276122;rs1445412;rs6472574;rs10957542;rs11778358;rs13259388;rs7839496;rs7821137;rs7821945;rs13270326;rs35975914;rs7814410	ENSG00000235531:ENSG00000178860	0
22	8:72120001-72160000	8:72760001-72800000	2.00517e-11	GSE87112	hESC	intra	rs7838904;rs1445411;rs11785843;rs13276122;rs1445412;rs6472574;rs10957542;rs11778358;rs13259388;rs7839496;rs7821137;rs7821945;rs13270326;rs35975914;rs7814410	NA	0
22	8:72120001-72160000	8:72800001-72840000	9.3609e-08	GSE87112	hESC	intra	rs7838904;rs1445411;rs11785843;rs13276122;rs1445412;rs6472574;rs10957542;rs11778358;rs13259388;rs7839496;rs7821137;rs7821945;rs13270326;rs35975914;rs7814410	NA	0
22	8:72120001-72160000	8:72920001-72960000	8.47316e-08	GSE87112	hESC	intra	rs7838904;rs1445411;rs11785843;rs13276122;rs1445412;rs6472574;rs10957542;rs11778358;rs13259388;rs7839496;rs7821137;rs7821945;rs13270326;rs35975914;rs7814410	NA	0
22	8:72120001-72160000	8:72960001-73000000	1.10525e-08	GSE87112	hESC	intra	rs7838904;rs1445411;rs11785843;rs13276122;rs1445412;rs6472574;rs10957542;rs11778358;rs13259388;rs7839496;rs7821137;rs7821945;rs13270326;rs35975914;rs7814410	ENSG00000104321	0
22	8:72120001-72160000	8:73000001-73040000	1.42838e-11	GSE87112	hESC	intra	rs7838904;rs1445411;rs11785843;rs13276122;rs1445412;rs6472574;rs10957542;rs11778358;rs13259388;rs7839496;rs7821137;rs7821945;rs13270326;rs35975914;rs7814410	NA	0
22	8:72120001-72160000	8:73040001-73080000	8.65373e-12	GSE87112	hESC	intra	rs7838904;rs1445411;rs11785843;rs13276122;rs1445412;rs6472574;rs10957542;rs11778358;rs13259388;rs7839496;rs7821137;rs7821945;rs13270326;rs35975914;rs7814410	NA	0
22	8:72160001-72200000	8:72200001-72240000	1.03957e-94	GSE87112	hESC	intra	rs7006296;rs6993067;rs6984343;rs1900079;rs13439789;rs6999901;rs75501371;rs7015205;rs7829411;rs7004007;rs2380716;rs1445406;rs2890502;rs2380717	NA	0
22	8:72160001-72200000	8:72240001-72280000	2.7462e-20	GSE87112	hESC	intra	rs7006296;rs6993067;rs6984343;rs1900079;rs13439789;rs6999901;rs75501371;rs7015205;rs7829411;rs7004007;rs2380716;rs1445406;rs2890502;rs2380717	ENSG00000104313	0
22	8:72160001-72200000	8:72280001-72320000	7.61853e-15	GSE87112	hESC	intra	rs7006296;rs6993067;rs6984343;rs1900079;rs13439789;rs6999901;rs75501371;rs7015205;rs7829411;rs7004007;rs2380716;rs1445406;rs2890502;rs2380717	NA	0
22	8:72160001-72200000	8:72360001-72400000	2.60804e-08	GSE87112	hESC	intra	rs7006296;rs6993067;rs6984343;rs1900079;rs13439789;rs6999901;rs75501371;rs7015205;rs7829411;rs7004007;rs2380716;rs1445406;rs2890502;rs2380717	NA	0
22	8:72160001-72200000	8:72400001-72440000	1.8284e-22	GSE87112	hESC	intra	rs7006296;rs6993067;rs6984343;rs1900079;rs13439789;rs6999901;rs75501371;rs7015205;rs7829411;rs7004007;rs2380716;rs1445406;rs2890502;rs2380717	NA	0
22	8:72160001-72200000	8:72520001-72560000	4.70569e-30	GSE87112	hESC	intra	rs7006296;rs6993067;rs6984343;rs1900079;rs13439789;rs6999901;rs75501371;rs7015205;rs7829411;rs7004007;rs2380716;rs1445406;rs2890502;rs2380717	NA	0
22	8:72160001-72200000	8:72600001-72640000	5.88195e-17	GSE87112	hESC	intra	rs7006296;rs6993067;rs6984343;rs1900079;rs13439789;rs6999901;rs75501371;rs7015205;rs7829411;rs7004007;rs2380716;rs1445406;rs2890502;rs2380717	NA	0
22	8:72160001-72200000	8:72640001-72680000	4.70171e-25	GSE87112	hESC	intra	rs7006296;rs6993067;rs6984343;rs1900079;rs13439789;rs6999901;rs75501371;rs7015205;rs7829411;rs7004007;rs2380716;rs1445406;rs2890502;rs2380717	NA	0
22	8:72160001-72200000	8:72680001-72720000	9.59143e-58	GSE87112	hESC	intra	rs7006296;rs6993067;rs6984343;rs1900079;rs13439789;rs6999901;rs75501371;rs7015205;rs7829411;rs7004007;rs2380716;rs1445406;rs2890502;rs2380717	NA	0
22	8:72160001-72200000	8:72720001-72760000	2.43138e-42	GSE87112	hESC	intra	rs7006296;rs6993067;rs6984343;rs1900079;rs13439789;rs6999901;rs75501371;rs7015205;rs7829411;rs7004007;rs2380716;rs1445406;rs2890502;rs2380717	ENSG00000235531:ENSG00000178860	0
22	8:72160001-72200000	8:72800001-72840000	2.02302e-16	GSE87112	hESC	intra	rs7006296;rs6993067;rs6984343;rs1900079;rs13439789;rs6999901;rs75501371;rs7015205;rs7829411;rs7004007;rs2380716;rs1445406;rs2890502;rs2380717	NA	0
22	8:72160001-72200000	8:72920001-72960000	1.50772e-08	GSE87112	hESC	intra	rs7006296;rs6993067;rs6984343;rs1900079;rs13439789;rs6999901;rs75501371;rs7015205;rs7829411;rs7004007;rs2380716;rs1445406;rs2890502;rs2380717	NA	0
22	8:72160001-72200000	8:72960001-73000000	3.7733e-07	GSE87112	hESC	intra	rs7006296;rs6993067;rs6984343;rs1900079;rs13439789;rs6999901;rs75501371;rs7015205;rs7829411;rs7004007;rs2380716;rs1445406;rs2890502;rs2380717	ENSG00000104321	0
23	8:90920001-90960000	8:90960001-91000000	5.82913e-121	GSE87112	hESC	intra	rs13312954;rs144120741	NA	0
23	8:90920001-90960000	8:91040001-91080000	6.31329e-08	GSE87112	hESC	intra	rs13312954;rs144120741	NA	0
23	8:90920001-90960000	8:91320001-91360000	1.38706e-25	GSE87112	hESC	intra	rs13312954;rs144120741	NA	0
23	8:90920001-90960000	8:91360001-91400000	9.93229e-08	GSE87112	hESC	intra	rs13312954;rs144120741	NA	0
23	8:90920001-90960000	8:91440001-91480000	5.10498e-25	GSE87112	hESC	intra	rs13312954;rs144120741	NA	0
23	8:90920001-90960000	8:91480001-91520000	2.81738e-30	GSE87112	hESC	intra	rs13312954;rs144120741	NA	0
23	8:90920001-90960000	8:91520001-91560000	2.51257e-36	GSE87112	hESC	intra	rs13312954;rs144120741	NA	0
23	8:90920001-90960000	8:91560001-91600000	1.20372e-48	GSE87112	hESC	intra	rs13312954;rs144120741	NA	0
23	8:90920001-90960000	8:91600001-91640000	1.17913e-43	GSE87112	hESC	intra	rs13312954;rs144120741	NA	0
23	8:90920001-90960000	8:91640001-91680000	4.14248e-26	GSE87112	hESC	intra	rs13312954;rs144120741	NA	0
23	8:90920001-90960000	8:91680001-91720000	3.90053e-36	GSE87112	hESC	intra	rs13312954;rs144120741	NA	0
23	8:90920001-90960000	8:91760001-91800000	1.55107e-10	GSE87112	hESC	intra	rs13312954;rs144120741	NA	0
23	8:90920001-90960000	8:91800001-91840000	3.18333e-09	GSE87112	hESC	intra	rs13312954;rs144120741	ENSG00000180694:ENSG00000123119	0
23	8:90920001-90960000	8:91840001-91880000	9.65398e-19	GSE87112	hESC	intra	rs13312954;rs144120741	NA	0
23	8:90920001-90960000	8:91880001-91920000	4.37792e-18	GSE87112	hESC	intra	rs13312954;rs144120741	NA	0
23	8:90920001-90960000	8:91920001-91960000	1.45962e-25	GSE87112	hESC	intra	rs13312954;rs144120741	NA	0
23	8:90920001-90960000	8:91960001-92000000	3.85915e-34	GSE87112	hESC	intra	rs13312954;rs144120741	ENSG00000253250	0
23	8:90920001-90960000	8:92000001-92040000	3.0989e-07	GSE87112	hESC	intra	rs13312954;rs144120741	NA	0
23	8:90920001-90960000	8:92080001-92120000	1.03528e-13	GSE87112	hESC	intra	rs13312954;rs144120741	ENSG00000155100:ENSG00000214954	0
23	8:90960001-91000000	8:91320001-91360000	9.38367e-10	GSE87112	hESC	intra	rs199887317;rs200407434;rs2280779;rs74376487;rs16901941;rs1805811;rs1805815;rs13312921;rs1805824;rs138144058;rs1805826;rs769418;rs3358;rs7818138;rs1805837;rs1805839	NA	0
23	8:90960001-91000000	8:91440001-91480000	1.08617e-19	GSE87112	hESC	intra	rs199887317;rs200407434;rs2280779;rs74376487;rs16901941;rs1805811;rs1805815;rs13312921;rs1805824;rs138144058;rs1805826;rs769418;rs3358;rs7818138;rs1805837;rs1805839	NA	0
23	8:90960001-91000000	8:91480001-91520000	3.82617e-29	GSE87112	hESC	intra	rs199887317;rs200407434;rs2280779;rs74376487;rs16901941;rs1805811;rs1805815;rs13312921;rs1805824;rs138144058;rs1805826;rs769418;rs3358;rs7818138;rs1805837;rs1805839	NA	0
23	8:90960001-91000000	8:91520001-91560000	8.22676e-29	GSE87112	hESC	intra	rs199887317;rs200407434;rs2280779;rs74376487;rs16901941;rs1805811;rs1805815;rs13312921;rs1805824;rs138144058;rs1805826;rs769418;rs3358;rs7818138;rs1805837;rs1805839	NA	0
23	8:90960001-91000000	8:91560001-91600000	5.88403e-38	GSE87112	hESC	intra	rs199887317;rs200407434;rs2280779;rs74376487;rs16901941;rs1805811;rs1805815;rs13312921;rs1805824;rs138144058;rs1805826;rs769418;rs3358;rs7818138;rs1805837;rs1805839	NA	0
23	8:90960001-91000000	8:91600001-91640000	1.27835e-38	GSE87112	hESC	intra	rs199887317;rs200407434;rs2280779;rs74376487;rs16901941;rs1805811;rs1805815;rs13312921;rs1805824;rs138144058;rs1805826;rs769418;rs3358;rs7818138;rs1805837;rs1805839	NA	0
23	8:90960001-91000000	8:91640001-91680000	2.36312e-13	GSE87112	hESC	intra	rs199887317;rs200407434;rs2280779;rs74376487;rs16901941;rs1805811;rs1805815;rs13312921;rs1805824;rs138144058;rs1805826;rs769418;rs3358;rs7818138;rs1805837;rs1805839	NA	0
23	8:90960001-91000000	8:91680001-91720000	6.88199e-15	GSE87112	hESC	intra	rs199887317;rs200407434;rs2280779;rs74376487;rs16901941;rs1805811;rs1805815;rs13312921;rs1805824;rs138144058;rs1805826;rs769418;rs3358;rs7818138;rs1805837;rs1805839	NA	0
23	8:90960001-91000000	8:91800001-91840000	2.54666e-11	GSE87112	hESC	intra	rs199887317;rs200407434;rs2280779;rs74376487;rs16901941;rs1805811;rs1805815;rs13312921;rs1805824;rs138144058;rs1805826;rs769418;rs3358;rs7818138;rs1805837;rs1805839	ENSG00000180694:ENSG00000123119	0
23	8:90960001-91000000	8:91880001-91920000	1.44759e-24	GSE87112	hESC	intra	rs199887317;rs200407434;rs2280779;rs74376487;rs16901941;rs1805811;rs1805815;rs13312921;rs1805824;rs138144058;rs1805826;rs769418;rs3358;rs7818138;rs1805837;rs1805839	NA	0
23	8:90960001-91000000	8:91920001-91960000	4.19346e-09	GSE87112	hESC	intra	rs199887317;rs200407434;rs2280779;rs74376487;rs16901941;rs1805811;rs1805815;rs13312921;rs1805824;rs138144058;rs1805826;rs769418;rs3358;rs7818138;rs1805837;rs1805839	NA	0
23	8:90960001-91000000	8:91960001-92000000	2.3587e-17	GSE87112	hESC	intra	rs199887317;rs200407434;rs2280779;rs74376487;rs16901941;rs1805811;rs1805815;rs13312921;rs1805824;rs138144058;rs1805826;rs769418;rs3358;rs7818138;rs1805837;rs1805839	ENSG00000253250	0
23	8:90960001-91000000	8:92000001-92040000	1.29596e-09	GSE87112	hESC	intra	rs199887317;rs200407434;rs2280779;rs74376487;rs16901941;rs1805811;rs1805815;rs13312921;rs1805824;rs138144058;rs1805826;rs769418;rs3358;rs7818138;rs1805837;rs1805839	NA	0
23	8:90960001-91000000	8:92280001-92320000	5.87084e-07	GSE87112	hESC	intra	rs199887317;rs200407434;rs2280779;rs74376487;rs16901941;rs1805811;rs1805815;rs13312921;rs1805824;rs138144058;rs1805826;rs769418;rs3358;rs7818138;rs1805837;rs1805839	NA	0
23	8:91000001-91040000	8:91040001-91080000	2.381e-40	GSE87112	hESC	intra	rs75864200;rs1805850;rs73306482;rs1805855;rs16902273;rs558992019;rs1805860;rs78817523;rs6989727;rs1805862;rs16902355;rs2158423;rs144153068;rs7845669;rs57317967;rs1805880;rs1805882;rs16902428;rs73308404;rs74648935;rs73694304;rs80345146;rs74401355;rs7000324;rs145535542;rs186782016;rs149129151;rs148312866;rs138467830;rs140005479;rs139274991	NA	0
23	8:91000001-91040000	8:91160001-91200000	5.65758e-10	GSE87112	hESC	intra	rs75864200;rs1805850;rs73306482;rs1805855;rs16902273;rs558992019;rs1805860;rs78817523;rs6989727;rs1805862;rs16902355;rs2158423;rs144153068;rs7845669;rs57317967;rs1805880;rs1805882;rs16902428;rs73308404;rs74648935;rs73694304;rs80345146;rs74401355;rs7000324;rs145535542;rs186782016;rs149129151;rs148312866;rs138467830;rs140005479;rs139274991	NA	0
23	8:91000001-91040000	8:91200001-91240000	1.40925e-09	GSE87112	hESC	intra	rs75864200;rs1805850;rs73306482;rs1805855;rs16902273;rs558992019;rs1805860;rs78817523;rs6989727;rs1805862;rs16902355;rs2158423;rs144153068;rs7845669;rs57317967;rs1805880;rs1805882;rs16902428;rs73308404;rs74648935;rs73694304;rs80345146;rs74401355;rs7000324;rs145535542;rs186782016;rs149129151;rs148312866;rs138467830;rs140005479;rs139274991	NA	0
23	8:91000001-91040000	8:91280001-91320000	1.30134e-09	GSE87112	hESC	intra	rs75864200;rs1805850;rs73306482;rs1805855;rs16902273;rs558992019;rs1805860;rs78817523;rs6989727;rs1805862;rs16902355;rs2158423;rs144153068;rs7845669;rs57317967;rs1805880;rs1805882;rs16902428;rs73308404;rs74648935;rs73694304;rs80345146;rs74401355;rs7000324;rs145535542;rs186782016;rs149129151;rs148312866;rs138467830;rs140005479;rs139274991	NA	0
23	8:91000001-91040000	8:91320001-91360000	1.25133e-69	GSE87112	hESC	intra	rs75864200;rs1805850;rs73306482;rs1805855;rs16902273;rs558992019;rs1805860;rs78817523;rs6989727;rs1805862;rs16902355;rs2158423;rs144153068;rs7845669;rs57317967;rs1805880;rs1805882;rs16902428;rs73308404;rs74648935;rs73694304;rs80345146;rs74401355;rs7000324;rs145535542;rs186782016;rs149129151;rs148312866;rs138467830;rs140005479;rs139274991	NA	0
23	8:91000001-91040000	8:91360001-91400000	3.48427e-27	GSE87112	hESC	intra	rs75864200;rs1805850;rs73306482;rs1805855;rs16902273;rs558992019;rs1805860;rs78817523;rs6989727;rs1805862;rs16902355;rs2158423;rs144153068;rs7845669;rs57317967;rs1805880;rs1805882;rs16902428;rs73308404;rs74648935;rs73694304;rs80345146;rs74401355;rs7000324;rs145535542;rs186782016;rs149129151;rs148312866;rs138467830;rs140005479;rs139274991	NA	0
23	8:91000001-91040000	8:91400001-91440000	4.41354e-10	GSE87112	hESC	intra	rs75864200;rs1805850;rs73306482;rs1805855;rs16902273;rs558992019;rs1805860;rs78817523;rs6989727;rs1805862;rs16902355;rs2158423;rs144153068;rs7845669;rs57317967;rs1805880;rs1805882;rs16902428;rs73308404;rs74648935;rs73694304;rs80345146;rs74401355;rs7000324;rs145535542;rs186782016;rs149129151;rs148312866;rs138467830;rs140005479;rs139274991	NA	0
23	8:91000001-91040000	8:91440001-91480000	1.95988e-81	GSE87112	hESC	intra	rs75864200;rs1805850;rs73306482;rs1805855;rs16902273;rs558992019;rs1805860;rs78817523;rs6989727;rs1805862;rs16902355;rs2158423;rs144153068;rs7845669;rs57317967;rs1805880;rs1805882;rs16902428;rs73308404;rs74648935;rs73694304;rs80345146;rs74401355;rs7000324;rs145535542;rs186782016;rs149129151;rs148312866;rs138467830;rs140005479;rs139274991	NA	0
23	8:91000001-91040000	8:91480001-91520000	5.86467e-104	GSE87112	hESC	intra	rs75864200;rs1805850;rs73306482;rs1805855;rs16902273;rs558992019;rs1805860;rs78817523;rs6989727;rs1805862;rs16902355;rs2158423;rs144153068;rs7845669;rs57317967;rs1805880;rs1805882;rs16902428;rs73308404;rs74648935;rs73694304;rs80345146;rs74401355;rs7000324;rs145535542;rs186782016;rs149129151;rs148312866;rs138467830;rs140005479;rs139274991	NA	0
23	8:91000001-91040000	8:91520001-91560000	5.91896e-91	GSE87112	hESC	intra	rs75864200;rs1805850;rs73306482;rs1805855;rs16902273;rs558992019;rs1805860;rs78817523;rs6989727;rs1805862;rs16902355;rs2158423;rs144153068;rs7845669;rs57317967;rs1805880;rs1805882;rs16902428;rs73308404;rs74648935;rs73694304;rs80345146;rs74401355;rs7000324;rs145535542;rs186782016;rs149129151;rs148312866;rs138467830;rs140005479;rs139274991	NA	0
23	8:91000001-91040000	8:91560001-91600000	8.35238e-97	GSE87112	hESC	intra	rs75864200;rs1805850;rs73306482;rs1805855;rs16902273;rs558992019;rs1805860;rs78817523;rs6989727;rs1805862;rs16902355;rs2158423;rs144153068;rs7845669;rs57317967;rs1805880;rs1805882;rs16902428;rs73308404;rs74648935;rs73694304;rs80345146;rs74401355;rs7000324;rs145535542;rs186782016;rs149129151;rs148312866;rs138467830;rs140005479;rs139274991	NA	0
23	8:91000001-91040000	8:91600001-91640000	1.64516e-52	GSE87112	hESC	intra	rs75864200;rs1805850;rs73306482;rs1805855;rs16902273;rs558992019;rs1805860;rs78817523;rs6989727;rs1805862;rs16902355;rs2158423;rs144153068;rs7845669;rs57317967;rs1805880;rs1805882;rs16902428;rs73308404;rs74648935;rs73694304;rs80345146;rs74401355;rs7000324;rs145535542;rs186782016;rs149129151;rs148312866;rs138467830;rs140005479;rs139274991	NA	0
23	8:91000001-91040000	8:91640001-91680000	5.42088e-31	GSE87112	hESC	intra	rs75864200;rs1805850;rs73306482;rs1805855;rs16902273;rs558992019;rs1805860;rs78817523;rs6989727;rs1805862;rs16902355;rs2158423;rs144153068;rs7845669;rs57317967;rs1805880;rs1805882;rs16902428;rs73308404;rs74648935;rs73694304;rs80345146;rs74401355;rs7000324;rs145535542;rs186782016;rs149129151;rs148312866;rs138467830;rs140005479;rs139274991	NA	0
23	8:91000001-91040000	8:91680001-91720000	4.98682e-30	GSE87112	hESC	intra	rs75864200;rs1805850;rs73306482;rs1805855;rs16902273;rs558992019;rs1805860;rs78817523;rs6989727;rs1805862;rs16902355;rs2158423;rs144153068;rs7845669;rs57317967;rs1805880;rs1805882;rs16902428;rs73308404;rs74648935;rs73694304;rs80345146;rs74401355;rs7000324;rs145535542;rs186782016;rs149129151;rs148312866;rs138467830;rs140005479;rs139274991	NA	0
23	8:91000001-91040000	8:91760001-91800000	1.37496e-09	GSE87112	hESC	intra	rs75864200;rs1805850;rs73306482;rs1805855;rs16902273;rs558992019;rs1805860;rs78817523;rs6989727;rs1805862;rs16902355;rs2158423;rs144153068;rs7845669;rs57317967;rs1805880;rs1805882;rs16902428;rs73308404;rs74648935;rs73694304;rs80345146;rs74401355;rs7000324;rs145535542;rs186782016;rs149129151;rs148312866;rs138467830;rs140005479;rs139274991	NA	0
23	8:91000001-91040000	8:91800001-91840000	2.78127e-14	GSE87112	hESC	intra	rs75864200;rs1805850;rs73306482;rs1805855;rs16902273;rs558992019;rs1805860;rs78817523;rs6989727;rs1805862;rs16902355;rs2158423;rs144153068;rs7845669;rs57317967;rs1805880;rs1805882;rs16902428;rs73308404;rs74648935;rs73694304;rs80345146;rs74401355;rs7000324;rs145535542;rs186782016;rs149129151;rs148312866;rs138467830;rs140005479;rs139274991	ENSG00000180694:ENSG00000123119	0
23	8:91000001-91040000	8:91840001-91880000	7.13548e-23	GSE87112	hESC	intra	rs75864200;rs1805850;rs73306482;rs1805855;rs16902273;rs558992019;rs1805860;rs78817523;rs6989727;rs1805862;rs16902355;rs2158423;rs144153068;rs7845669;rs57317967;rs1805880;rs1805882;rs16902428;rs73308404;rs74648935;rs73694304;rs80345146;rs74401355;rs7000324;rs145535542;rs186782016;rs149129151;rs148312866;rs138467830;rs140005479;rs139274991	NA	0
23	8:91000001-91040000	8:91880001-91920000	2.23977e-31	GSE87112	hESC	intra	rs75864200;rs1805850;rs73306482;rs1805855;rs16902273;rs558992019;rs1805860;rs78817523;rs6989727;rs1805862;rs16902355;rs2158423;rs144153068;rs7845669;rs57317967;rs1805880;rs1805882;rs16902428;rs73308404;rs74648935;rs73694304;rs80345146;rs74401355;rs7000324;rs145535542;rs186782016;rs149129151;rs148312866;rs138467830;rs140005479;rs139274991	NA	0
23	8:91000001-91040000	8:91920001-91960000	1.47446e-28	GSE87112	hESC	intra	rs75864200;rs1805850;rs73306482;rs1805855;rs16902273;rs558992019;rs1805860;rs78817523;rs6989727;rs1805862;rs16902355;rs2158423;rs144153068;rs7845669;rs57317967;rs1805880;rs1805882;rs16902428;rs73308404;rs74648935;rs73694304;rs80345146;rs74401355;rs7000324;rs145535542;rs186782016;rs149129151;rs148312866;rs138467830;rs140005479;rs139274991	NA	0
23	8:91000001-91040000	8:91960001-92000000	9.41447e-35	GSE87112	hESC	intra	rs75864200;rs1805850;rs73306482;rs1805855;rs16902273;rs558992019;rs1805860;rs78817523;rs6989727;rs1805862;rs16902355;rs2158423;rs144153068;rs7845669;rs57317967;rs1805880;rs1805882;rs16902428;rs73308404;rs74648935;rs73694304;rs80345146;rs74401355;rs7000324;rs145535542;rs186782016;rs149129151;rs148312866;rs138467830;rs140005479;rs139274991	ENSG00000253250	0
23	8:91000001-91040000	8:92000001-92040000	5.20079e-13	GSE87112	hESC	intra	rs75864200;rs1805850;rs73306482;rs1805855;rs16902273;rs558992019;rs1805860;rs78817523;rs6989727;rs1805862;rs16902355;rs2158423;rs144153068;rs7845669;rs57317967;rs1805880;rs1805882;rs16902428;rs73308404;rs74648935;rs73694304;rs80345146;rs74401355;rs7000324;rs145535542;rs186782016;rs149129151;rs148312866;rs138467830;rs140005479;rs139274991	NA	0
23	8:91000001-91040000	8:92080001-92120000	1.0928e-13	GSE87112	hESC	intra	rs75864200;rs1805850;rs73306482;rs1805855;rs16902273;rs558992019;rs1805860;rs78817523;rs6989727;rs1805862;rs16902355;rs2158423;rs144153068;rs7845669;rs57317967;rs1805880;rs1805882;rs16902428;rs73308404;rs74648935;rs73694304;rs80345146;rs74401355;rs7000324;rs145535542;rs186782016;rs149129151;rs148312866;rs138467830;rs140005479;rs139274991	ENSG00000155100:ENSG00000214954	0
23	8:91000001-91040000	8:92280001-92320000	3.1023e-07	GSE87112	hESC	intra	rs75864200;rs1805850;rs73306482;rs1805855;rs16902273;rs558992019;rs1805860;rs78817523;rs6989727;rs1805862;rs16902355;rs2158423;rs144153068;rs7845669;rs57317967;rs1805880;rs1805882;rs16902428;rs73308404;rs74648935;rs73694304;rs80345146;rs74401355;rs7000324;rs145535542;rs186782016;rs149129151;rs148312866;rs138467830;rs140005479;rs139274991	NA	0
23	8:91000001-91040000	8:92400001-92440000	2.10485e-10	GSE87112	hESC	intra	rs75864200;rs1805850;rs73306482;rs1805855;rs16902273;rs558992019;rs1805860;rs78817523;rs6989727;rs1805862;rs16902355;rs2158423;rs144153068;rs7845669;rs57317967;rs1805880;rs1805882;rs16902428;rs73308404;rs74648935;rs73694304;rs80345146;rs74401355;rs7000324;rs145535542;rs186782016;rs149129151;rs148312866;rs138467830;rs140005479;rs139274991	NA	0
23	8:91040001-91080000	8:91080001-91120000	6.65002e-09	GSE87112	hESC	intra	rs7834282;rs76743346;rs1805885;rs2267542;rs76611211;rs1805888;rs7844005;rs7845155;rs7845572;rs551298999;rs7813378;rs7822786;rs74827774;rs10504888;rs2074594;rs2074595;rs7826471;rs16902558;rs7006767;rs146885499;rs10435550;rs10435551;rs182512327;rs117047916;rs138090004;rs7829659;rs113828151;rs4477076;rs534635267;rs74837290;rs117706384;rs148648755;rs74306236;rs150877796;rs1805894;rs78408336;rs7749504…	ENSG00000104327	0
23	8:91040001-91080000	8:91120001-91160000	4.43501e-15	GSE87112	hESC	intra	rs7834282;rs76743346;rs1805885;rs2267542;rs76611211;rs1805888;rs7844005;rs7845155;rs7845572;rs551298999;rs7813378;rs7822786;rs74827774;rs10504888;rs2074594;rs2074595;rs7826471;rs16902558;rs7006767;rs146885499;rs10435550;rs10435551;rs182512327;rs117047916;rs138090004;rs7829659;rs113828151;rs4477076;rs534635267;rs74837290;rs117706384;rs148648755;rs74306236;rs150877796;rs1805894;rs78408336;rs7749504…	NA	0
23	8:91040001-91080000	8:91160001-91200000	5.0035e-29	GSE87112	hESC	intra	rs7834282;rs76743346;rs1805885;rs2267542;rs76611211;rs1805888;rs7844005;rs7845155;rs7845572;rs551298999;rs7813378;rs7822786;rs74827774;rs10504888;rs2074594;rs2074595;rs7826471;rs16902558;rs7006767;rs146885499;rs10435550;rs10435551;rs182512327;rs117047916;rs138090004;rs7829659;rs113828151;rs4477076;rs534635267;rs74837290;rs117706384;rs148648755;rs74306236;rs150877796;rs1805894;rs78408336;rs7749504…	NA	0
23	8:91040001-91080000	8:91200001-91240000	4.96276e-37	GSE87112	hESC	intra	rs7834282;rs76743346;rs1805885;rs2267542;rs76611211;rs1805888;rs7844005;rs7845155;rs7845572;rs551298999;rs7813378;rs7822786;rs74827774;rs10504888;rs2074594;rs2074595;rs7826471;rs16902558;rs7006767;rs146885499;rs10435550;rs10435551;rs182512327;rs117047916;rs138090004;rs7829659;rs113828151;rs4477076;rs534635267;rs74837290;rs117706384;rs148648755;rs74306236;rs150877796;rs1805894;rs78408336;rs7749504…	NA	0
23	8:91040001-91080000	8:91240001-91280000	9.35875e-07	GSE87112	hESC	intra	rs7834282;rs76743346;rs1805885;rs2267542;rs76611211;rs1805888;rs7844005;rs7845155;rs7845572;rs551298999;rs7813378;rs7822786;rs74827774;rs10504888;rs2074594;rs2074595;rs7826471;rs16902558;rs7006767;rs146885499;rs10435550;rs10435551;rs182512327;rs117047916;rs138090004;rs7829659;rs113828151;rs4477076;rs534635267;rs74837290;rs117706384;rs148648755;rs74306236;rs150877796;rs1805894;rs78408336;rs7749504…	NA	0
23	8:91040001-91080000	8:91280001-91320000	7.40632e-37	GSE87112	hESC	intra	rs7834282;rs76743346;rs1805885;rs2267542;rs76611211;rs1805888;rs7844005;rs7845155;rs7845572;rs551298999;rs7813378;rs7822786;rs74827774;rs10504888;rs2074594;rs2074595;rs7826471;rs16902558;rs7006767;rs146885499;rs10435550;rs10435551;rs182512327;rs117047916;rs138090004;rs7829659;rs113828151;rs4477076;rs534635267;rs74837290;rs117706384;rs148648755;rs74306236;rs150877796;rs1805894;rs78408336;rs7749504…	NA	0
23	8:91040001-91080000	8:91320001-91360000	3.00081e-118	GSE87112	hESC	intra	rs7834282;rs76743346;rs1805885;rs2267542;rs76611211;rs1805888;rs7844005;rs7845155;rs7845572;rs551298999;rs7813378;rs7822786;rs74827774;rs10504888;rs2074594;rs2074595;rs7826471;rs16902558;rs7006767;rs146885499;rs10435550;rs10435551;rs182512327;rs117047916;rs138090004;rs7829659;rs113828151;rs4477076;rs534635267;rs74837290;rs117706384;rs148648755;rs74306236;rs150877796;rs1805894;rs78408336;rs7749504…	NA	0
23	8:91040001-91080000	8:91360001-91400000	1.31451e-39	GSE87112	hESC	intra	rs7834282;rs76743346;rs1805885;rs2267542;rs76611211;rs1805888;rs7844005;rs7845155;rs7845572;rs551298999;rs7813378;rs7822786;rs74827774;rs10504888;rs2074594;rs2074595;rs7826471;rs16902558;rs7006767;rs146885499;rs10435550;rs10435551;rs182512327;rs117047916;rs138090004;rs7829659;rs113828151;rs4477076;rs534635267;rs74837290;rs117706384;rs148648755;rs74306236;rs150877796;rs1805894;rs78408336;rs7749504…	NA	0
23	8:91040001-91080000	8:91400001-91440000	1.39304e-18	GSE87112	hESC	intra	rs7834282;rs76743346;rs1805885;rs2267542;rs76611211;rs1805888;rs7844005;rs7845155;rs7845572;rs551298999;rs7813378;rs7822786;rs74827774;rs10504888;rs2074594;rs2074595;rs7826471;rs16902558;rs7006767;rs146885499;rs10435550;rs10435551;rs182512327;rs117047916;rs138090004;rs7829659;rs113828151;rs4477076;rs534635267;rs74837290;rs117706384;rs148648755;rs74306236;rs150877796;rs1805894;rs78408336;rs7749504…	NA	0
23	8:91040001-91080000	8:91440001-91480000	8.71619e-119	GSE87112	hESC	intra	rs7834282;rs76743346;rs1805885;rs2267542;rs76611211;rs1805888;rs7844005;rs7845155;rs7845572;rs551298999;rs7813378;rs7822786;rs74827774;rs10504888;rs2074594;rs2074595;rs7826471;rs16902558;rs7006767;rs146885499;rs10435550;rs10435551;rs182512327;rs117047916;rs138090004;rs7829659;rs113828151;rs4477076;rs534635267;rs74837290;rs117706384;rs148648755;rs74306236;rs150877796;rs1805894;rs78408336;rs7749504…	NA	0
23	8:91040001-91080000	8:91480001-91520000	1.88211e-127	GSE87112	hESC	intra	rs7834282;rs76743346;rs1805885;rs2267542;rs76611211;rs1805888;rs7844005;rs7845155;rs7845572;rs551298999;rs7813378;rs7822786;rs74827774;rs10504888;rs2074594;rs2074595;rs7826471;rs16902558;rs7006767;rs146885499;rs10435550;rs10435551;rs182512327;rs117047916;rs138090004;rs7829659;rs113828151;rs4477076;rs534635267;rs74837290;rs117706384;rs148648755;rs74306236;rs150877796;rs1805894;rs78408336;rs7749504…	NA	0
23	8:91040001-91080000	8:91520001-91560000	1.75886e-107	GSE87112	hESC	intra	rs7834282;rs76743346;rs1805885;rs2267542;rs76611211;rs1805888;rs7844005;rs7845155;rs7845572;rs551298999;rs7813378;rs7822786;rs74827774;rs10504888;rs2074594;rs2074595;rs7826471;rs16902558;rs7006767;rs146885499;rs10435550;rs10435551;rs182512327;rs117047916;rs138090004;rs7829659;rs113828151;rs4477076;rs534635267;rs74837290;rs117706384;rs148648755;rs74306236;rs150877796;rs1805894;rs78408336;rs7749504…	NA	0
23	8:91040001-91080000	8:91560001-91600000	2.47818e-102	GSE87112	hESC	intra	rs7834282;rs76743346;rs1805885;rs2267542;rs76611211;rs1805888;rs7844005;rs7845155;rs7845572;rs551298999;rs7813378;rs7822786;rs74827774;rs10504888;rs2074594;rs2074595;rs7826471;rs16902558;rs7006767;rs146885499;rs10435550;rs10435551;rs182512327;rs117047916;rs138090004;rs7829659;rs113828151;rs4477076;rs534635267;rs74837290;rs117706384;rs148648755;rs74306236;rs150877796;rs1805894;rs78408336;rs7749504…	NA	0
23	8:91040001-91080000	8:91600001-91640000	1.5579e-64	GSE87112	hESC	intra	rs7834282;rs76743346;rs1805885;rs2267542;rs76611211;rs1805888;rs7844005;rs7845155;rs7845572;rs551298999;rs7813378;rs7822786;rs74827774;rs10504888;rs2074594;rs2074595;rs7826471;rs16902558;rs7006767;rs146885499;rs10435550;rs10435551;rs182512327;rs117047916;rs138090004;rs7829659;rs113828151;rs4477076;rs534635267;rs74837290;rs117706384;rs148648755;rs74306236;rs150877796;rs1805894;rs78408336;rs7749504…	NA	0
23	8:91040001-91080000	8:91640001-91680000	1.79279e-49	GSE87112	hESC	intra	rs7834282;rs76743346;rs1805885;rs2267542;rs76611211;rs1805888;rs7844005;rs7845155;rs7845572;rs551298999;rs7813378;rs7822786;rs74827774;rs10504888;rs2074594;rs2074595;rs7826471;rs16902558;rs7006767;rs146885499;rs10435550;rs10435551;rs182512327;rs117047916;rs138090004;rs7829659;rs113828151;rs4477076;rs534635267;rs74837290;rs117706384;rs148648755;rs74306236;rs150877796;rs1805894;rs78408336;rs7749504…	NA	0
23	8:91040001-91080000	8:91680001-91720000	3.24343e-46	GSE87112	hESC	intra	rs7834282;rs76743346;rs1805885;rs2267542;rs76611211;rs1805888;rs7844005;rs7845155;rs7845572;rs551298999;rs7813378;rs7822786;rs74827774;rs10504888;rs2074594;rs2074595;rs7826471;rs16902558;rs7006767;rs146885499;rs10435550;rs10435551;rs182512327;rs117047916;rs138090004;rs7829659;rs113828151;rs4477076;rs534635267;rs74837290;rs117706384;rs148648755;rs74306236;rs150877796;rs1805894;rs78408336;rs7749504…	NA	0
23	8:91040001-91080000	8:91760001-91800000	3.68818e-16	GSE87112	hESC	intra	rs7834282;rs76743346;rs1805885;rs2267542;rs76611211;rs1805888;rs7844005;rs7845155;rs7845572;rs551298999;rs7813378;rs7822786;rs74827774;rs10504888;rs2074594;rs2074595;rs7826471;rs16902558;rs7006767;rs146885499;rs10435550;rs10435551;rs182512327;rs117047916;rs138090004;rs7829659;rs113828151;rs4477076;rs534635267;rs74837290;rs117706384;rs148648755;rs74306236;rs150877796;rs1805894;rs78408336;rs7749504…	NA	0
23	8:91040001-91080000	8:91800001-91840000	1.29472e-26	GSE87112	hESC	intra	rs7834282;rs76743346;rs1805885;rs2267542;rs76611211;rs1805888;rs7844005;rs7845155;rs7845572;rs551298999;rs7813378;rs7822786;rs74827774;rs10504888;rs2074594;rs2074595;rs7826471;rs16902558;rs7006767;rs146885499;rs10435550;rs10435551;rs182512327;rs117047916;rs138090004;rs7829659;rs113828151;rs4477076;rs534635267;rs74837290;rs117706384;rs148648755;rs74306236;rs150877796;rs1805894;rs78408336;rs7749504…	ENSG00000180694:ENSG00000123119	0
23	8:91040001-91080000	8:91840001-91880000	3.79027e-39	GSE87112	hESC	intra	rs7834282;rs76743346;rs1805885;rs2267542;rs76611211;rs1805888;rs7844005;rs7845155;rs7845572;rs551298999;rs7813378;rs7822786;rs74827774;rs10504888;rs2074594;rs2074595;rs7826471;rs16902558;rs7006767;rs146885499;rs10435550;rs10435551;rs182512327;rs117047916;rs138090004;rs7829659;rs113828151;rs4477076;rs534635267;rs74837290;rs117706384;rs148648755;rs74306236;rs150877796;rs1805894;rs78408336;rs7749504…	NA	0
23	8:91040001-91080000	8:91880001-91920000	1.59739e-51	GSE87112	hESC	intra	rs7834282;rs76743346;rs1805885;rs2267542;rs76611211;rs1805888;rs7844005;rs7845155;rs7845572;rs551298999;rs7813378;rs7822786;rs74827774;rs10504888;rs2074594;rs2074595;rs7826471;rs16902558;rs7006767;rs146885499;rs10435550;rs10435551;rs182512327;rs117047916;rs138090004;rs7829659;rs113828151;rs4477076;rs534635267;rs74837290;rs117706384;rs148648755;rs74306236;rs150877796;rs1805894;rs78408336;rs7749504…	NA	0
23	8:91040001-91080000	8:91920001-91960000	4.32396e-50	GSE87112	hESC	intra	rs7834282;rs76743346;rs1805885;rs2267542;rs76611211;rs1805888;rs7844005;rs7845155;rs7845572;rs551298999;rs7813378;rs7822786;rs74827774;rs10504888;rs2074594;rs2074595;rs7826471;rs16902558;rs7006767;rs146885499;rs10435550;rs10435551;rs182512327;rs117047916;rs138090004;rs7829659;rs113828151;rs4477076;rs534635267;rs74837290;rs117706384;rs148648755;rs74306236;rs150877796;rs1805894;rs78408336;rs7749504…	NA	0
23	8:91040001-91080000	8:91960001-92000000	2.16052e-44	GSE87112	hESC	intra	rs7834282;rs76743346;rs1805885;rs2267542;rs76611211;rs1805888;rs7844005;rs7845155;rs7845572;rs551298999;rs7813378;rs7822786;rs74827774;rs10504888;rs2074594;rs2074595;rs7826471;rs16902558;rs7006767;rs146885499;rs10435550;rs10435551;rs182512327;rs117047916;rs138090004;rs7829659;rs113828151;rs4477076;rs534635267;rs74837290;rs117706384;rs148648755;rs74306236;rs150877796;rs1805894;rs78408336;rs7749504…	ENSG00000253250	0
23	8:91040001-91080000	8:92000001-92040000	1.37144e-16	GSE87112	hESC	intra	rs7834282;rs76743346;rs1805885;rs2267542;rs76611211;rs1805888;rs7844005;rs7845155;rs7845572;rs551298999;rs7813378;rs7822786;rs74827774;rs10504888;rs2074594;rs2074595;rs7826471;rs16902558;rs7006767;rs146885499;rs10435550;rs10435551;rs182512327;rs117047916;rs138090004;rs7829659;rs113828151;rs4477076;rs534635267;rs74837290;rs117706384;rs148648755;rs74306236;rs150877796;rs1805894;rs78408336;rs7749504…	NA	0
23	8:91040001-91080000	8:92080001-92120000	1.52138e-15	GSE87112	hESC	intra	rs7834282;rs76743346;rs1805885;rs2267542;rs76611211;rs1805888;rs7844005;rs7845155;rs7845572;rs551298999;rs7813378;rs7822786;rs74827774;rs10504888;rs2074594;rs2074595;rs7826471;rs16902558;rs7006767;rs146885499;rs10435550;rs10435551;rs182512327;rs117047916;rs138090004;rs7829659;rs113828151;rs4477076;rs534635267;rs74837290;rs117706384;rs148648755;rs74306236;rs150877796;rs1805894;rs78408336;rs7749504…	ENSG00000155100:ENSG00000214954	0
23	8:91040001-91080000	8:92120001-92160000	3.30327e-13	GSE87112	hESC	intra	rs7834282;rs76743346;rs1805885;rs2267542;rs76611211;rs1805888;rs7844005;rs7845155;rs7845572;rs551298999;rs7813378;rs7822786;rs74827774;rs10504888;rs2074594;rs2074595;rs7826471;rs16902558;rs7006767;rs146885499;rs10435550;rs10435551;rs182512327;rs117047916;rs138090004;rs7829659;rs113828151;rs4477076;rs534635267;rs74837290;rs117706384;rs148648755;rs74306236;rs150877796;rs1805894;rs78408336;rs7749504…	NA	0
23	8:91040001-91080000	8:92240001-92280000	2.33708e-09	GSE87112	hESC	intra	rs7834282;rs76743346;rs1805885;rs2267542;rs76611211;rs1805888;rs7844005;rs7845155;rs7845572;rs551298999;rs7813378;rs7822786;rs74827774;rs10504888;rs2074594;rs2074595;rs7826471;rs16902558;rs7006767;rs146885499;rs10435550;rs10435551;rs182512327;rs117047916;rs138090004;rs7829659;rs113828151;rs4477076;rs534635267;rs74837290;rs117706384;rs148648755;rs74306236;rs150877796;rs1805894;rs78408336;rs7749504…	NA	0
23	8:91040001-91080000	8:92280001-92320000	9.73653e-09	GSE87112	hESC	intra	rs7834282;rs76743346;rs1805885;rs2267542;rs76611211;rs1805888;rs7844005;rs7845155;rs7845572;rs551298999;rs7813378;rs7822786;rs74827774;rs10504888;rs2074594;rs2074595;rs7826471;rs16902558;rs7006767;rs146885499;rs10435550;rs10435551;rs182512327;rs117047916;rs138090004;rs7829659;rs113828151;rs4477076;rs534635267;rs74837290;rs117706384;rs148648755;rs74306236;rs150877796;rs1805894;rs78408336;rs7749504…	NA	0
23	8:91040001-91080000	8:92360001-92400000	4.6225e-11	GSE87112	hESC	intra	rs7834282;rs76743346;rs1805885;rs2267542;rs76611211;rs1805888;rs7844005;rs7845155;rs7845572;rs551298999;rs7813378;rs7822786;rs74827774;rs10504888;rs2074594;rs2074595;rs7826471;rs16902558;rs7006767;rs146885499;rs10435550;rs10435551;rs182512327;rs117047916;rs138090004;rs7829659;rs113828151;rs4477076;rs534635267;rs74837290;rs117706384;rs148648755;rs74306236;rs150877796;rs1805894;rs78408336;rs7749504…	NA	0
23	8:91040001-91080000	8:92400001-92440000	9.31941e-11	GSE87112	hESC	intra	rs7834282;rs76743346;rs1805885;rs2267542;rs76611211;rs1805888;rs7844005;rs7845155;rs7845572;rs551298999;rs7813378;rs7822786;rs74827774;rs10504888;rs2074594;rs2074595;rs7826471;rs16902558;rs7006767;rs146885499;rs10435550;rs10435551;rs182512327;rs117047916;rs138090004;rs7829659;rs113828151;rs4477076;rs534635267;rs74837290;rs117706384;rs148648755;rs74306236;rs150877796;rs1805894;rs78408336;rs7749504…	NA	0
23	8:91080001-91120000	8:91320001-91360000	9.34235e-29	GSE87112	hESC	intra	rs1805907;rs74969314;rs1805911;rs1805912;rs201630157;rs75651910;rs1805914;rs1805915;rs3758145;rs140209032;rs74738177;rs79211505;rs149316097	NA	0
23	8:91080001-91120000	8:91360001-91400000	1.22696e-17	GSE87112	hESC	intra	rs1805907;rs74969314;rs1805911;rs1805912;rs201630157;rs75651910;rs1805914;rs1805915;rs3758145;rs140209032;rs74738177;rs79211505;rs149316097	NA	0
23	8:91080001-91120000	8:91440001-91480000	1.06002e-20	GSE87112	hESC	intra	rs1805907;rs74969314;rs1805911;rs1805912;rs201630157;rs75651910;rs1805914;rs1805915;rs3758145;rs140209032;rs74738177;rs79211505;rs149316097	NA	0
23	8:91080001-91120000	8:91480001-91520000	2.70042e-33	GSE87112	hESC	intra	rs1805907;rs74969314;rs1805911;rs1805912;rs201630157;rs75651910;rs1805914;rs1805915;rs3758145;rs140209032;rs74738177;rs79211505;rs149316097	NA	0
23	8:91080001-91120000	8:91520001-91560000	8.99742e-31	GSE87112	hESC	intra	rs1805907;rs74969314;rs1805911;rs1805912;rs201630157;rs75651910;rs1805914;rs1805915;rs3758145;rs140209032;rs74738177;rs79211505;rs149316097	NA	0
23	8:91080001-91120000	8:91560001-91600000	2.75249e-21	GSE87112	hESC	intra	rs1805907;rs74969314;rs1805911;rs1805912;rs201630157;rs75651910;rs1805914;rs1805915;rs3758145;rs140209032;rs74738177;rs79211505;rs149316097	NA	0
23	8:91080001-91120000	8:91600001-91640000	3.6486e-14	GSE87112	hESC	intra	rs1805907;rs74969314;rs1805911;rs1805912;rs201630157;rs75651910;rs1805914;rs1805915;rs3758145;rs140209032;rs74738177;rs79211505;rs149316097	NA	0
23	8:91080001-91120000	8:91640001-91680000	1.66991e-09	GSE87112	hESC	intra	rs1805907;rs74969314;rs1805911;rs1805912;rs201630157;rs75651910;rs1805914;rs1805915;rs3758145;rs140209032;rs74738177;rs79211505;rs149316097	NA	0
23	8:91080001-91120000	8:91680001-91720000	7.37028e-07	GSE87112	hESC	intra	rs1805907;rs74969314;rs1805911;rs1805912;rs201630157;rs75651910;rs1805914;rs1805915;rs3758145;rs140209032;rs74738177;rs79211505;rs149316097	NA	0
23	8:91080001-91120000	8:91880001-91920000	4.95961e-11	GSE87112	hESC	intra	rs1805907;rs74969314;rs1805911;rs1805912;rs201630157;rs75651910;rs1805914;rs1805915;rs3758145;rs140209032;rs74738177;rs79211505;rs149316097	NA	0
23	8:91080001-91120000	8:91920001-91960000	2.06323e-17	GSE87112	hESC	intra	rs1805907;rs74969314;rs1805911;rs1805912;rs201630157;rs75651910;rs1805914;rs1805915;rs3758145;rs140209032;rs74738177;rs79211505;rs149316097	NA	0
23	8:91080001-91120000	8:91960001-92000000	2.53891e-19	GSE87112	hESC	intra	rs1805907;rs74969314;rs1805911;rs1805912;rs201630157;rs75651910;rs1805914;rs1805915;rs3758145;rs140209032;rs74738177;rs79211505;rs149316097	ENSG00000253250	0
23	8:91120001-91160000	8:91160001-91200000	5.40021e-07	GSE87112	hESC	intra	rs75487012;rs16903634;rs7818433;rs16903927;rs199548652;rs12675530	NA	0
23	8:91120001-91160000	8:91200001-91240000	1.86745e-07	GSE87112	hESC	intra	rs75487012;rs16903634;rs7818433;rs16903927;rs199548652;rs12675530	NA	0
23	8:91120001-91160000	8:91320001-91360000	6.32563e-33	GSE87112	hESC	intra	rs75487012;rs16903634;rs7818433;rs16903927;rs199548652;rs12675530	NA	0
23	8:91120001-91160000	8:91440001-91480000	1.58985e-36	GSE87112	hESC	intra	rs75487012;rs16903634;rs7818433;rs16903927;rs199548652;rs12675530	NA	0
23	8:91120001-91160000	8:91480001-91520000	4.70569e-30	GSE87112	hESC	intra	rs75487012;rs16903634;rs7818433;rs16903927;rs199548652;rs12675530	NA	0
23	8:91120001-91160000	8:91520001-91560000	1.09667e-18	GSE87112	hESC	intra	rs75487012;rs16903634;rs7818433;rs16903927;rs199548652;rs12675530	NA	0
23	8:91120001-91160000	8:91560001-91600000	2.9973e-16	GSE87112	hESC	intra	rs75487012;rs16903634;rs7818433;rs16903927;rs199548652;rs12675530	NA	0
23	8:91120001-91160000	8:91600001-91640000	1.62513e-22	GSE87112	hESC	intra	rs75487012;rs16903634;rs7818433;rs16903927;rs199548652;rs12675530	NA	0
23	8:91120001-91160000	8:91640001-91680000	7.18315e-10	GSE87112	hESC	intra	rs75487012;rs16903634;rs7818433;rs16903927;rs199548652;rs12675530	NA	0
23	8:91120001-91160000	8:91680001-91720000	1.66991e-09	GSE87112	hESC	intra	rs75487012;rs16903634;rs7818433;rs16903927;rs199548652;rs12675530	NA	0
23	8:91120001-91160000	8:91840001-91880000	6.90192e-10	GSE87112	hESC	intra	rs75487012;rs16903634;rs7818433;rs16903927;rs199548652;rs12675530	NA	0
23	8:91120001-91160000	8:91880001-91920000	3.29117e-12	GSE87112	hESC	intra	rs75487012;rs16903634;rs7818433;rs16903927;rs199548652;rs12675530	NA	0
23	8:91120001-91160000	8:91920001-91960000	7.31723e-18	GSE87112	hESC	intra	rs75487012;rs16903634;rs7818433;rs16903927;rs199548652;rs12675530	NA	0
23	8:91120001-91160000	8:91960001-92000000	2.06323e-17	GSE87112	hESC	intra	rs75487012;rs16903634;rs7818433;rs16903927;rs199548652;rs12675530	ENSG00000253250	0
23	8:91160001-91200000	8:91200001-91240000	8.7796e-08	GSE87112	hESC	intra	rs6982611;rs200785305;rs79577120;rs16904011;rs78634491;rs6997558;rs10504891	NA	0
23	8:91160001-91200000	8:91320001-91360000	1.15173e-36	GSE87112	hESC	intra	rs6982611;rs200785305;rs79577120;rs16904011;rs78634491;rs6997558;rs10504891	NA	0
23	8:91160001-91200000	8:91360001-91400000	2.60804e-08	GSE87112	hESC	intra	rs6982611;rs200785305;rs79577120;rs16904011;rs78634491;rs6997558;rs10504891	NA	0
23	8:91160001-91200000	8:91440001-91480000	1.63729e-26	GSE87112	hESC	intra	rs6982611;rs200785305;rs79577120;rs16904011;rs78634491;rs6997558;rs10504891	NA	0
23	8:91160001-91200000	8:91480001-91520000	1.9502e-29	GSE87112	hESC	intra	rs6982611;rs200785305;rs79577120;rs16904011;rs78634491;rs6997558;rs10504891	NA	0
23	8:91160001-91200000	8:91520001-91560000	4.59968e-21	GSE87112	hESC	intra	rs6982611;rs200785305;rs79577120;rs16904011;rs78634491;rs6997558;rs10504891	NA	0
23	8:91160001-91200000	8:91560001-91600000	2.87957e-21	GSE87112	hESC	intra	rs6982611;rs200785305;rs79577120;rs16904011;rs78634491;rs6997558;rs10504891	NA	0
23	8:91160001-91200000	8:91600001-91640000	2.94344e-22	GSE87112	hESC	intra	rs6982611;rs200785305;rs79577120;rs16904011;rs78634491;rs6997558;rs10504891	NA	0
23	8:91160001-91200000	8:91680001-91720000	1.10059e-08	GSE87112	hESC	intra	rs6982611;rs200785305;rs79577120;rs16904011;rs78634491;rs6997558;rs10504891	NA	0
23	8:91160001-91200000	8:91800001-91840000	7.00423e-13	GSE87112	hESC	intra	rs6982611;rs200785305;rs79577120;rs16904011;rs78634491;rs6997558;rs10504891	ENSG00000180694:ENSG00000123119	0
23	8:91160001-91200000	8:91840001-91880000	1.05052e-08	GSE87112	hESC	intra	rs6982611;rs200785305;rs79577120;rs16904011;rs78634491;rs6997558;rs10504891	NA	0
23	8:91160001-91200000	8:91880001-91920000	7.41781e-09	GSE87112	hESC	intra	rs6982611;rs200785305;rs79577120;rs16904011;rs78634491;rs6997558;rs10504891	NA	0
23	8:91160001-91200000	8:91920001-91960000	3.08988e-14	GSE87112	hESC	intra	rs6982611;rs200785305;rs79577120;rs16904011;rs78634491;rs6997558;rs10504891	NA	0
23	8:91160001-91200000	8:91960001-92000000	3.5428e-09	GSE87112	hESC	intra	rs6982611;rs200785305;rs79577120;rs16904011;rs78634491;rs6997558;rs10504891	ENSG00000253250	0
25	9:83520001-83560000	9:83560001-83600000	4.1139e-95	GSE87112	hESC	intra	rs11138914;rs1332869;rs11138916;rs10867650;rs10867651;rs12002079;rs56262625;rs62577582;rs62577583;rs1808103	NA	0
25	9:83520001-83560000	9:83600001-83640000	3.58988e-18	GSE87112	hESC	intra	rs11138914;rs1332869;rs11138916;rs10867650;rs10867651;rs12002079;rs56262625;rs62577582;rs62577583;rs1808103	NA	0
25	9:83520001-83560000	9:83640001-83680000	4.11473e-31	GSE87112	hESC	intra	rs11138914;rs1332869;rs11138916;rs10867650;rs10867651;rs12002079;rs56262625;rs62577582;rs62577583;rs1808103	NA	0
25	9:83520001-83560000	9:83680001-83720000	1.07078e-09	GSE87112	hESC	intra	rs11138914;rs1332869;rs11138916;rs10867650;rs10867651;rs12002079;rs56262625;rs62577582;rs62577583;rs1808103	NA	0
25	9:83520001-83560000	9:83720001-83760000	3.96885e-12	GSE87112	hESC	intra	rs11138914;rs1332869;rs11138916;rs10867650;rs10867651;rs12002079;rs56262625;rs62577582;rs62577583;rs1808103	NA	0
25	9:83520001-83560000	9:83760001-83800000	9.76558e-39	GSE87112	hESC	intra	rs11138914;rs1332869;rs11138916;rs10867650;rs10867651;rs12002079;rs56262625;rs62577582;rs62577583;rs1808103	NA	0
25	9:83520001-83560000	9:83800001-83840000	1.50998e-07	GSE87112	hESC	intra	rs11138914;rs1332869;rs11138916;rs10867650;rs10867651;rs12002079;rs56262625;rs62577582;rs62577583;rs1808103	NA	0
25	9:83520001-83560000	9:83840001-83880000	1.09039e-13	GSE87112	hESC	intra	rs11138914;rs1332869;rs11138916;rs10867650;rs10867651;rs12002079;rs56262625;rs62577582;rs62577583;rs1808103	NA	0
25	9:83520001-83560000	9:83960001-84000000	5.83941e-08	GSE87112	hESC	intra	rs11138914;rs1332869;rs11138916;rs10867650;rs10867651;rs12002079;rs56262625;rs62577582;rs62577583;rs1808103	NA	0
25	9:83520001-83560000	9:84040001-84080000	6.4661e-15	GSE87112	hESC	intra	rs11138914;rs1332869;rs11138916;rs10867650;rs10867651;rs12002079;rs56262625;rs62577582;rs62577583;rs1808103	NA	0
25	9:83520001-83560000	9:84080001-84120000	1.34372e-21	GSE87112	hESC	intra	rs11138914;rs1332869;rs11138916;rs10867650;rs10867651;rs12002079;rs56262625;rs62577582;rs62577583;rs1808103	NA	0
25	9:83520001-83560000	9:84160001-84200000	1.28107e-07	GSE87112	hESC	intra	rs11138914;rs1332869;rs11138916;rs10867650;rs10867651;rs12002079;rs56262625;rs62577582;rs62577583;rs1808103	NA	0
25	9:83520001-83560000	9:84440001-84480000	7.73438e-07	GSE87112	hESC	intra	rs11138914;rs1332869;rs11138916;rs10867650;rs10867651;rs12002079;rs56262625;rs62577582;rs62577583;rs1808103	NA	0
25	9:83520001-83560000	9:84480001-84520000	1.67165e-18	GSE87112	hESC	intra	rs11138914;rs1332869;rs11138916;rs10867650;rs10867651;rs12002079;rs56262625;rs62577582;rs62577583;rs1808103	NA	0
25	9:83520001-83560000	9:84560001-84600000	3.18913e-12	GSE87112	hESC	intra	rs11138914;rs1332869;rs11138916;rs10867650;rs10867651;rs12002079;rs56262625;rs62577582;rs62577583;rs1808103	NA	0
25	9:83520001-83560000	9:84600001-84640000	1.0394e-14	GSE87112	hESC	intra	rs11138914;rs1332869;rs11138916;rs10867650;rs10867651;rs12002079;rs56262625;rs62577582;rs62577583;rs1808103	ENSG00000214929	0
25	9:83520001-83560000	9:84680001-84720000	1.03112e-11	GSE87112	hESC	intra	rs11138914;rs1332869;rs11138916;rs10867650;rs10867651;rs12002079;rs56262625;rs62577582;rs62577583;rs1808103	NA	0
25	9:83520001-83560000	9:84720001-84760000	4.56485e-24	GSE87112	hESC	intra	rs11138914;rs1332869;rs11138916;rs10867650;rs10867651;rs12002079;rs56262625;rs62577582;rs62577583;rs1808103	NA	0
25	9:83520001-83560000	9:84760001-84800000	1.28278e-18	GSE87112	hESC	intra	rs11138914;rs1332869;rs11138916;rs10867650;rs10867651;rs12002079;rs56262625;rs62577582;rs62577583;rs1808103	NA	0
25	9:83520001-83560000	9:84800001-84840000	6.27775e-19	GSE87112	hESC	intra	rs11138914;rs1332869;rs11138916;rs10867650;rs10867651;rs12002079;rs56262625;rs62577582;rs62577583;rs1808103	NA	0
25	9:83520001-83560000	9:84840001-84880000	9.24313e-09	GSE87112	hESC	intra	rs11138914;rs1332869;rs11138916;rs10867650;rs10867651;rs12002079;rs56262625;rs62577582;rs62577583;rs1808103	NA	0
25	9:83520001-83560000	9:84880001-84920000	7.28884e-07	GSE87112	hESC	intra	rs11138914;rs1332869;rs11138916;rs10867650;rs10867651;rs12002079;rs56262625;rs62577582;rs62577583;rs1808103	NA	0
25	9:83520001-83560000	9:84920001-84960000	1.51568e-17	GSE87112	hESC	intra	rs11138914;rs1332869;rs11138916;rs10867650;rs10867651;rs12002079;rs56262625;rs62577582;rs62577583;rs1808103	NA	0
25	9:83520001-83560000	9:84960001-85000000	3.18771e-09	GSE87112	hESC	intra	rs11138914;rs1332869;rs11138916;rs10867650;rs10867651;rs12002079;rs56262625;rs62577582;rs62577583;rs1808103	NA	0
25	9:83520001-83560000	9:85000001-85040000	6.20155e-12	GSE87112	hESC	intra	rs11138914;rs1332869;rs11138916;rs10867650;rs10867651;rs12002079;rs56262625;rs62577582;rs62577583;rs1808103	NA	0
25	9:83520001-83560000	9:85040001-85080000	1.13731e-28	GSE87112	hESC	intra	rs11138914;rs1332869;rs11138916;rs10867650;rs10867651;rs12002079;rs56262625;rs62577582;rs62577583;rs1808103	NA	0
25	9:83520001-83560000	9:85080001-85120000	8.50788e-15	GSE87112	hESC	intra	rs11138914;rs1332869;rs11138916;rs10867650;rs10867651;rs12002079;rs56262625;rs62577582;rs62577583;rs1808103	NA	0
25	9:83520001-83560000	9:85160001-85200000	2.05298e-16	GSE87112	hESC	intra	rs11138914;rs1332869;rs11138916;rs10867650;rs10867651;rs12002079;rs56262625;rs62577582;rs62577583;rs1808103	NA	0
25	9:83520001-83560000	9:85200001-85240000	7.42423e-26	GSE87112	hESC	intra	rs11138914;rs1332869;rs11138916;rs10867650;rs10867651;rs12002079;rs56262625;rs62577582;rs62577583;rs1808103	NA	0
25	9:83520001-83560000	9:85280001-85320000	1.65927e-07	GSE87112	hESC	intra	rs11138914;rs1332869;rs11138916;rs10867650;rs10867651;rs12002079;rs56262625;rs62577582;rs62577583;rs1808103	NA	0
25	9:83520001-83560000	9:85320001-85360000	2.21754e-09	GSE87112	hESC	intra	rs11138914;rs1332869;rs11138916;rs10867650;rs10867651;rs12002079;rs56262625;rs62577582;rs62577583;rs1808103	NA	0
25	9:83520001-83560000	9:85400001-85440000	2.98313e-12	GSE87112	hESC	intra	rs11138914;rs1332869;rs11138916;rs10867650;rs10867651;rs12002079;rs56262625;rs62577582;rs62577583;rs1808103	NA	0
25	9:83520001-83560000	9:85440001-85480000	4.50651e-07	GSE87112	hESC	intra	rs11138914;rs1332869;rs11138916;rs10867650;rs10867651;rs12002079;rs56262625;rs62577582;rs62577583;rs1808103	NA	0
25	9:83520001-83560000	9:85480001-85520000	5.78169e-14	GSE87112	hESC	intra	rs11138914;rs1332869;rs11138916;rs10867650;rs10867651;rs12002079;rs56262625;rs62577582;rs62577583;rs1808103	NA	0
25	9:83520001-83560000	9:85520001-85560000	7.45717e-08	GSE87112	hESC	intra	rs11138914;rs1332869;rs11138916;rs10867650;rs10867651;rs12002079;rs56262625;rs62577582;rs62577583;rs1808103	NA	0
25	9:83520001-83560000	9:85560001-85600000	3.61294e-17	GSE87112	hESC	intra	rs11138914;rs1332869;rs11138916;rs10867650;rs10867651;rs12002079;rs56262625;rs62577582;rs62577583;rs1808103	NA	0
25	9:83520001-83560000	9:85600001-85640000	4.3029e-18	GSE87112	hESC	intra	rs11138914;rs1332869;rs11138916;rs10867650;rs10867651;rs12002079;rs56262625;rs62577582;rs62577583;rs1808103	NA	0
25	9:83520001-83560000	9:85640001-85680000	2.38746e-09	GSE87112	hESC	intra	rs11138914;rs1332869;rs11138916;rs10867650;rs10867651;rs12002079;rs56262625;rs62577582;rs62577583;rs1808103	ENSG00000165105	0
25	9:83520001-83560000	9:85680001-85720000	4.47987e-10	GSE87112	hESC	intra	rs11138914;rs1332869;rs11138916;rs10867650;rs10867651;rs12002079;rs56262625;rs62577582;rs62577583;rs1808103	NA	0
25	9:83520001-83560000	9:85760001-85800000	4.40134e-09	GSE87112	hESC	intra	rs11138914;rs1332869;rs11138916;rs10867650;rs10867651;rs12002079;rs56262625;rs62577582;rs62577583;rs1808103	NA	0
25	9:83520001-83560000	9:85880001-85920000	1.66838e-09	GSE87112	hESC	intra	rs11138914;rs1332869;rs11138916;rs10867650;rs10867651;rs12002079;rs56262625;rs62577582;rs62577583;rs1808103	NA	0
25	9:83560001-83600000	9:83600001-83640000	6.14255e-27	GSE87112	hESC	intra	rs11138935;rs10867653;rs1412759;rs17244741;rs7875581;rs11138943;rs1490162;rs7029127;rs7018578;rs7033534;rs1924483;rs7019669;rs9314697;rs7856056;rs6559599;rs2026460;rs2378531;rs1857082;rs56339313;rs1332876;rs1855147;rs13285452;rs1576931	NA	0
25	9:83560001-83600000	9:83640001-83680000	2.06936e-65	GSE87112	hESC	intra	rs11138935;rs10867653;rs1412759;rs17244741;rs7875581;rs11138943;rs1490162;rs7029127;rs7018578;rs7033534;rs1924483;rs7019669;rs9314697;rs7856056;rs6559599;rs2026460;rs2378531;rs1857082;rs56339313;rs1332876;rs1855147;rs13285452;rs1576931	NA	0
25	9:83560001-83600000	9:83680001-83720000	3.33578e-25	GSE87112	hESC	intra	rs11138935;rs10867653;rs1412759;rs17244741;rs7875581;rs11138943;rs1490162;rs7029127;rs7018578;rs7033534;rs1924483;rs7019669;rs9314697;rs7856056;rs6559599;rs2026460;rs2378531;rs1857082;rs56339313;rs1332876;rs1855147;rs13285452;rs1576931	NA	0
25	9:83560001-83600000	9:83720001-83760000	2.13419e-27	GSE87112	hESC	intra	rs11138935;rs10867653;rs1412759;rs17244741;rs7875581;rs11138943;rs1490162;rs7029127;rs7018578;rs7033534;rs1924483;rs7019669;rs9314697;rs7856056;rs6559599;rs2026460;rs2378531;rs1857082;rs56339313;rs1332876;rs1855147;rs13285452;rs1576931	NA	0
25	9:83560001-83600000	9:83760001-83800000	3.34711e-53	GSE87112	hESC	intra	rs11138935;rs10867653;rs1412759;rs17244741;rs7875581;rs11138943;rs1490162;rs7029127;rs7018578;rs7033534;rs1924483;rs7019669;rs9314697;rs7856056;rs6559599;rs2026460;rs2378531;rs1857082;rs56339313;rs1332876;rs1855147;rs13285452;rs1576931	NA	0
25	9:83560001-83600000	9:83800001-83840000	2.21754e-09	GSE87112	hESC	intra	rs11138935;rs10867653;rs1412759;rs17244741;rs7875581;rs11138943;rs1490162;rs7029127;rs7018578;rs7033534;rs1924483;rs7019669;rs9314697;rs7856056;rs6559599;rs2026460;rs2378531;rs1857082;rs56339313;rs1332876;rs1855147;rs13285452;rs1576931	NA	0
25	9:83560001-83600000	9:83840001-83880000	1.0913e-28	GSE87112	hESC	intra	rs11138935;rs10867653;rs1412759;rs17244741;rs7875581;rs11138943;rs1490162;rs7029127;rs7018578;rs7033534;rs1924483;rs7019669;rs9314697;rs7856056;rs6559599;rs2026460;rs2378531;rs1857082;rs56339313;rs1332876;rs1855147;rs13285452;rs1576931	NA	0
25	9:83560001-83600000	9:83920001-83960000	2.75682e-07	GSE87112	hESC	intra	rs11138935;rs10867653;rs1412759;rs17244741;rs7875581;rs11138943;rs1490162;rs7029127;rs7018578;rs7033534;rs1924483;rs7019669;rs9314697;rs7856056;rs6559599;rs2026460;rs2378531;rs1857082;rs56339313;rs1332876;rs1855147;rs13285452;rs1576931	NA	0
25	9:83560001-83600000	9:83960001-84000000	4.27562e-11	GSE87112	hESC	intra	rs11138935;rs10867653;rs1412759;rs17244741;rs7875581;rs11138943;rs1490162;rs7029127;rs7018578;rs7033534;rs1924483;rs7019669;rs9314697;rs7856056;rs6559599;rs2026460;rs2378531;rs1857082;rs56339313;rs1332876;rs1855147;rs13285452;rs1576931	NA	0
25	9:83560001-83600000	9:84040001-84080000	1.60903e-37	GSE87112	hESC	intra	rs11138935;rs10867653;rs1412759;rs17244741;rs7875581;rs11138943;rs1490162;rs7029127;rs7018578;rs7033534;rs1924483;rs7019669;rs9314697;rs7856056;rs6559599;rs2026460;rs2378531;rs1857082;rs56339313;rs1332876;rs1855147;rs13285452;rs1576931	NA	0
25	9:83560001-83600000	9:84080001-84120000	3.01892e-33	GSE87112	hESC	intra	rs11138935;rs10867653;rs1412759;rs17244741;rs7875581;rs11138943;rs1490162;rs7029127;rs7018578;rs7033534;rs1924483;rs7019669;rs9314697;rs7856056;rs6559599;rs2026460;rs2378531;rs1857082;rs56339313;rs1332876;rs1855147;rs13285452;rs1576931	NA	0
25	9:83560001-83600000	9:84120001-84160000	9.22883e-11	GSE87112	hESC	intra	rs11138935;rs10867653;rs1412759;rs17244741;rs7875581;rs11138943;rs1490162;rs7029127;rs7018578;rs7033534;rs1924483;rs7019669;rs9314697;rs7856056;rs6559599;rs2026460;rs2378531;rs1857082;rs56339313;rs1332876;rs1855147;rs13285452;rs1576931	NA	0
25	9:83560001-83600000	9:84160001-84200000	1.29168e-11	GSE87112	hESC	intra	rs11138935;rs10867653;rs1412759;rs17244741;rs7875581;rs11138943;rs1490162;rs7029127;rs7018578;rs7033534;rs1924483;rs7019669;rs9314697;rs7856056;rs6559599;rs2026460;rs2378531;rs1857082;rs56339313;rs1332876;rs1855147;rs13285452;rs1576931	NA	0
25	9:83560001-83600000	9:84280001-84320000	3.54684e-10	GSE87112	hESC	intra	rs11138935;rs10867653;rs1412759;rs17244741;rs7875581;rs11138943;rs1490162;rs7029127;rs7018578;rs7033534;rs1924483;rs7019669;rs9314697;rs7856056;rs6559599;rs2026460;rs2378531;rs1857082;rs56339313;rs1332876;rs1855147;rs13285452;rs1576931	ENSG00000196781	1
25	9:83560001-83600000	9:84320001-84360000	8.50493e-08	GSE87112	hESC	intra	rs11138935;rs10867653;rs1412759;rs17244741;rs7875581;rs11138943;rs1490162;rs7029127;rs7018578;rs7033534;rs1924483;rs7019669;rs9314697;rs7856056;rs6559599;rs2026460;rs2378531;rs1857082;rs56339313;rs1332876;rs1855147;rs13285452;rs1576931	NA	0
25	9:83560001-83600000	9:84440001-84480000	1.34679e-13	GSE87112	hESC	intra	rs11138935;rs10867653;rs1412759;rs17244741;rs7875581;rs11138943;rs1490162;rs7029127;rs7018578;rs7033534;rs1924483;rs7019669;rs9314697;rs7856056;rs6559599;rs2026460;rs2378531;rs1857082;rs56339313;rs1332876;rs1855147;rs13285452;rs1576931	NA	0
25	9:83560001-83600000	9:84480001-84520000	7.40572e-23	GSE87112	hESC	intra	rs11138935;rs10867653;rs1412759;rs17244741;rs7875581;rs11138943;rs1490162;rs7029127;rs7018578;rs7033534;rs1924483;rs7019669;rs9314697;rs7856056;rs6559599;rs2026460;rs2378531;rs1857082;rs56339313;rs1332876;rs1855147;rs13285452;rs1576931	NA	0
25	9:83560001-83600000	9:84600001-84640000	1.24463e-21	GSE87112	hESC	intra	rs11138935;rs10867653;rs1412759;rs17244741;rs7875581;rs11138943;rs1490162;rs7029127;rs7018578;rs7033534;rs1924483;rs7019669;rs9314697;rs7856056;rs6559599;rs2026460;rs2378531;rs1857082;rs56339313;rs1332876;rs1855147;rs13285452;rs1576931	ENSG00000214929	0
25	9:83560001-83600000	9:84640001-84680000	1.0394e-14	GSE87112	hESC	intra	rs11138935;rs10867653;rs1412759;rs17244741;rs7875581;rs11138943;rs1490162;rs7029127;rs7018578;rs7033534;rs1924483;rs7019669;rs9314697;rs7856056;rs6559599;rs2026460;rs2378531;rs1857082;rs56339313;rs1332876;rs1855147;rs13285452;rs1576931	NA	0
25	9:83560001-83600000	9:84680001-84720000	6.18125e-12	GSE87112	hESC	intra	rs11138935;rs10867653;rs1412759;rs17244741;rs7875581;rs11138943;rs1490162;rs7029127;rs7018578;rs7033534;rs1924483;rs7019669;rs9314697;rs7856056;rs6559599;rs2026460;rs2378531;rs1857082;rs56339313;rs1332876;rs1855147;rs13285452;rs1576931	NA	0
25	9:83560001-83600000	9:84720001-84760000	7.46412e-25	GSE87112	hESC	intra	rs11138935;rs10867653;rs1412759;rs17244741;rs7875581;rs11138943;rs1490162;rs7029127;rs7018578;rs7033534;rs1924483;rs7019669;rs9314697;rs7856056;rs6559599;rs2026460;rs2378531;rs1857082;rs56339313;rs1332876;rs1855147;rs13285452;rs1576931	NA	0
25	9:83560001-83600000	9:84760001-84800000	1.38217e-07	GSE87112	hESC	intra	rs11138935;rs10867653;rs1412759;rs17244741;rs7875581;rs11138943;rs1490162;rs7029127;rs7018578;rs7033534;rs1924483;rs7019669;rs9314697;rs7856056;rs6559599;rs2026460;rs2378531;rs1857082;rs56339313;rs1332876;rs1855147;rs13285452;rs1576931	NA	0
25	9:83560001-83600000	9:84800001-84840000	2.84174e-30	GSE87112	hESC	intra	rs11138935;rs10867653;rs1412759;rs17244741;rs7875581;rs11138943;rs1490162;rs7029127;rs7018578;rs7033534;rs1924483;rs7019669;rs9314697;rs7856056;rs6559599;rs2026460;rs2378531;rs1857082;rs56339313;rs1332876;rs1855147;rs13285452;rs1576931	NA	0
25	9:83560001-83600000	9:84840001-84880000	6.7635e-13	GSE87112	hESC	intra	rs11138935;rs10867653;rs1412759;rs17244741;rs7875581;rs11138943;rs1490162;rs7029127;rs7018578;rs7033534;rs1924483;rs7019669;rs9314697;rs7856056;rs6559599;rs2026460;rs2378531;rs1857082;rs56339313;rs1332876;rs1855147;rs13285452;rs1576931	NA	0
25	9:83560001-83600000	9:84880001-84920000	1.45729e-27	GSE87112	hESC	intra	rs11138935;rs10867653;rs1412759;rs17244741;rs7875581;rs11138943;rs1490162;rs7029127;rs7018578;rs7033534;rs1924483;rs7019669;rs9314697;rs7856056;rs6559599;rs2026460;rs2378531;rs1857082;rs56339313;rs1332876;rs1855147;rs13285452;rs1576931	NA	0
25	9:83560001-83600000	9:84920001-84960000	1.95458e-29	GSE87112	hESC	intra	rs11138935;rs10867653;rs1412759;rs17244741;rs7875581;rs11138943;rs1490162;rs7029127;rs7018578;rs7033534;rs1924483;rs7019669;rs9314697;rs7856056;rs6559599;rs2026460;rs2378531;rs1857082;rs56339313;rs1332876;rs1855147;rs13285452;rs1576931	NA	0
25	9:83560001-83600000	9:84960001-85000000	2.83844e-09	GSE87112	hESC	intra	rs11138935;rs10867653;rs1412759;rs17244741;rs7875581;rs11138943;rs1490162;rs7029127;rs7018578;rs7033534;rs1924483;rs7019669;rs9314697;rs7856056;rs6559599;rs2026460;rs2378531;rs1857082;rs56339313;rs1332876;rs1855147;rs13285452;rs1576931	NA	0
25	9:83560001-83600000	9:85000001-85040000	5.93064e-19	GSE87112	hESC	intra	rs11138935;rs10867653;rs1412759;rs17244741;rs7875581;rs11138943;rs1490162;rs7029127;rs7018578;rs7033534;rs1924483;rs7019669;rs9314697;rs7856056;rs6559599;rs2026460;rs2378531;rs1857082;rs56339313;rs1332876;rs1855147;rs13285452;rs1576931	NA	0
25	9:83560001-83600000	9:85040001-85080000	1.3485e-32	GSE87112	hESC	intra	rs11138935;rs10867653;rs1412759;rs17244741;rs7875581;rs11138943;rs1490162;rs7029127;rs7018578;rs7033534;rs1924483;rs7019669;rs9314697;rs7856056;rs6559599;rs2026460;rs2378531;rs1857082;rs56339313;rs1332876;rs1855147;rs13285452;rs1576931	NA	0
25	9:83560001-83600000	9:85080001-85120000	1.5401e-22	GSE87112	hESC	intra	rs11138935;rs10867653;rs1412759;rs17244741;rs7875581;rs11138943;rs1490162;rs7029127;rs7018578;rs7033534;rs1924483;rs7019669;rs9314697;rs7856056;rs6559599;rs2026460;rs2378531;rs1857082;rs56339313;rs1332876;rs1855147;rs13285452;rs1576931	NA	0
25	9:83560001-83600000	9:85120001-85160000	1.61292e-13	GSE87112	hESC	intra	rs11138935;rs10867653;rs1412759;rs17244741;rs7875581;rs11138943;rs1490162;rs7029127;rs7018578;rs7033534;rs1924483;rs7019669;rs9314697;rs7856056;rs6559599;rs2026460;rs2378531;rs1857082;rs56339313;rs1332876;rs1855147;rs13285452;rs1576931	NA	0
25	9:83560001-83600000	9:85160001-85200000	6.54044e-32	GSE87112	hESC	intra	rs11138935;rs10867653;rs1412759;rs17244741;rs7875581;rs11138943;rs1490162;rs7029127;rs7018578;rs7033534;rs1924483;rs7019669;rs9314697;rs7856056;rs6559599;rs2026460;rs2378531;rs1857082;rs56339313;rs1332876;rs1855147;rs13285452;rs1576931	NA	0
25	9:83560001-83600000	9:85200001-85240000	3.14197e-35	GSE87112	hESC	intra	rs11138935;rs10867653;rs1412759;rs17244741;rs7875581;rs11138943;rs1490162;rs7029127;rs7018578;rs7033534;rs1924483;rs7019669;rs9314697;rs7856056;rs6559599;rs2026460;rs2378531;rs1857082;rs56339313;rs1332876;rs1855147;rs13285452;rs1576931	NA	0
25	9:83560001-83600000	9:85240001-85280000	1.13221e-08	GSE87112	hESC	intra	rs11138935;rs10867653;rs1412759;rs17244741;rs7875581;rs11138943;rs1490162;rs7029127;rs7018578;rs7033534;rs1924483;rs7019669;rs9314697;rs7856056;rs6559599;rs2026460;rs2378531;rs1857082;rs56339313;rs1332876;rs1855147;rs13285452;rs1576931	NA	0
25	9:83560001-83600000	9:85280001-85320000	2.6713e-07	GSE87112	hESC	intra	rs11138935;rs10867653;rs1412759;rs17244741;rs7875581;rs11138943;rs1490162;rs7029127;rs7018578;rs7033534;rs1924483;rs7019669;rs9314697;rs7856056;rs6559599;rs2026460;rs2378531;rs1857082;rs56339313;rs1332876;rs1855147;rs13285452;rs1576931	NA	0
25	9:83560001-83600000	9:85320001-85360000	1.75967e-13	GSE87112	hESC	intra	rs11138935;rs10867653;rs1412759;rs17244741;rs7875581;rs11138943;rs1490162;rs7029127;rs7018578;rs7033534;rs1924483;rs7019669;rs9314697;rs7856056;rs6559599;rs2026460;rs2378531;rs1857082;rs56339313;rs1332876;rs1855147;rs13285452;rs1576931	NA	0
25	9:83560001-83600000	9:85400001-85440000	2.51637e-07	GSE87112	hESC	intra	rs11138935;rs10867653;rs1412759;rs17244741;rs7875581;rs11138943;rs1490162;rs7029127;rs7018578;rs7033534;rs1924483;rs7019669;rs9314697;rs7856056;rs6559599;rs2026460;rs2378531;rs1857082;rs56339313;rs1332876;rs1855147;rs13285452;rs1576931	NA	0
25	9:83560001-83600000	9:85440001-85480000	6.5959e-13	GSE87112	hESC	intra	rs11138935;rs10867653;rs1412759;rs17244741;rs7875581;rs11138943;rs1490162;rs7029127;rs7018578;rs7033534;rs1924483;rs7019669;rs9314697;rs7856056;rs6559599;rs2026460;rs2378531;rs1857082;rs56339313;rs1332876;rs1855147;rs13285452;rs1576931	NA	0
25	9:83560001-83600000	9:85480001-85520000	4.17321e-13	GSE87112	hESC	intra	rs11138935;rs10867653;rs1412759;rs17244741;rs7875581;rs11138943;rs1490162;rs7029127;rs7018578;rs7033534;rs1924483;rs7019669;rs9314697;rs7856056;rs6559599;rs2026460;rs2378531;rs1857082;rs56339313;rs1332876;rs1855147;rs13285452;rs1576931	NA	0
25	9:83560001-83600000	9:85520001-85560000	1.08764e-10	GSE87112	hESC	intra	rs11138935;rs10867653;rs1412759;rs17244741;rs7875581;rs11138943;rs1490162;rs7029127;rs7018578;rs7033534;rs1924483;rs7019669;rs9314697;rs7856056;rs6559599;rs2026460;rs2378531;rs1857082;rs56339313;rs1332876;rs1855147;rs13285452;rs1576931	NA	0
25	9:83560001-83600000	9:85560001-85600000	5.50704e-17	GSE87112	hESC	intra	rs11138935;rs10867653;rs1412759;rs17244741;rs7875581;rs11138943;rs1490162;rs7029127;rs7018578;rs7033534;rs1924483;rs7019669;rs9314697;rs7856056;rs6559599;rs2026460;rs2378531;rs1857082;rs56339313;rs1332876;rs1855147;rs13285452;rs1576931	NA	0
25	9:83560001-83600000	9:85600001-85640000	3.61294e-17	GSE87112	hESC	intra	rs11138935;rs10867653;rs1412759;rs17244741;rs7875581;rs11138943;rs1490162;rs7029127;rs7018578;rs7033534;rs1924483;rs7019669;rs9314697;rs7856056;rs6559599;rs2026460;rs2378531;rs1857082;rs56339313;rs1332876;rs1855147;rs13285452;rs1576931	NA	0
25	9:83560001-83600000	9:85640001-85680000	7.64883e-10	GSE87112	hESC	intra	rs11138935;rs10867653;rs1412759;rs17244741;rs7875581;rs11138943;rs1490162;rs7029127;rs7018578;rs7033534;rs1924483;rs7019669;rs9314697;rs7856056;rs6559599;rs2026460;rs2378531;rs1857082;rs56339313;rs1332876;rs1855147;rs13285452;rs1576931	ENSG00000165105	1
25	9:83560001-83600000	9:85680001-85720000	1.53465e-12	GSE87112	hESC	intra	rs11138935;rs10867653;rs1412759;rs17244741;rs7875581;rs11138943;rs1490162;rs7029127;rs7018578;rs7033534;rs1924483;rs7019669;rs9314697;rs7856056;rs6559599;rs2026460;rs2378531;rs1857082;rs56339313;rs1332876;rs1855147;rs13285452;rs1576931	NA	0
25	9:83560001-83600000	9:85720001-85760000	1.84896e-09	GSE87112	hESC	intra	rs11138935;rs10867653;rs1412759;rs17244741;rs7875581;rs11138943;rs1490162;rs7029127;rs7018578;rs7033534;rs1924483;rs7019669;rs9314697;rs7856056;rs6559599;rs2026460;rs2378531;rs1857082;rs56339313;rs1332876;rs1855147;rs13285452;rs1576931	NA	0
25	9:83560001-83600000	9:85880001-85920000	9.72844e-09	GSE87112	hESC	intra	rs11138935;rs10867653;rs1412759;rs17244741;rs7875581;rs11138943;rs1490162;rs7029127;rs7018578;rs7033534;rs1924483;rs7019669;rs9314697;rs7856056;rs6559599;rs2026460;rs2378531;rs1857082;rs56339313;rs1332876;rs1855147;rs13285452;rs1576931	NA	0
25	9:83600001-83640000	9:83640001-83680000	2.56943e-15	GSE87112	hESC	intra	rs10123204;rs10123253;rs1873300;rs1332859;rs5898724;rs34279876;rs9696669;rs9696673;rs9696685;rs10780483;rs10780484;rs10780485;rs10780486;rs10780487;rs10867669;rs10867670;rs1412754;rs1412755;rs1855146;rs7028786;rs7029043;rs7029068;rs4011805;rs883107;rs35614191;rs2378553;rs2378554;rs2378555;rs4877197;rs4877635;rs385451;rs979793;rs10746675;rs10780488;rs10746676;rs10780489;rs10780490;rs4379522;rs3846…	NA	0
25	9:83600001-83640000	9:84040001-84080000	3.91104e-07	GSE87112	hESC	intra	rs10123204;rs10123253;rs1873300;rs1332859;rs5898724;rs34279876;rs9696669;rs9696673;rs9696685;rs10780483;rs10780484;rs10780485;rs10780486;rs10780487;rs10867669;rs10867670;rs1412754;rs1412755;rs1855146;rs7028786;rs7029043;rs7029068;rs4011805;rs883107;rs35614191;rs2378553;rs2378554;rs2378555;rs4877197;rs4877635;rs385451;rs979793;rs10746675;rs10780488;rs10746676;rs10780489;rs10780490;rs4379522;rs3846…	NA	0
25	9:83600001-83640000	9:84080001-84120000	1.82355e-08	GSE87112	hESC	intra	rs10123204;rs10123253;rs1873300;rs1332859;rs5898724;rs34279876;rs9696669;rs9696673;rs9696685;rs10780483;rs10780484;rs10780485;rs10780486;rs10780487;rs10867669;rs10867670;rs1412754;rs1412755;rs1855146;rs7028786;rs7029043;rs7029068;rs4011805;rs883107;rs35614191;rs2378553;rs2378554;rs2378555;rs4877197;rs4877635;rs385451;rs979793;rs10746675;rs10780488;rs10746676;rs10780489;rs10780490;rs4379522;rs3846…	NA	0
25	9:83600001-83640000	9:84600001-84640000	2.00743e-07	GSE87112	hESC	intra	rs10123204;rs10123253;rs1873300;rs1332859;rs5898724;rs34279876;rs9696669;rs9696673;rs9696685;rs10780483;rs10780484;rs10780485;rs10780486;rs10780487;rs10867669;rs10867670;rs1412754;rs1412755;rs1855146;rs7028786;rs7029043;rs7029068;rs4011805;rs883107;rs35614191;rs2378553;rs2378554;rs2378555;rs4877197;rs4877635;rs385451;rs979793;rs10746675;rs10780488;rs10746676;rs10780489;rs10780490;rs4379522;rs3846…	ENSG00000214929	0
25	9:83600001-83640000	9:84800001-84840000	1.3951e-13	GSE87112	hESC	intra	rs10123204;rs10123253;rs1873300;rs1332859;rs5898724;rs34279876;rs9696669;rs9696673;rs9696685;rs10780483;rs10780484;rs10780485;rs10780486;rs10780487;rs10867669;rs10867670;rs1412754;rs1412755;rs1855146;rs7028786;rs7029043;rs7029068;rs4011805;rs883107;rs35614191;rs2378553;rs2378554;rs2378555;rs4877197;rs4877635;rs385451;rs979793;rs10746675;rs10780488;rs10746676;rs10780489;rs10780490;rs4379522;rs3846…	NA	0
25	9:83600001-83640000	9:85040001-85080000	3.18771e-09	GSE87112	hESC	intra	rs10123204;rs10123253;rs1873300;rs1332859;rs5898724;rs34279876;rs9696669;rs9696673;rs9696685;rs10780483;rs10780484;rs10780485;rs10780486;rs10780487;rs10867669;rs10867670;rs1412754;rs1412755;rs1855146;rs7028786;rs7029043;rs7029068;rs4011805;rs883107;rs35614191;rs2378553;rs2378554;rs2378555;rs4877197;rs4877635;rs385451;rs979793;rs10746675;rs10780488;rs10746676;rs10780489;rs10780490;rs4379522;rs3846…	NA	0
25	9:83600001-83640000	9:85160001-85200000	8.71441e-17	GSE87112	hESC	intra	rs10123204;rs10123253;rs1873300;rs1332859;rs5898724;rs34279876;rs9696669;rs9696673;rs9696685;rs10780483;rs10780484;rs10780485;rs10780486;rs10780487;rs10867669;rs10867670;rs1412754;rs1412755;rs1855146;rs7028786;rs7029043;rs7029068;rs4011805;rs883107;rs35614191;rs2378553;rs2378554;rs2378555;rs4877197;rs4877635;rs385451;rs979793;rs10746675;rs10780488;rs10746676;rs10780489;rs10780490;rs4379522;rs3846…	NA	0
25	9:83600001-83640000	9:85200001-85240000	3.77351e-20	GSE87112	hESC	intra	rs10123204;rs10123253;rs1873300;rs1332859;rs5898724;rs34279876;rs9696669;rs9696673;rs9696685;rs10780483;rs10780484;rs10780485;rs10780486;rs10780487;rs10867669;rs10867670;rs1412754;rs1412755;rs1855146;rs7028786;rs7029043;rs7029068;rs4011805;rs883107;rs35614191;rs2378553;rs2378554;rs2378555;rs4877197;rs4877635;rs385451;rs979793;rs10746675;rs10780488;rs10746676;rs10780489;rs10780490;rs4379522;rs3846…	NA	0
25	9:83600001-83640000	9:85480001-85520000	5.0377e-08	GSE87112	hESC	intra	rs10123204;rs10123253;rs1873300;rs1332859;rs5898724;rs34279876;rs9696669;rs9696673;rs9696685;rs10780483;rs10780484;rs10780485;rs10780486;rs10780487;rs10867669;rs10867670;rs1412754;rs1412755;rs1855146;rs7028786;rs7029043;rs7029068;rs4011805;rs883107;rs35614191;rs2378553;rs2378554;rs2378555;rs4877197;rs4877635;rs385451;rs979793;rs10746675;rs10780488;rs10746676;rs10780489;rs10780490;rs4379522;rs3846…	NA	0
25	9:83640001-83680000	9:83680001-83720000	7.55287e-25	GSE87112	hESC	intra	rs1930444;rs11138982;rs12342252;rs9410857;rs7857228;rs7860705;rs2779611	NA	0
25	9:83640001-83680000	9:83720001-83760000	1.31444e-11	GSE87112	hESC	intra	rs1930444;rs11138982;rs12342252;rs9410857;rs7857228;rs7860705;rs2779611	NA	0
25	9:83640001-83680000	9:83760001-83800000	8.08514e-43	GSE87112	hESC	intra	rs1930444;rs11138982;rs12342252;rs9410857;rs7857228;rs7860705;rs2779611	NA	0
25	9:83640001-83680000	9:83840001-83880000	1.35876e-17	GSE87112	hESC	intra	rs1930444;rs11138982;rs12342252;rs9410857;rs7857228;rs7860705;rs2779611	NA	0
25	9:83640001-83680000	9:83920001-83960000	7.37808e-07	GSE87112	hESC	intra	rs1930444;rs11138982;rs12342252;rs9410857;rs7857228;rs7860705;rs2779611	NA	0
25	9:83640001-83680000	9:83960001-84000000	1.04531e-07	GSE87112	hESC	intra	rs1930444;rs11138982;rs12342252;rs9410857;rs7857228;rs7860705;rs2779611	NA	0
25	9:83640001-83680000	9:84040001-84080000	2.17164e-17	GSE87112	hESC	intra	rs1930444;rs11138982;rs12342252;rs9410857;rs7857228;rs7860705;rs2779611	NA	0
25	9:83640001-83680000	9:84080001-84120000	9.67115e-19	GSE87112	hESC	intra	rs1930444;rs11138982;rs12342252;rs9410857;rs7857228;rs7860705;rs2779611	NA	0
25	9:83640001-83680000	9:84160001-84200000	9.87565e-07	GSE87112	hESC	intra	rs1930444;rs11138982;rs12342252;rs9410857;rs7857228;rs7860705;rs2779611	NA	0
25	9:83640001-83680000	9:84280001-84320000	5.85159e-12	GSE87112	hESC	intra	rs1930444;rs11138982;rs12342252;rs9410857;rs7857228;rs7860705;rs2779611	ENSG00000196781	0
25	9:83640001-83680000	9:84320001-84360000	2.33278e-08	GSE87112	hESC	intra	rs1930444;rs11138982;rs12342252;rs9410857;rs7857228;rs7860705;rs2779611	NA	0
25	9:83640001-83680000	9:84440001-84480000	1.7341e-11	GSE87112	hESC	intra	rs1930444;rs11138982;rs12342252;rs9410857;rs7857228;rs7860705;rs2779611	NA	0
25	9:83640001-83680000	9:84480001-84520000	1.95557e-19	GSE87112	hESC	intra	rs1930444;rs11138982;rs12342252;rs9410857;rs7857228;rs7860705;rs2779611	NA	0
25	9:83640001-83680000	9:84600001-84640000	7.84016e-12	GSE87112	hESC	intra	rs1930444;rs11138982;rs12342252;rs9410857;rs7857228;rs7860705;rs2779611	ENSG00000214929	0
25	9:83640001-83680000	9:84640001-84680000	2.49803e-15	GSE87112	hESC	intra	rs1930444;rs11138982;rs12342252;rs9410857;rs7857228;rs7860705;rs2779611	NA	0
25	9:83640001-83680000	9:84680001-84720000	5.83316e-09	GSE87112	hESC	intra	rs1930444;rs11138982;rs12342252;rs9410857;rs7857228;rs7860705;rs2779611	NA	0
25	9:83640001-83680000	9:84720001-84760000	1.45691e-23	GSE87112	hESC	intra	rs1930444;rs11138982;rs12342252;rs9410857;rs7857228;rs7860705;rs2779611	NA	0
25	9:83640001-83680000	9:84800001-84840000	6.82492e-27	GSE87112	hESC	intra	rs1930444;rs11138982;rs12342252;rs9410857;rs7857228;rs7860705;rs2779611	NA	0
25	9:83640001-83680000	9:84840001-84880000	1.38217e-07	GSE87112	hESC	intra	rs1930444;rs11138982;rs12342252;rs9410857;rs7857228;rs7860705;rs2779611	NA	0
25	9:83640001-83680000	9:84880001-84920000	5.58726e-15	GSE87112	hESC	intra	rs1930444;rs11138982;rs12342252;rs9410857;rs7857228;rs7860705;rs2779611	NA	0
25	9:83640001-83680000	9:84920001-84960000	6.27775e-19	GSE87112	hESC	intra	rs1930444;rs11138982;rs12342252;rs9410857;rs7857228;rs7860705;rs2779611	NA	0
25	9:83640001-83680000	9:85000001-85040000	1.50165e-12	GSE87112	hESC	intra	rs1930444;rs11138982;rs12342252;rs9410857;rs7857228;rs7860705;rs2779611	NA	0
25	9:83640001-83680000	9:85040001-85080000	4.91087e-23	GSE87112	hESC	intra	rs1930444;rs11138982;rs12342252;rs9410857;rs7857228;rs7860705;rs2779611	NA	0
25	9:83640001-83680000	9:85080001-85120000	2.15556e-25	GSE87112	hESC	intra	rs1930444;rs11138982;rs12342252;rs9410857;rs7857228;rs7860705;rs2779611	NA	0
25	9:83640001-83680000	9:85120001-85160000	1.31667e-08	GSE87112	hESC	intra	rs1930444;rs11138982;rs12342252;rs9410857;rs7857228;rs7860705;rs2779611	NA	0
25	9:83640001-83680000	9:85160001-85200000	1.43045e-17	GSE87112	hESC	intra	rs1930444;rs11138982;rs12342252;rs9410857;rs7857228;rs7860705;rs2779611	NA	0
25	9:83640001-83680000	9:85200001-85240000	1.11477e-28	GSE87112	hESC	intra	rs1930444;rs11138982;rs12342252;rs9410857;rs7857228;rs7860705;rs2779611	NA	0
25	9:83640001-83680000	9:85240001-85280000	4.24922e-08	GSE87112	hESC	intra	rs1930444;rs11138982;rs12342252;rs9410857;rs7857228;rs7860705;rs2779611	NA	0
25	9:83640001-83680000	9:85280001-85320000	7.35293e-08	GSE87112	hESC	intra	rs1930444;rs11138982;rs12342252;rs9410857;rs7857228;rs7860705;rs2779611	NA	0
25	9:83640001-83680000	9:85320001-85360000	3.72603e-16	GSE87112	hESC	intra	rs1930444;rs11138982;rs12342252;rs9410857;rs7857228;rs7860705;rs2779611	NA	0
25	9:83640001-83680000	9:85400001-85440000	3.45833e-12	GSE87112	hESC	intra	rs1930444;rs11138982;rs12342252;rs9410857;rs7857228;rs7860705;rs2779611	NA	0
25	9:83640001-83680000	9:85440001-85480000	2.21754e-09	GSE87112	hESC	intra	rs1930444;rs11138982;rs12342252;rs9410857;rs7857228;rs7860705;rs2779611	NA	0
25	9:83640001-83680000	9:85480001-85520000	1.40844e-09	GSE87112	hESC	intra	rs1930444;rs11138982;rs12342252;rs9410857;rs7857228;rs7860705;rs2779611	NA	0
25	9:83640001-83680000	9:85520001-85560000	2.40626e-16	GSE87112	hESC	intra	rs1930444;rs11138982;rs12342252;rs9410857;rs7857228;rs7860705;rs2779611	NA	0
25	9:83640001-83680000	9:85560001-85600000	4.39749e-21	GSE87112	hESC	intra	rs1930444;rs11138982;rs12342252;rs9410857;rs7857228;rs7860705;rs2779611	NA	0
25	9:83640001-83680000	9:85600001-85640000	8.84024e-20	GSE87112	hESC	intra	rs1930444;rs11138982;rs12342252;rs9410857;rs7857228;rs7860705;rs2779611	NA	0
25	9:83640001-83680000	9:85640001-85680000	7.45717e-08	GSE87112	hESC	intra	rs1930444;rs11138982;rs12342252;rs9410857;rs7857228;rs7860705;rs2779611	ENSG00000165105	0
25	9:83640001-83680000	9:85680001-85720000	1.30487e-11	GSE87112	hESC	intra	rs1930444;rs11138982;rs12342252;rs9410857;rs7857228;rs7860705;rs2779611	NA	0
25	9:83640001-83680000	9:85760001-85800000	3.61861e-08	GSE87112	hESC	intra	rs1930444;rs11138982;rs12342252;rs9410857;rs7857228;rs7860705;rs2779611	NA	0
26	9:111640001-111680000	9:111680001-111720000	1.67318e-83	GSE87112	hESC	intra	rs10512388;rs10979584;rs10816755;rs12156537;rs2275495;rs12347822;rs4978373;rs10816756;rs10816757;rs4978755;rs10979590;rs3780508;rs3780509;rs10979593;rs4341230;rs4978375;rs4978376;rs2275627;rs2230794;rs1341215;rs1341216;rs59112775;rs2275632;rs12339242;rs10512389;rs3750461;rs4978761;rs2297580;rs2297579;rs10979608;rs10979609;rs12346679;rs12344446;rs3750458;rs12340246	ENSG00000070061:ENSG00000119328	1
26	9:111640001-111680000	9:111720001-111760000	7.81487e-72	GSE87112	hESC	intra	rs10512388;rs10979584;rs10816755;rs12156537;rs2275495;rs12347822;rs4978373;rs10816756;rs10816757;rs4978755;rs10979590;rs3780508;rs3780509;rs10979593;rs4341230;rs4978375;rs4978376;rs2275627;rs2230794;rs1341215;rs1341216;rs59112775;rs2275632;rs12339242;rs10512389;rs3750461;rs4978761;rs2297580;rs2297579;rs10979608;rs10979609;rs12346679;rs12344446;rs3750458;rs12340246	NA	0
26	9:111640001-111680000	9:111760001-111800000	2.36931e-10	GSE87112	hESC	intra	rs10512388;rs10979584;rs10816755;rs12156537;rs2275495;rs12347822;rs4978373;rs10816756;rs10816757;rs4978755;rs10979590;rs3780508;rs3780509;rs10979593;rs4341230;rs4978375;rs4978376;rs2275627;rs2230794;rs1341215;rs1341216;rs59112775;rs2275632;rs12339242;rs10512389;rs3750461;rs4978761;rs2297580;rs2297579;rs10979608;rs10979609;rs12346679;rs12344446;rs3750458;rs12340246	ENSG00000119326	1
26	9:111640001-111680000	9:111840001-111880000	1.75758e-21	GSE87112	hESC	intra	rs10512388;rs10979584;rs10816755;rs12156537;rs2275495;rs12347822;rs4978373;rs10816756;rs10816757;rs4978755;rs10979590;rs3780508;rs3780509;rs10979593;rs4341230;rs4978375;rs4978376;rs2275627;rs2230794;rs1341215;rs1341216;rs59112775;rs2275632;rs12339242;rs10512389;rs3750461;rs4978761;rs2297580;rs2297579;rs10979608;rs10979609;rs12346679;rs12344446;rs3750458;rs12340246	NA	0
26	9:111640001-111680000	9:111920001-111960000	1.57443e-09	GSE87112	hESC	intra	rs10512388;rs10979584;rs10816755;rs12156537;rs2275495;rs12347822;rs4978373;rs10816756;rs10816757;rs4978755;rs10979590;rs3780508;rs3780509;rs10979593;rs4341230;rs4978375;rs4978376;rs2275627;rs2230794;rs1341215;rs1341216;rs59112775;rs2275632;rs12339242;rs10512389;rs3750461;rs4978761;rs2297580;rs2297579;rs10979608;rs10979609;rs12346679;rs12344446;rs3750458;rs12340246	ENSG00000260230	1
26	9:111640001-111680000	9:112160001-112200000	3.86868e-10	GSE87112	hESC	intra	rs10512388;rs10979584;rs10816755;rs12156537;rs2275495;rs12347822;rs4978373;rs10816756;rs10816757;rs4978755;rs10979590;rs3780508;rs3780509;rs10979593;rs4341230;rs4978375;rs4978376;rs2275627;rs2230794;rs1341215;rs1341216;rs59112775;rs2275632;rs12339242;rs10512389;rs3750461;rs4978761;rs2297580;rs2297579;rs10979608;rs10979609;rs12346679;rs12344446;rs3750458;rs12340246	NA	0
26	9:111640001-111680000	9:112240001-112280000	7.88246e-07	GSE87112	hESC	intra	rs10512388;rs10979584;rs10816755;rs12156537;rs2275495;rs12347822;rs4978373;rs10816756;rs10816757;rs4978755;rs10979590;rs3780508;rs3780509;rs10979593;rs4341230;rs4978375;rs4978376;rs2275627;rs2230794;rs1341215;rs1341216;rs59112775;rs2275632;rs12339242;rs10512389;rs3750461;rs4978761;rs2297580;rs2297579;rs10979608;rs10979609;rs12346679;rs12344446;rs3750458;rs12340246	ENSG00000070159	1
26	9:111680001-111720000	9:111720001-111760000	1.49448e-201	GSE87112	hESC	intra	rs7029072;rs73526122;rs10979611;rs3750457;rs3833703;rs10979612;rs17792627;rs35710375;rs2275639;rs2275640;rs117634551;rs2304781;rs2304782;rs2304783;rs10979615;rs10979616;rs10979617;rs12344593;rs12335497;rs12339218;rs12349137;rs111676980;rs112526893;rs561623529;rs12338755;rs10979620;rs10979622;rs12351693;rs56376812;rs112493797;rs2417959;rs12338621;rs12347777;rs12349075;rs2304784;rs76949795	NA	0
26	9:111680001-111720000	9:111760001-111800000	2.65229e-35	GSE87112	hESC	intra	rs7029072;rs73526122;rs10979611;rs3750457;rs3833703;rs10979612;rs17792627;rs35710375;rs2275639;rs2275640;rs117634551;rs2304781;rs2304782;rs2304783;rs10979615;rs10979616;rs10979617;rs12344593;rs12335497;rs12339218;rs12349137;rs111676980;rs112526893;rs561623529;rs12338755;rs10979620;rs10979622;rs12351693;rs56376812;rs112493797;rs2417959;rs12338621;rs12347777;rs12349075;rs2304784;rs76949795	ENSG00000119326	0
26	9:111680001-111720000	9:111840001-111880000	1.02598e-53	GSE87112	hESC	intra	rs7029072;rs73526122;rs10979611;rs3750457;rs3833703;rs10979612;rs17792627;rs35710375;rs2275639;rs2275640;rs117634551;rs2304781;rs2304782;rs2304783;rs10979615;rs10979616;rs10979617;rs12344593;rs12335497;rs12339218;rs12349137;rs111676980;rs112526893;rs561623529;rs12338755;rs10979620;rs10979622;rs12351693;rs56376812;rs112493797;rs2417959;rs12338621;rs12347777;rs12349075;rs2304784;rs76949795	NA	0
26	9:111680001-111720000	9:111880001-111920000	1.32973e-24	GSE87112	hESC	intra	rs7029072;rs73526122;rs10979611;rs3750457;rs3833703;rs10979612;rs17792627;rs35710375;rs2275639;rs2275640;rs117634551;rs2304781;rs2304782;rs2304783;rs10979615;rs10979616;rs10979617;rs12344593;rs12335497;rs12339218;rs12349137;rs111676980;rs112526893;rs561623529;rs12338755;rs10979620;rs10979622;rs12351693;rs56376812;rs112493797;rs2417959;rs12338621;rs12347777;rs12349075;rs2304784;rs76949795	ENSG00000106771	0
26	9:111680001-111720000	9:111920001-111960000	8.99605e-17	GSE87112	hESC	intra	rs7029072;rs73526122;rs10979611;rs3750457;rs3833703;rs10979612;rs17792627;rs35710375;rs2275639;rs2275640;rs117634551;rs2304781;rs2304782;rs2304783;rs10979615;rs10979616;rs10979617;rs12344593;rs12335497;rs12339218;rs12349137;rs111676980;rs112526893;rs561623529;rs12338755;rs10979620;rs10979622;rs12351693;rs56376812;rs112493797;rs2417959;rs12338621;rs12347777;rs12349075;rs2304784;rs76949795	ENSG00000260230	0
26	9:111680001-111720000	9:112040001-112080000	1.35393e-08	GSE87112	hESC	intra	rs7029072;rs73526122;rs10979611;rs3750457;rs3833703;rs10979612;rs17792627;rs35710375;rs2275639;rs2275640;rs117634551;rs2304781;rs2304782;rs2304783;rs10979615;rs10979616;rs10979617;rs12344593;rs12335497;rs12339218;rs12349137;rs111676980;rs112526893;rs561623529;rs12338755;rs10979620;rs10979622;rs12351693;rs56376812;rs112493797;rs2417959;rs12338621;rs12347777;rs12349075;rs2304784;rs76949795	NA	0
26	9:111680001-111720000	9:112160001-112200000	4.73316e-19	GSE87112	hESC	intra	rs7029072;rs73526122;rs10979611;rs3750457;rs3833703;rs10979612;rs17792627;rs35710375;rs2275639;rs2275640;rs117634551;rs2304781;rs2304782;rs2304783;rs10979615;rs10979616;rs10979617;rs12344593;rs12335497;rs12339218;rs12349137;rs111676980;rs112526893;rs561623529;rs12338755;rs10979620;rs10979622;rs12351693;rs56376812;rs112493797;rs2417959;rs12338621;rs12347777;rs12349075;rs2304784;rs76949795	NA	0
26	9:111680001-111720000	9:112200001-112240000	1.59633e-19	GSE87112	hESC	intra	rs7029072;rs73526122;rs10979611;rs3750457;rs3833703;rs10979612;rs17792627;rs35710375;rs2275639;rs2275640;rs117634551;rs2304781;rs2304782;rs2304783;rs10979615;rs10979616;rs10979617;rs12344593;rs12335497;rs12339218;rs12349137;rs111676980;rs112526893;rs561623529;rs12338755;rs10979620;rs10979622;rs12351693;rs56376812;rs112493797;rs2417959;rs12338621;rs12347777;rs12349075;rs2304784;rs76949795	NA	0
26	9:111680001-111720000	9:112240001-112280000	9.22883e-11	GSE87112	hESC	intra	rs7029072;rs73526122;rs10979611;rs3750457;rs3833703;rs10979612;rs17792627;rs35710375;rs2275639;rs2275640;rs117634551;rs2304781;rs2304782;rs2304783;rs10979615;rs10979616;rs10979617;rs12344593;rs12335497;rs12339218;rs12349137;rs111676980;rs112526893;rs561623529;rs12338755;rs10979620;rs10979622;rs12351693;rs56376812;rs112493797;rs2417959;rs12338621;rs12347777;rs12349075;rs2304784;rs76949795	ENSG00000070159	0
26	9:111720001-111760000	9:111760001-111800000	1.55738e-56	GSE87112	hESC	intra	rs113061571;rs141184426;rs10979627;rs10979628;rs10979629;rs4978762;rs12337419;rs10979631;rs2304780;rs12340408;rs78804430;rs4978765;rs80255527;rs12341672;rs1417715;rs28361136;rs4978378;rs12342630;rs59887633;rs10979637;rs12340116;rs12345118;rs12349436;rs3818741;rs10979639;rs12552110;rs10283602;rs10283849;rs2274926;rs138325532;rs12346445;rs3831238;rs2297578;rs2297577;rs10979644	ENSG00000119326	0
26	9:111720001-111760000	9:111800001-111840000	4.89326e-10	GSE87112	hESC	intra	rs113061571;rs141184426;rs10979627;rs10979628;rs10979629;rs4978762;rs12337419;rs10979631;rs2304780;rs12340408;rs78804430;rs4978765;rs80255527;rs12341672;rs1417715;rs28361136;rs4978378;rs12342630;rs59887633;rs10979637;rs12340116;rs12345118;rs12349436;rs3818741;rs10979639;rs12552110;rs10283602;rs10283849;rs2274926;rs138325532;rs12346445;rs3831238;rs2297578;rs2297577;rs10979644	NA	0
26	9:111720001-111760000	9:111840001-111880000	4.91386e-68	GSE87112	hESC	intra	rs113061571;rs141184426;rs10979627;rs10979628;rs10979629;rs4978762;rs12337419;rs10979631;rs2304780;rs12340408;rs78804430;rs4978765;rs80255527;rs12341672;rs1417715;rs28361136;rs4978378;rs12342630;rs59887633;rs10979637;rs12340116;rs12345118;rs12349436;rs3818741;rs10979639;rs12552110;rs10283602;rs10283849;rs2274926;rs138325532;rs12346445;rs3831238;rs2297578;rs2297577;rs10979644	NA	0
26	9:111720001-111760000	9:111880001-111920000	4.06832e-50	GSE87112	hESC	intra	rs113061571;rs141184426;rs10979627;rs10979628;rs10979629;rs4978762;rs12337419;rs10979631;rs2304780;rs12340408;rs78804430;rs4978765;rs80255527;rs12341672;rs1417715;rs28361136;rs4978378;rs12342630;rs59887633;rs10979637;rs12340116;rs12345118;rs12349436;rs3818741;rs10979639;rs12552110;rs10283602;rs10283849;rs2274926;rs138325532;rs12346445;rs3831238;rs2297578;rs2297577;rs10979644	ENSG00000106771	0
26	9:111720001-111760000	9:111920001-111960000	3.55395e-30	GSE87112	hESC	intra	rs113061571;rs141184426;rs10979627;rs10979628;rs10979629;rs4978762;rs12337419;rs10979631;rs2304780;rs12340408;rs78804430;rs4978765;rs80255527;rs12341672;rs1417715;rs28361136;rs4978378;rs12342630;rs59887633;rs10979637;rs12340116;rs12345118;rs12349436;rs3818741;rs10979639;rs12552110;rs10283602;rs10283849;rs2274926;rs138325532;rs12346445;rs3831238;rs2297578;rs2297577;rs10979644	ENSG00000260230	0
26	9:111720001-111760000	9:111960001-112000000	4.63191e-07	GSE87112	hESC	intra	rs113061571;rs141184426;rs10979627;rs10979628;rs10979629;rs4978762;rs12337419;rs10979631;rs2304780;rs12340408;rs78804430;rs4978765;rs80255527;rs12341672;rs1417715;rs28361136;rs4978378;rs12342630;rs59887633;rs10979637;rs12340116;rs12345118;rs12349436;rs3818741;rs10979639;rs12552110;rs10283602;rs10283849;rs2274926;rs138325532;rs12346445;rs3831238;rs2297578;rs2297577;rs10979644	NA	0
26	9:111720001-111760000	9:112000001-112040000	1.64176e-08	GSE87112	hESC	intra	rs113061571;rs141184426;rs10979627;rs10979628;rs10979629;rs4978762;rs12337419;rs10979631;rs2304780;rs12340408;rs78804430;rs4978765;rs80255527;rs12341672;rs1417715;rs28361136;rs4978378;rs12342630;rs59887633;rs10979637;rs12340116;rs12345118;rs12349436;rs3818741;rs10979639;rs12552110;rs10283602;rs10283849;rs2274926;rs138325532;rs12346445;rs3831238;rs2297578;rs2297577;rs10979644	NA	0
26	9:111720001-111760000	9:112040001-112080000	1.96266e-12	GSE87112	hESC	intra	rs113061571;rs141184426;rs10979627;rs10979628;rs10979629;rs4978762;rs12337419;rs10979631;rs2304780;rs12340408;rs78804430;rs4978765;rs80255527;rs12341672;rs1417715;rs28361136;rs4978378;rs12342630;rs59887633;rs10979637;rs12340116;rs12345118;rs12349436;rs3818741;rs10979639;rs12552110;rs10283602;rs10283849;rs2274926;rs138325532;rs12346445;rs3831238;rs2297578;rs2297577;rs10979644	NA	0
26	9:111720001-111760000	9:112120001-112160000	1.36444e-07	GSE87112	hESC	intra	rs113061571;rs141184426;rs10979627;rs10979628;rs10979629;rs4978762;rs12337419;rs10979631;rs2304780;rs12340408;rs78804430;rs4978765;rs80255527;rs12341672;rs1417715;rs28361136;rs4978378;rs12342630;rs59887633;rs10979637;rs12340116;rs12345118;rs12349436;rs3818741;rs10979639;rs12552110;rs10283602;rs10283849;rs2274926;rs138325532;rs12346445;rs3831238;rs2297578;rs2297577;rs10979644	NA	0
26	9:111720001-111760000	9:112160001-112200000	9.50397e-41	GSE87112	hESC	intra	rs113061571;rs141184426;rs10979627;rs10979628;rs10979629;rs4978762;rs12337419;rs10979631;rs2304780;rs12340408;rs78804430;rs4978765;rs80255527;rs12341672;rs1417715;rs28361136;rs4978378;rs12342630;rs59887633;rs10979637;rs12340116;rs12345118;rs12349436;rs3818741;rs10979639;rs12552110;rs10283602;rs10283849;rs2274926;rs138325532;rs12346445;rs3831238;rs2297578;rs2297577;rs10979644	NA	0
26	9:111720001-111760000	9:112200001-112240000	9.51435e-27	GSE87112	hESC	intra	rs113061571;rs141184426;rs10979627;rs10979628;rs10979629;rs4978762;rs12337419;rs10979631;rs2304780;rs12340408;rs78804430;rs4978765;rs80255527;rs12341672;rs1417715;rs28361136;rs4978378;rs12342630;rs59887633;rs10979637;rs12340116;rs12345118;rs12349436;rs3818741;rs10979639;rs12552110;rs10283602;rs10283849;rs2274926;rs138325532;rs12346445;rs3831238;rs2297578;rs2297577;rs10979644	NA	0
26	9:111720001-111760000	9:112240001-112280000	4.71672e-26	GSE87112	hESC	intra	rs113061571;rs141184426;rs10979627;rs10979628;rs10979629;rs4978762;rs12337419;rs10979631;rs2304780;rs12340408;rs78804430;rs4978765;rs80255527;rs12341672;rs1417715;rs28361136;rs4978378;rs12342630;rs59887633;rs10979637;rs12340116;rs12345118;rs12349436;rs3818741;rs10979639;rs12552110;rs10283602;rs10283849;rs2274926;rs138325532;rs12346445;rs3831238;rs2297578;rs2297577;rs10979644	ENSG00000070159	0
26	9:111720001-111760000	9:112400001-112440000	8.38413e-10	GSE87112	hESC	intra	rs113061571;rs141184426;rs10979627;rs10979628;rs10979629;rs4978762;rs12337419;rs10979631;rs2304780;rs12340408;rs78804430;rs4978765;rs80255527;rs12341672;rs1417715;rs28361136;rs4978378;rs12342630;rs59887633;rs10979637;rs12340116;rs12345118;rs12349436;rs3818741;rs10979639;rs12552110;rs10283602;rs10283849;rs2274926;rs138325532;rs12346445;rs3831238;rs2297578;rs2297577;rs10979644	ENSG00000243444	0
26	9:111760001-111800000	9:111840001-111880000	2.82597e-29	GSE87112	hESC	intra	rs4978379;rs4978380;rs4978381;rs4978382;rs12348528;rs10979648;rs112957440;rs56902713;rs12555920;rs12335597;rs10979650;rs10979651;rs72758394;rs66633513;rs12343956;rs28361102;rs142108026;rs138720360;rs12350980;rs10816768	NA	0
26	9:111760001-111800000	9:111880001-111920000	7.57213e-22	GSE87112	hESC	intra	rs4978379;rs4978380;rs4978381;rs4978382;rs12348528;rs10979648;rs112957440;rs56902713;rs12555920;rs12335597;rs10979650;rs10979651;rs72758394;rs66633513;rs12343956;rs28361102;rs142108026;rs138720360;rs12350980;rs10816768	ENSG00000106771	1
26	9:111760001-111800000	9:111920001-111960000	4.8828e-09	GSE87112	hESC	intra	rs4978379;rs4978380;rs4978381;rs4978382;rs12348528;rs10979648;rs112957440;rs56902713;rs12555920;rs12335597;rs10979650;rs10979651;rs72758394;rs66633513;rs12343956;rs28361102;rs142108026;rs138720360;rs12350980;rs10816768	ENSG00000260230	1
26	9:111760001-111800000	9:112160001-112200000	5.23251e-17	GSE87112	hESC	intra	rs4978379;rs4978380;rs4978381;rs4978382;rs12348528;rs10979648;rs112957440;rs56902713;rs12555920;rs12335597;rs10979650;rs10979651;rs72758394;rs66633513;rs12343956;rs28361102;rs142108026;rs138720360;rs12350980;rs10816768	NA	0
26	9:111760001-111800000	9:112200001-112240000	5.15859e-11	GSE87112	hESC	intra	rs4978379;rs4978380;rs4978381;rs4978382;rs12348528;rs10979648;rs112957440;rs56902713;rs12555920;rs12335597;rs10979650;rs10979651;rs72758394;rs66633513;rs12343956;rs28361102;rs142108026;rs138720360;rs12350980;rs10816768	NA	0
26	9:111800001-111840000	9:111840001-111880000	1.1897e-20	GSE87112	hESC	intra	rs12552449;rs12552890;rs10979675;rs10979680;rs12342693;rs10979681;rs12352992	NA	0
26	9:111840001-111880000	9:111880001-111920000	7.76949e-66	GSE87112	hESC	intra	rs10979690;rs12352618	ENSG00000106771	0
26	9:111840001-111880000	9:111920001-111960000	1.14219e-28	GSE87112	hESC	intra	rs10979690;rs12352618	ENSG00000260230	0
26	9:111840001-111880000	9:112040001-112080000	2.20993e-07	GSE87112	hESC	intra	rs10979690;rs12352618	NA	0
26	9:111840001-111880000	9:112160001-112200000	4.9417e-36	GSE87112	hESC	intra	rs10979690;rs12352618	NA	0
26	9:111840001-111880000	9:112200001-112240000	2.78001e-22	GSE87112	hESC	intra	rs10979690;rs12352618	NA	0
26	9:111840001-111880000	9:112240001-112280000	2.16621e-12	GSE87112	hESC	intra	rs10979690;rs12352618	ENSG00000070159	0
26	9:111880001-111920000	9:111920001-111960000	3.91113e-45	GSE87112	hESC	intra	rs12348596;rs75925133;rs139746026;rs113223622;rs554068448	ENSG00000260230	0
26	9:111880001-111920000	9:112040001-112080000	5.5179e-08	GSE87112	hESC	intra	rs12348596;rs75925133;rs139746026;rs113223622;rs554068448	NA	0
26	9:111880001-111920000	9:112160001-112200000	2.1828e-18	GSE87112	hESC	intra	rs12348596;rs75925133;rs139746026;rs113223622;rs554068448	NA	0
26	9:111880001-111920000	9:112200001-112240000	1.1535e-15	GSE87112	hESC	intra	rs12348596;rs75925133;rs139746026;rs113223622;rs554068448	NA	0
26	9:111880001-111920000	9:112240001-112280000	2.28242e-18	GSE87112	hESC	intra	rs12348596;rs75925133;rs139746026;rs113223622;rs554068448	ENSG00000070159	0
27	9:126840001-126880000	9:127120001-127160000	5.08416e-17	GSE87112	hESC	intra	rs543581421;rs77861038;rs7851862;rs143343840;rs148340621;rs74309576;rs145874138;rs117633815;rs80231193;rs75518436;rs116397456;rs75125574;rs76204549;rs10986219	NA	0
28	10:8480001-8520000	10:8520001-8560000	1.08645e-58	GSE87112	hESC	intra	rs67327330;rs17143701;rs17143703;rs4619046;10:8502580:G:GCA;rs17143711;rs10508353;rs7070111;rs17143738;rs7907707;rs7907038;rs7095711;rs17143765	NA	0
28	10:8480001-8520000	10:8560001-8600000	6.99093e-13	GSE87112	hESC	intra	rs67327330;rs17143701;rs17143703;rs4619046;10:8502580:G:GCA;rs17143711;rs10508353;rs7070111;rs17143738;rs7907707;rs7907038;rs7095711;rs17143765	NA	0
28	10:8480001-8520000	10:8680001-8720000	1.26826e-12	GSE87112	hESC	intra	rs67327330;rs17143701;rs17143703;rs4619046;10:8502580:G:GCA;rs17143711;rs10508353;rs7070111;rs17143738;rs7907707;rs7907038;rs7095711;rs17143765	NA	0
28	10:8480001-8520000	10:8720001-8760000	4.16915e-22	GSE87112	hESC	intra	rs67327330;rs17143701;rs17143703;rs4619046;10:8502580:G:GCA;rs17143711;rs10508353;rs7070111;rs17143738;rs7907707;rs7907038;rs7095711;rs17143765	NA	0
28	10:8480001-8520000	10:8800001-8840000	6.04266e-35	GSE87112	hESC	intra	rs67327330;rs17143701;rs17143703;rs4619046;10:8502580:G:GCA;rs17143711;rs10508353;rs7070111;rs17143738;rs7907707;rs7907038;rs7095711;rs17143765	NA	0
28	10:8480001-8520000	10:8840001-8880000	5.35033e-23	GSE87112	hESC	intra	rs67327330;rs17143701;rs17143703;rs4619046;10:8502580:G:GCA;rs17143711;rs10508353;rs7070111;rs17143738;rs7907707;rs7907038;rs7095711;rs17143765	NA	0
28	10:8480001-8520000	10:8880001-8920000	6.12565e-10	GSE87112	hESC	intra	rs67327330;rs17143701;rs17143703;rs4619046;10:8502580:G:GCA;rs17143711;rs10508353;rs7070111;rs17143738;rs7907707;rs7907038;rs7095711;rs17143765	NA	0
28	10:8480001-8520000	10:8920001-8960000	8.13254e-20	GSE87112	hESC	intra	rs67327330;rs17143701;rs17143703;rs4619046;10:8502580:G:GCA;rs17143711;rs10508353;rs7070111;rs17143738;rs7907707;rs7907038;rs7095711;rs17143765	NA	0
28	10:8480001-8520000	10:8960001-9000000	7.65455e-28	GSE87112	hESC	intra	rs67327330;rs17143701;rs17143703;rs4619046;10:8502580:G:GCA;rs17143711;rs10508353;rs7070111;rs17143738;rs7907707;rs7907038;rs7095711;rs17143765	NA	0
28	10:8480001-8520000	10:9000001-9040000	1.17974e-26	GSE87112	hESC	intra	rs67327330;rs17143701;rs17143703;rs4619046;10:8502580:G:GCA;rs17143711;rs10508353;rs7070111;rs17143738;rs7907707;rs7907038;rs7095711;rs17143765	NA	0
28	10:8480001-8520000	10:9040001-9080000	8.52836e-17	GSE87112	hESC	intra	rs67327330;rs17143701;rs17143703;rs4619046;10:8502580:G:GCA;rs17143711;rs10508353;rs7070111;rs17143738;rs7907707;rs7907038;rs7095711;rs17143765	NA	0
28	10:8480001-8520000	10:9080001-9120000	2.53516e-33	GSE87112	hESC	intra	rs67327330;rs17143701;rs17143703;rs4619046;10:8502580:G:GCA;rs17143711;rs10508353;rs7070111;rs17143738;rs7907707;rs7907038;rs7095711;rs17143765	NA	0
28	10:8480001-8520000	10:9120001-9160000	9.46747e-62	GSE87112	hESC	intra	rs67327330;rs17143701;rs17143703;rs4619046;10:8502580:G:GCA;rs17143711;rs10508353;rs7070111;rs17143738;rs7907707;rs7907038;rs7095711;rs17143765	NA	0
28	10:8480001-8520000	10:9160001-9200000	2.34934e-41	GSE87112	hESC	intra	rs67327330;rs17143701;rs17143703;rs4619046;10:8502580:G:GCA;rs17143711;rs10508353;rs7070111;rs17143738;rs7907707;rs7907038;rs7095711;rs17143765	NA	0
28	10:8480001-8520000	10:9200001-9240000	2.22791e-22	GSE87112	hESC	intra	rs67327330;rs17143701;rs17143703;rs4619046;10:8502580:G:GCA;rs17143711;rs10508353;rs7070111;rs17143738;rs7907707;rs7907038;rs7095711;rs17143765	NA	0
28	10:8480001-8520000	10:9240001-9280000	1.78382e-112	GSE87112	hESC	intra	rs67327330;rs17143701;rs17143703;rs4619046;10:8502580:G:GCA;rs17143711;rs10508353;rs7070111;rs17143738;rs7907707;rs7907038;rs7095711;rs17143765	NA	0
28	10:8480001-8520000	10:9280001-9320000	4.80909e-45	GSE87112	hESC	intra	rs67327330;rs17143701;rs17143703;rs4619046;10:8502580:G:GCA;rs17143711;rs10508353;rs7070111;rs17143738;rs7907707;rs7907038;rs7095711;rs17143765	NA	0
28	10:8480001-8520000	10:9320001-9360000	2.61874e-67	GSE87112	hESC	intra	rs67327330;rs17143701;rs17143703;rs4619046;10:8502580:G:GCA;rs17143711;rs10508353;rs7070111;rs17143738;rs7907707;rs7907038;rs7095711;rs17143765	NA	0
28	10:8480001-8520000	10:9360001-9400000	2.90343e-15	GSE87112	hESC	intra	rs67327330;rs17143701;rs17143703;rs4619046;10:8502580:G:GCA;rs17143711;rs10508353;rs7070111;rs17143738;rs7907707;rs7907038;rs7095711;rs17143765	NA	0
28	10:8480001-8520000	10:9440001-9480000	1.63016e-07	GSE87112	hESC	intra	rs67327330;rs17143701;rs17143703;rs4619046;10:8502580:G:GCA;rs17143711;rs10508353;rs7070111;rs17143738;rs7907707;rs7907038;rs7095711;rs17143765	NA	0
28	10:8480001-8520000	10:9960001-10000000	2.36429e-11	GSE87112	hESC	intra	rs67327330;rs17143701;rs17143703;rs4619046;10:8502580:G:GCA;rs17143711;rs10508353;rs7070111;rs17143738;rs7907707;rs7907038;rs7095711;rs17143765	NA	0
28	10:8480001-8520000	10:10640001-10680000	5.10629e-07	GSE87112	hESC	intra	rs67327330;rs17143701;rs17143703;rs4619046;10:8502580:G:GCA;rs17143711;rs10508353;rs7070111;rs17143738;rs7907707;rs7907038;rs7095711;rs17143765	NA	0
28	10:8480001-8520000	10:11080001-11120000	1.38249e-07	GSE87112	hESC	intra	rs67327330;rs17143701;rs17143703;rs4619046;10:8502580:G:GCA;rs17143711;rs10508353;rs7070111;rs17143738;rs7907707;rs7907038;rs7095711;rs17143765	NA	0
28	10:8480001-8520000	10:11160001-11200000	1.20219e-08	GSE87112	hESC	intra	rs67327330;rs17143701;rs17143703;rs4619046;10:8502580:G:GCA;rs17143711;rs10508353;rs7070111;rs17143738;rs7907707;rs7907038;rs7095711;rs17143765	NA	0
28	10:8480001-8520000	10:11200001-11240000	1.17087e-08	GSE87112	hESC	intra	rs67327330;rs17143701;rs17143703;rs4619046;10:8502580:G:GCA;rs17143711;rs10508353;rs7070111;rs17143738;rs7907707;rs7907038;rs7095711;rs17143765	NA	0
28	10:8480001-8520000	10:11240001-11280000	2.67441e-07	GSE87112	hESC	intra	rs67327330;rs17143701;rs17143703;rs4619046;10:8502580:G:GCA;rs17143711;rs10508353;rs7070111;rs17143738;rs7907707;rs7907038;rs7095711;rs17143765	NA	0
29	10:12080001-12120000	10:12240001-12280000	2.52738e-11	GSE87112	hESC	intra	rs139507960;rs7077283;rs566670876;rs142780207	NA	0
30	10:36560001-36600000	10:37040001-37080000	4.0606e-11	GSE87112	hESC	intra	rs1238557;rs1668775;rs35729648;rs2800079	NA	0
30	10:36600001-36640000	10:36640001-36680000	8.11985e-10	GSE87112	hESC	intra	rs1779874;rs35972362;rs2796784;rs1779871;rs1779872;rs756346;rs146595761;rs531553779;rs1125556;rs1125555;rs1775176;rs2800100;rs1936566;rs2796789;rs1625728;rs1624144;rs1775178;rs1779882;rs2796791;rs1936565;rs4007196;rs2800098;rs1539718;rs2796795;rs373136042	NA	0
30	10:36600001-36640000	10:36800001-36840000	2.72741e-07	GSE87112	hESC	intra	rs1779874;rs35972362;rs2796784;rs1779871;rs1779872;rs756346;rs146595761;rs531553779;rs1125556;rs1125555;rs1775176;rs2800100;rs1936566;rs2796789;rs1625728;rs1624144;rs1775178;rs1779882;rs2796791;rs1936565;rs4007196;rs2800098;rs1539718;rs2796795;rs373136042	ENSG00000229644	0
30	10:36600001-36640000	10:36840001-36880000	3.45712e-09	GSE87112	hESC	intra	rs1779874;rs35972362;rs2796784;rs1779871;rs1779872;rs756346;rs146595761;rs531553779;rs1125556;rs1125555;rs1775176;rs2800100;rs1936566;rs2796789;rs1625728;rs1624144;rs1775178;rs1779882;rs2796791;rs1936565;rs4007196;rs2800098;rs1539718;rs2796795;rs373136042	NA	0
30	10:36600001-36640000	10:36960001-37000000	1.24053e-13	GSE87112	hESC	intra	rs1779874;rs35972362;rs2796784;rs1779871;rs1779872;rs756346;rs146595761;rs531553779;rs1125556;rs1125555;rs1775176;rs2800100;rs1936566;rs2796789;rs1625728;rs1624144;rs1775178;rs1779882;rs2796791;rs1936565;rs4007196;rs2800098;rs1539718;rs2796795;rs373136042	NA	0
30	10:36600001-36640000	10:37000001-37040000	2.23545e-14	GSE87112	hESC	intra	rs1779874;rs35972362;rs2796784;rs1779871;rs1779872;rs756346;rs146595761;rs531553779;rs1125556;rs1125555;rs1775176;rs2800100;rs1936566;rs2796789;rs1625728;rs1624144;rs1775178;rs1779882;rs2796791;rs1936565;rs4007196;rs2800098;rs1539718;rs2796795;rs373136042	NA	0
30	10:36600001-36640000	10:37040001-37080000	1.45046e-09	GSE87112	hESC	intra	rs1779874;rs35972362;rs2796784;rs1779871;rs1779872;rs756346;rs146595761;rs531553779;rs1125556;rs1125555;rs1775176;rs2800100;rs1936566;rs2796789;rs1625728;rs1624144;rs1775178;rs1779882;rs2796791;rs1936565;rs4007196;rs2800098;rs1539718;rs2796795;rs373136042	NA	0
30	10:36640001-36680000	10:36760001-36800000	1.31997e-52	GSE87112	hESC	intra	rs2796805;rs1892101;rs2796806;rs2800084;rs2796807;rs5784508;rs2800085;rs9417181;rs138919666;rs1779876;rs2796809	NA	0
30	10:36640001-36680000	10:36800001-36840000	6.7799e-41	GSE87112	hESC	intra	rs2796805;rs1892101;rs2796806;rs2800084;rs2796807;rs5784508;rs2800085;rs9417181;rs138919666;rs1779876;rs2796809	ENSG00000229644	0
30	10:36640001-36680000	10:36840001-36880000	1.65839e-44	GSE87112	hESC	intra	rs2796805;rs1892101;rs2796806;rs2800084;rs2796807;rs5784508;rs2800085;rs9417181;rs138919666;rs1779876;rs2796809	NA	0
30	10:36640001-36680000	10:36880001-36920000	3.96765e-55	GSE87112	hESC	intra	rs2796805;rs1892101;rs2796806;rs2800084;rs2796807;rs5784508;rs2800085;rs9417181;rs138919666;rs1779876;rs2796809	NA	0
30	10:36640001-36680000	10:36920001-36960000	3.83158e-10	GSE87112	hESC	intra	rs2796805;rs1892101;rs2796806;rs2800084;rs2796807;rs5784508;rs2800085;rs9417181;rs138919666;rs1779876;rs2796809	NA	0
30	10:36640001-36680000	10:36960001-37000000	2.76291e-32	GSE87112	hESC	intra	rs2796805;rs1892101;rs2796806;rs2800084;rs2796807;rs5784508;rs2800085;rs9417181;rs138919666;rs1779876;rs2796809	NA	0
30	10:36640001-36680000	10:37000001-37040000	3.34725e-24	GSE87112	hESC	intra	rs2796805;rs1892101;rs2796806;rs2800084;rs2796807;rs5784508;rs2800085;rs9417181;rs138919666;rs1779876;rs2796809	NA	0
30	10:36640001-36680000	10:37040001-37080000	5.78212e-46	GSE87112	hESC	intra	rs2796805;rs1892101;rs2796806;rs2800084;rs2796807;rs5784508;rs2800085;rs9417181;rs138919666;rs1779876;rs2796809	NA	0
30	10:36640001-36680000	10:37080001-37120000	1.00423e-22	GSE87112	hESC	intra	rs2796805;rs1892101;rs2796806;rs2800084;rs2796807;rs5784508;rs2800085;rs9417181;rs138919666;rs1779876;rs2796809	NA	0
30	10:36640001-36680000	10:37160001-37200000	7.61854e-10	GSE87112	hESC	intra	rs2796805;rs1892101;rs2796806;rs2800084;rs2796807;rs5784508;rs2800085;rs9417181;rs138919666;rs1779876;rs2796809	NA	0
30	10:36640001-36680000	10:37720001-37760000	4.37932e-08	GSE87112	hESC	intra	rs2796805;rs1892101;rs2796806;rs2800084;rs2796807;rs5784508;rs2800085;rs9417181;rs138919666;rs1779876;rs2796809	NA	0
30	10:36640001-36680000	10:37800001-37840000	4.72788e-09	GSE87112	hESC	intra	rs2796805;rs1892101;rs2796806;rs2800084;rs2796807;rs5784508;rs2800085;rs9417181;rs138919666;rs1779876;rs2796809	NA	0
30	10:36640001-36680000	10:37840001-37880000	5.04045e-18	GSE87112	hESC	intra	rs2796805;rs1892101;rs2796806;rs2800084;rs2796807;rs5784508;rs2800085;rs9417181;rs138919666;rs1779876;rs2796809	NA	0
30	10:36640001-36680000	10:38320001-38360000	4.11807e-08	GSE87112	hESC	intra	rs2796805;rs1892101;rs2796806;rs2800084;rs2796807;rs5784508;rs2800085;rs9417181;rs138919666;rs1779876;rs2796809	NA	0
31	12:102080001-102120000	12:102160001-102200000	2.53554e-22	GSE87112	hESC	intra	rs77413750;rs75692769;rs80284828;rs185256459;rs76125443;rs118120588;rs117058128;rs78732387;rs76984428;rs147155252;rs139402035;rs187800843;rs140535022;rs117641897;rs76993893;rs3764026;rs143603461;rs145925583;rs75922577;rs57957958	NA	0
31	12:102120001-102160000	12:102160001-102200000	3.45074e-36	GSE87112	hESC	intra	rs143727536;rs75021879;rs116391610;rs114303540;rs7957994;rs111593080;rs150803404	NA	0
31	12:102120001-102160000	12:104040001-104080000	7.11737e-08	GSE87112	hESC	intra	rs143727536;rs75021879;rs116391610;rs114303540;rs7957994;rs111593080;rs150803404	NA	0
31	12:102160001-102200000	12:102200001-102240000	2.2587e-48	GSE87112	hESC	intra	rs77885533;rs115312174	ENSG00000111670	0
31	12:102160001-102200000	12:102280001-102320000	9.64759e-13	GSE87112	hESC	intra	rs77885533;rs115312174	NA	0
31	12:102160001-102200000	12:102320001-102360000	3.62223e-17	GSE87112	hESC	intra	rs77885533;rs115312174	NA	0
31	12:102160001-102200000	12:102400001-102440000	9.66966e-20	GSE87112	hESC	intra	rs77885533;rs115312174	NA	0
31	12:102160001-102200000	12:102440001-102480000	2.94933e-19	GSE87112	hESC	intra	rs77885533;rs115312174	ENSG00000120860	0
31	12:102160001-102200000	12:102480001-102520000	3.70875e-27	GSE87112	hESC	intra	rs77885533;rs115312174	ENSG00000075188:ENSG00000185480	0
31	12:102160001-102200000	12:102600001-102640000	7.67776e-08	GSE87112	hESC	intra	rs77885533;rs115312174	NA	0
31	12:102160001-102200000	12:102760001-102800000	2.3475e-07	GSE87112	hESC	intra	rs77885533;rs115312174	NA	0
31	12:102160001-102200000	12:102800001-102840000	2.05829e-15	GSE87112	hESC	intra	rs77885533;rs115312174	NA	0
31	12:102160001-102200000	12:102840001-102880000	2.75953e-11	GSE87112	hESC	intra	rs77885533;rs115312174	ENSG00000017427	0
31	12:102160001-102200000	12:102880001-102920000	2.86816e-19	GSE87112	hESC	intra	rs77885533;rs115312174	NA	0
31	12:102160001-102200000	12:102920001-102960000	1.03798e-11	GSE87112	hESC	intra	rs77885533;rs115312174	NA	0
31	12:102160001-102200000	12:102960001-103000000	3.70171e-11	GSE87112	hESC	intra	rs77885533;rs115312174	NA	0
31	12:102160001-102200000	12:103080001-103120000	7.80633e-23	GSE87112	hESC	intra	rs77885533;rs115312174	NA	0
31	12:102160001-102200000	12:103120001-103160000	1.8938e-36	GSE87112	hESC	intra	rs77885533;rs115312174	NA	0
31	12:102160001-102200000	12:103160001-103200000	2.09687e-18	GSE87112	hESC	intra	rs77885533;rs115312174	NA	0
31	12:102160001-102200000	12:103200001-103240000	1.71636e-29	GSE87112	hESC	intra	rs77885533;rs115312174	NA	0
31	12:102160001-102200000	12:103240001-103280000	5.53778e-21	GSE87112	hESC	intra	rs77885533;rs115312174	NA	0
31	12:102160001-102200000	12:103280001-103320000	2.93587e-11	GSE87112	hESC	intra	rs77885533;rs115312174	NA	0
31	12:102160001-102200000	12:103320001-103360000	3.89415e-13	GSE87112	hESC	intra	rs77885533;rs115312174	ENSG00000171759:ENSG00000139352	0
31	12:102160001-102200000	12:103400001-103440000	9.0365e-09	GSE87112	hESC	intra	rs77885533;rs115312174	NA	0
31	12:102160001-102200000	12:103640001-103680000	8.57584e-07	GSE87112	hESC	intra	rs77885533;rs115312174	NA	0
31	12:102160001-102200000	12:103760001-103800000	2.71597e-14	GSE87112	hESC	intra	rs77885533;rs115312174	NA	0
31	12:102160001-102200000	12:103840001-103880000	6.80485e-11	GSE87112	hESC	intra	rs77885533;rs115312174	NA	0
31	12:102160001-102200000	12:103920001-103960000	5.43293e-11	GSE87112	hESC	intra	rs77885533;rs115312174	NA	0
31	12:102160001-102200000	12:103960001-104000000	1.4885e-12	GSE87112	hESC	intra	rs77885533;rs115312174	ENSG00000136011	0
31	12:102160001-102200000	12:104040001-104080000	8.20229e-09	GSE87112	hESC	intra	rs77885533;rs115312174	NA	0
31	12:102160001-102200000	12:104080001-104120000	1.96497e-08	GSE87112	hESC	intra	rs77885533;rs115312174	NA	0
31	12:102160001-102200000	12:104200001-104240000	1.02397e-14	GSE87112	hESC	intra	rs77885533;rs115312174	ENSG00000111696:ENSG00000257327	0
31	12:102160001-102200000	12:104280001-104320000	5.55791e-08	GSE87112	hESC	intra	rs77885533;rs115312174	NA	0
34	13:22960001-23000000	13:23200001-23240000	3.29635e-07	GSE87112	hESC	intra	rs200371085;rs201388326;rs199675260;rs455884;rs461572;rs457844;rs457808;rs78232601;rs75470285;rs78138710;rs17076782	NA	0
35	13:41560001-41600000	13:41600001-41640000	1.37636e-32	GSE87112	hESC	intra	rs9525443	ENSG00000120690:ENSG00000120688	0
35	13:41560001-41600000	13:41720001-41760000	3.23768e-11	GSE87112	hESC	intra	rs9525443	NA	0
35	13:41560001-41600000	13:41800001-41840000	5.15613e-07	GSE87112	hESC	intra	rs9525443	ENSG00000120662	0
35	13:41560001-41600000	13:41920001-41960000	6.5012e-08	GSE87112	hESC	intra	rs9525443	NA	0
35	13:41600001-41640000	13:41800001-41840000	1.15125e-09	GSE87112	hESC	intra	rs7997906;rs61962750;rs8002341;rs55704414;rs4444207;rs7332895;rs7329068;rs1329520	ENSG00000120662	0
35	13:41640001-41680000	13:41720001-41760000	9.19037e-63	GSE87112	hESC	intra	rs60223575;rs61964864;rs9532720;rs7994783;rs9525448;rs59936027;rs11838725;rs4942023;rs61964871	NA	0
35	13:41640001-41680000	13:41760001-41800000	2.36636e-37	GSE87112	hESC	intra	rs60223575;rs61964864;rs9532720;rs7994783;rs9525448;rs59936027;rs11838725;rs4942023;rs61964871	ENSG00000120696	0
35	13:41640001-41680000	13:41800001-41840000	7.02151e-25	GSE87112	hESC	intra	rs60223575;rs61964864;rs9532720;rs7994783;rs9525448;rs59936027;rs11838725;rs4942023;rs61964871	ENSG00000120662	0
35	13:41640001-41680000	13:41840001-41880000	5.01483e-08	GSE87112	hESC	intra	rs60223575;rs61964864;rs9532720;rs7994783;rs9525448;rs59936027;rs11838725;rs4942023;rs61964871	NA	0
35	13:41640001-41680000	13:41920001-41960000	1.17035e-27	GSE87112	hESC	intra	rs60223575;rs61964864;rs9532720;rs7994783;rs9525448;rs59936027;rs11838725;rs4942023;rs61964871	NA	0
35	13:41680001-41720000	13:41720001-41760000	1.22396e-16	GSE87112	hESC	intra	rs7334971	NA	0
35	13:41680001-41720000	13:41760001-41800000	1.13448e-07	GSE87112	hESC	intra	rs7334971	ENSG00000120696	0
36	13:61600001-61640000	13:61960001-62000000	4.42048e-10	GSE87112	hESC	intra	rs145271723;rs56278037;rs9539014;rs12429850;rs12430416;rs34893120;rs9539024;rs146722515;rs57232829;rs150077533;rs68015211;rs112071076;rs146825713;rs146251287	NA	0
36	13:61680001-61720000	13:61720001-61760000	2.15812e-18	GSE87112	hESC	intra	rs9570462;rs9563873;rs9563874;rs9563875;rs12584190;rs35127773;13:61688393:ATT:ATTT;rs9570469;rs116018608;rs9570470;rs7988749	NA	0
36	13:61680001-61720000	13:61880001-61920000	1.11126e-11	GSE87112	hESC	intra	rs9570462;rs9563873;rs9563874;rs9563875;rs12584190;rs35127773;13:61688393:ATT:ATTT;rs9570469;rs116018608;rs9570470;rs7988749	NA	0
36	13:61680001-61720000	13:61960001-62000000	2.55308e-13	GSE87112	hESC	intra	rs9570462;rs9563873;rs9563874;rs9563875;rs12584190;rs35127773;13:61688393:ATT:ATTT;rs9570469;rs116018608;rs9570470;rs7988749	NA	0
36	13:61680001-61720000	13:62240001-62280000	4.17701e-11	GSE87112	hESC	intra	rs9570462;rs9563873;rs9563874;rs9563875;rs12584190;rs35127773;13:61688393:ATT:ATTT;rs9570469;rs116018608;rs9570470;rs7988749	NA	0
37	13:85600001-85640000	13:85640001-85680000	7.27951e-28	GSE87112	hESC	intra	rs9575721;rs9575722;rs201035817;rs9319112;rs3920787;rs12428003;rs12430962;rs12584018;rs12430417;rs12428635;rs1500687;rs9319114;rs9575725;rs9575726;rs17079159;rs10507947;rs9319115;rs9635062;rs9634741;rs12870056;rs12429985;rs9575727;rs9575729;rs9575730;rs9566006;rs9566007;rs9566008;rs9575731;rs9566009;rs138544703;rs12859947;rs12863276;rs9575732;rs9575733;rs9575734;rs9575735;rs1500682;rs540492794;rs…	NA	0
37	13:85600001-85640000	13:85720001-85760000	9.51453e-20	GSE87112	hESC	intra	rs9575721;rs9575722;rs201035817;rs9319112;rs3920787;rs12428003;rs12430962;rs12584018;rs12430417;rs12428635;rs1500687;rs9319114;rs9575725;rs9575726;rs17079159;rs10507947;rs9319115;rs9635062;rs9634741;rs12870056;rs12429985;rs9575727;rs9575729;rs9575730;rs9566006;rs9566007;rs9566008;rs9575731;rs9566009;rs138544703;rs12859947;rs12863276;rs9575732;rs9575733;rs9575734;rs9575735;rs1500682;rs540492794;rs…	NA	0
37	13:85600001-85640000	13:85760001-85800000	1.8689e-39	GSE87112	hESC	intra	rs9575721;rs9575722;rs201035817;rs9319112;rs3920787;rs12428003;rs12430962;rs12584018;rs12430417;rs12428635;rs1500687;rs9319114;rs9575725;rs9575726;rs17079159;rs10507947;rs9319115;rs9635062;rs9634741;rs12870056;rs12429985;rs9575727;rs9575729;rs9575730;rs9566006;rs9566007;rs9566008;rs9575731;rs9566009;rs138544703;rs12859947;rs12863276;rs9575732;rs9575733;rs9575734;rs9575735;rs1500682;rs540492794;rs…	NA	0
37	13:85600001-85640000	13:85840001-85880000	7.2286e-32	GSE87112	hESC	intra	rs9575721;rs9575722;rs201035817;rs9319112;rs3920787;rs12428003;rs12430962;rs12584018;rs12430417;rs12428635;rs1500687;rs9319114;rs9575725;rs9575726;rs17079159;rs10507947;rs9319115;rs9635062;rs9634741;rs12870056;rs12429985;rs9575727;rs9575729;rs9575730;rs9566006;rs9566007;rs9566008;rs9575731;rs9566009;rs138544703;rs12859947;rs12863276;rs9575732;rs9575733;rs9575734;rs9575735;rs1500682;rs540492794;rs…	NA	0
37	13:85600001-85640000	13:85880001-85920000	2.00622e-20	GSE87112	hESC	intra	rs9575721;rs9575722;rs201035817;rs9319112;rs3920787;rs12428003;rs12430962;rs12584018;rs12430417;rs12428635;rs1500687;rs9319114;rs9575725;rs9575726;rs17079159;rs10507947;rs9319115;rs9635062;rs9634741;rs12870056;rs12429985;rs9575727;rs9575729;rs9575730;rs9566006;rs9566007;rs9566008;rs9575731;rs9566009;rs138544703;rs12859947;rs12863276;rs9575732;rs9575733;rs9575734;rs9575735;rs1500682;rs540492794;rs…	NA	0
37	13:85600001-85640000	13:85920001-85960000	1.26433e-19	GSE87112	hESC	intra	rs9575721;rs9575722;rs201035817;rs9319112;rs3920787;rs12428003;rs12430962;rs12584018;rs12430417;rs12428635;rs1500687;rs9319114;rs9575725;rs9575726;rs17079159;rs10507947;rs9319115;rs9635062;rs9634741;rs12870056;rs12429985;rs9575727;rs9575729;rs9575730;rs9566006;rs9566007;rs9566008;rs9575731;rs9566009;rs138544703;rs12859947;rs12863276;rs9575732;rs9575733;rs9575734;rs9575735;rs1500682;rs540492794;rs…	NA	0
37	13:85600001-85640000	13:86000001-86040000	1.59338e-11	GSE87112	hESC	intra	rs9575721;rs9575722;rs201035817;rs9319112;rs3920787;rs12428003;rs12430962;rs12584018;rs12430417;rs12428635;rs1500687;rs9319114;rs9575725;rs9575726;rs17079159;rs10507947;rs9319115;rs9635062;rs9634741;rs12870056;rs12429985;rs9575727;rs9575729;rs9575730;rs9566006;rs9566007;rs9566008;rs9575731;rs9566009;rs138544703;rs12859947;rs12863276;rs9575732;rs9575733;rs9575734;rs9575735;rs1500682;rs540492794;rs…	NA	0
37	13:85600001-85640000	13:86040001-86080000	3.61822e-29	GSE87112	hESC	intra	rs9575721;rs9575722;rs201035817;rs9319112;rs3920787;rs12428003;rs12430962;rs12584018;rs12430417;rs12428635;rs1500687;rs9319114;rs9575725;rs9575726;rs17079159;rs10507947;rs9319115;rs9635062;rs9634741;rs12870056;rs12429985;rs9575727;rs9575729;rs9575730;rs9566006;rs9566007;rs9566008;rs9575731;rs9566009;rs138544703;rs12859947;rs12863276;rs9575732;rs9575733;rs9575734;rs9575735;rs1500682;rs540492794;rs…	NA	0
37	13:85600001-85640000	13:86080001-86120000	8.66853e-21	GSE87112	hESC	intra	rs9575721;rs9575722;rs201035817;rs9319112;rs3920787;rs12428003;rs12430962;rs12584018;rs12430417;rs12428635;rs1500687;rs9319114;rs9575725;rs9575726;rs17079159;rs10507947;rs9319115;rs9635062;rs9634741;rs12870056;rs12429985;rs9575727;rs9575729;rs9575730;rs9566006;rs9566007;rs9566008;rs9575731;rs9566009;rs138544703;rs12859947;rs12863276;rs9575732;rs9575733;rs9575734;rs9575735;rs1500682;rs540492794;rs…	NA	0
37	13:85600001-85640000	13:86120001-86160000	6.74383e-12	GSE87112	hESC	intra	rs9575721;rs9575722;rs201035817;rs9319112;rs3920787;rs12428003;rs12430962;rs12584018;rs12430417;rs12428635;rs1500687;rs9319114;rs9575725;rs9575726;rs17079159;rs10507947;rs9319115;rs9635062;rs9634741;rs12870056;rs12429985;rs9575727;rs9575729;rs9575730;rs9566006;rs9566007;rs9566008;rs9575731;rs9566009;rs138544703;rs12859947;rs12863276;rs9575732;rs9575733;rs9575734;rs9575735;rs1500682;rs540492794;rs…	NA	0
37	13:85600001-85640000	13:86160001-86200000	1.47778e-18	GSE87112	hESC	intra	rs9575721;rs9575722;rs201035817;rs9319112;rs3920787;rs12428003;rs12430962;rs12584018;rs12430417;rs12428635;rs1500687;rs9319114;rs9575725;rs9575726;rs17079159;rs10507947;rs9319115;rs9635062;rs9634741;rs12870056;rs12429985;rs9575727;rs9575729;rs9575730;rs9566006;rs9566007;rs9566008;rs9575731;rs9566009;rs138544703;rs12859947;rs12863276;rs9575732;rs9575733;rs9575734;rs9575735;rs1500682;rs540492794;rs…	NA	0
37	13:85600001-85640000	13:86200001-86240000	7.22954e-29	GSE87112	hESC	intra	rs9575721;rs9575722;rs201035817;rs9319112;rs3920787;rs12428003;rs12430962;rs12584018;rs12430417;rs12428635;rs1500687;rs9319114;rs9575725;rs9575726;rs17079159;rs10507947;rs9319115;rs9635062;rs9634741;rs12870056;rs12429985;rs9575727;rs9575729;rs9575730;rs9566006;rs9566007;rs9566008;rs9575731;rs9566009;rs138544703;rs12859947;rs12863276;rs9575732;rs9575733;rs9575734;rs9575735;rs1500682;rs540492794;rs…	NA	0
37	13:85600001-85640000	13:86280001-86320000	2.74942e-17	GSE87112	hESC	intra	rs9575721;rs9575722;rs201035817;rs9319112;rs3920787;rs12428003;rs12430962;rs12584018;rs12430417;rs12428635;rs1500687;rs9319114;rs9575725;rs9575726;rs17079159;rs10507947;rs9319115;rs9635062;rs9634741;rs12870056;rs12429985;rs9575727;rs9575729;rs9575730;rs9566006;rs9566007;rs9566008;rs9575731;rs9566009;rs138544703;rs12859947;rs12863276;rs9575732;rs9575733;rs9575734;rs9575735;rs1500682;rs540492794;rs…	NA	0
37	13:85600001-85640000	13:86320001-86360000	2.55348e-41	GSE87112	hESC	intra	rs9575721;rs9575722;rs201035817;rs9319112;rs3920787;rs12428003;rs12430962;rs12584018;rs12430417;rs12428635;rs1500687;rs9319114;rs9575725;rs9575726;rs17079159;rs10507947;rs9319115;rs9635062;rs9634741;rs12870056;rs12429985;rs9575727;rs9575729;rs9575730;rs9566006;rs9566007;rs9566008;rs9575731;rs9566009;rs138544703;rs12859947;rs12863276;rs9575732;rs9575733;rs9575734;rs9575735;rs1500682;rs540492794;rs…	NA	0
37	13:85600001-85640000	13:86360001-86400000	1.08147e-117	GSE87112	hESC	intra	rs9575721;rs9575722;rs201035817;rs9319112;rs3920787;rs12428003;rs12430962;rs12584018;rs12430417;rs12428635;rs1500687;rs9319114;rs9575725;rs9575726;rs17079159;rs10507947;rs9319115;rs9635062;rs9634741;rs12870056;rs12429985;rs9575727;rs9575729;rs9575730;rs9566006;rs9566007;rs9566008;rs9575731;rs9566009;rs138544703;rs12859947;rs12863276;rs9575732;rs9575733;rs9575734;rs9575735;rs1500682;rs540492794;rs…	ENSG00000184564	0
37	13:85600001-85640000	13:86400001-86440000	1.14381e-47	GSE87112	hESC	intra	rs9575721;rs9575722;rs201035817;rs9319112;rs3920787;rs12428003;rs12430962;rs12584018;rs12430417;rs12428635;rs1500687;rs9319114;rs9575725;rs9575726;rs17079159;rs10507947;rs9319115;rs9635062;rs9634741;rs12870056;rs12429985;rs9575727;rs9575729;rs9575730;rs9566006;rs9566007;rs9566008;rs9575731;rs9566009;rs138544703;rs12859947;rs12863276;rs9575732;rs9575733;rs9575734;rs9575735;rs1500682;rs540492794;rs…	NA	0
37	13:85600001-85640000	13:86440001-86480000	5.00107e-26	GSE87112	hESC	intra	rs9575721;rs9575722;rs201035817;rs9319112;rs3920787;rs12428003;rs12430962;rs12584018;rs12430417;rs12428635;rs1500687;rs9319114;rs9575725;rs9575726;rs17079159;rs10507947;rs9319115;rs9635062;rs9634741;rs12870056;rs12429985;rs9575727;rs9575729;rs9575730;rs9566006;rs9566007;rs9566008;rs9575731;rs9566009;rs138544703;rs12859947;rs12863276;rs9575732;rs9575733;rs9575734;rs9575735;rs1500682;rs540492794;rs…	NA	0
37	13:85600001-85640000	13:86480001-86520000	2.1756e-08	GSE87112	hESC	intra	rs9575721;rs9575722;rs201035817;rs9319112;rs3920787;rs12428003;rs12430962;rs12584018;rs12430417;rs12428635;rs1500687;rs9319114;rs9575725;rs9575726;rs17079159;rs10507947;rs9319115;rs9635062;rs9634741;rs12870056;rs12429985;rs9575727;rs9575729;rs9575730;rs9566006;rs9566007;rs9566008;rs9575731;rs9566009;rs138544703;rs12859947;rs12863276;rs9575732;rs9575733;rs9575734;rs9575735;rs1500682;rs540492794;rs…	NA	0
37	13:85600001-85640000	13:86520001-86560000	2.30626e-10	GSE87112	hESC	intra	rs9575721;rs9575722;rs201035817;rs9319112;rs3920787;rs12428003;rs12430962;rs12584018;rs12430417;rs12428635;rs1500687;rs9319114;rs9575725;rs9575726;rs17079159;rs10507947;rs9319115;rs9635062;rs9634741;rs12870056;rs12429985;rs9575727;rs9575729;rs9575730;rs9566006;rs9566007;rs9566008;rs9575731;rs9566009;rs138544703;rs12859947;rs12863276;rs9575732;rs9575733;rs9575734;rs9575735;rs1500682;rs540492794;rs…	NA	0
37	13:85600001-85640000	13:87440001-87480000	1.00295e-09	GSE87112	hESC	intra	rs9575721;rs9575722;rs201035817;rs9319112;rs3920787;rs12428003;rs12430962;rs12584018;rs12430417;rs12428635;rs1500687;rs9319114;rs9575725;rs9575726;rs17079159;rs10507947;rs9319115;rs9635062;rs9634741;rs12870056;rs12429985;rs9575727;rs9575729;rs9575730;rs9566006;rs9566007;rs9566008;rs9575731;rs9566009;rs138544703;rs12859947;rs12863276;rs9575732;rs9575733;rs9575734;rs9575735;rs1500682;rs540492794;rs…	NA	0
37	13:85640001-85680000	13:85760001-85800000	6.62031e-25	GSE87112	hESC	intra	rs34138614;rs61960768;rs2340636;rs7336296;rs9575745;rs7331173;rs9566011;rs9575746;rs9575747;rs7997633;rs7999002;rs8002541;rs34493059;rs6563430;rs1354029;rs1354030;rs1354031;rs1354032;rs1027593;rs12862622;rs1415209;rs1553263;rs7320017;rs4133787;rs3067437;rs977774;rs61960787;rs9670617;rs9669877;rs9575749;rs9575751;rs9566012;rs9575754;rs9566014;rs12854484;rs35397553;rs9575755;rs9575756	NA	0
37	13:85640001-85680000	13:85840001-85880000	9.8599e-19	GSE87112	hESC	intra	rs34138614;rs61960768;rs2340636;rs7336296;rs9575745;rs7331173;rs9566011;rs9575746;rs9575747;rs7997633;rs7999002;rs8002541;rs34493059;rs6563430;rs1354029;rs1354030;rs1354031;rs1354032;rs1027593;rs12862622;rs1415209;rs1553263;rs7320017;rs4133787;rs3067437;rs977774;rs61960787;rs9670617;rs9669877;rs9575749;rs9575751;rs9566012;rs9575754;rs9566014;rs12854484;rs35397553;rs9575755;rs9575756	NA	0
37	13:85640001-85680000	13:85880001-85920000	8.40502e-08	GSE87112	hESC	intra	rs34138614;rs61960768;rs2340636;rs7336296;rs9575745;rs7331173;rs9566011;rs9575746;rs9575747;rs7997633;rs7999002;rs8002541;rs34493059;rs6563430;rs1354029;rs1354030;rs1354031;rs1354032;rs1027593;rs12862622;rs1415209;rs1553263;rs7320017;rs4133787;rs3067437;rs977774;rs61960787;rs9670617;rs9669877;rs9575749;rs9575751;rs9566012;rs9575754;rs9566014;rs12854484;rs35397553;rs9575755;rs9575756	NA	0
37	13:85640001-85680000	13:85920001-85960000	8.42459e-08	GSE87112	hESC	intra	rs34138614;rs61960768;rs2340636;rs7336296;rs9575745;rs7331173;rs9566011;rs9575746;rs9575747;rs7997633;rs7999002;rs8002541;rs34493059;rs6563430;rs1354029;rs1354030;rs1354031;rs1354032;rs1027593;rs12862622;rs1415209;rs1553263;rs7320017;rs4133787;rs3067437;rs977774;rs61960787;rs9670617;rs9669877;rs9575749;rs9575751;rs9566012;rs9575754;rs9566014;rs12854484;rs35397553;rs9575755;rs9575756	NA	0
37	13:85640001-85680000	13:86000001-86040000	1.31195e-08	GSE87112	hESC	intra	rs34138614;rs61960768;rs2340636;rs7336296;rs9575745;rs7331173;rs9566011;rs9575746;rs9575747;rs7997633;rs7999002;rs8002541;rs34493059;rs6563430;rs1354029;rs1354030;rs1354031;rs1354032;rs1027593;rs12862622;rs1415209;rs1553263;rs7320017;rs4133787;rs3067437;rs977774;rs61960787;rs9670617;rs9669877;rs9575749;rs9575751;rs9566012;rs9575754;rs9566014;rs12854484;rs35397553;rs9575755;rs9575756	NA	0
37	13:85640001-85680000	13:86040001-86080000	3.69295e-10	GSE87112	hESC	intra	rs34138614;rs61960768;rs2340636;rs7336296;rs9575745;rs7331173;rs9566011;rs9575746;rs9575747;rs7997633;rs7999002;rs8002541;rs34493059;rs6563430;rs1354029;rs1354030;rs1354031;rs1354032;rs1027593;rs12862622;rs1415209;rs1553263;rs7320017;rs4133787;rs3067437;rs977774;rs61960787;rs9670617;rs9669877;rs9575749;rs9575751;rs9566012;rs9575754;rs9566014;rs12854484;rs35397553;rs9575755;rs9575756	NA	0
37	13:85640001-85680000	13:86080001-86120000	5.35257e-09	GSE87112	hESC	intra	rs34138614;rs61960768;rs2340636;rs7336296;rs9575745;rs7331173;rs9566011;rs9575746;rs9575747;rs7997633;rs7999002;rs8002541;rs34493059;rs6563430;rs1354029;rs1354030;rs1354031;rs1354032;rs1027593;rs12862622;rs1415209;rs1553263;rs7320017;rs4133787;rs3067437;rs977774;rs61960787;rs9670617;rs9669877;rs9575749;rs9575751;rs9566012;rs9575754;rs9566014;rs12854484;rs35397553;rs9575755;rs9575756	NA	0
37	13:85640001-85680000	13:86200001-86240000	2.11617e-12	GSE87112	hESC	intra	rs34138614;rs61960768;rs2340636;rs7336296;rs9575745;rs7331173;rs9566011;rs9575746;rs9575747;rs7997633;rs7999002;rs8002541;rs34493059;rs6563430;rs1354029;rs1354030;rs1354031;rs1354032;rs1027593;rs12862622;rs1415209;rs1553263;rs7320017;rs4133787;rs3067437;rs977774;rs61960787;rs9670617;rs9669877;rs9575749;rs9575751;rs9566012;rs9575754;rs9566014;rs12854484;rs35397553;rs9575755;rs9575756	NA	0
37	13:85640001-85680000	13:86280001-86320000	1.34831e-14	GSE87112	hESC	intra	rs34138614;rs61960768;rs2340636;rs7336296;rs9575745;rs7331173;rs9566011;rs9575746;rs9575747;rs7997633;rs7999002;rs8002541;rs34493059;rs6563430;rs1354029;rs1354030;rs1354031;rs1354032;rs1027593;rs12862622;rs1415209;rs1553263;rs7320017;rs4133787;rs3067437;rs977774;rs61960787;rs9670617;rs9669877;rs9575749;rs9575751;rs9566012;rs9575754;rs9566014;rs12854484;rs35397553;rs9575755;rs9575756	NA	0
37	13:85640001-85680000	13:86320001-86360000	2.65551e-31	GSE87112	hESC	intra	rs34138614;rs61960768;rs2340636;rs7336296;rs9575745;rs7331173;rs9566011;rs9575746;rs9575747;rs7997633;rs7999002;rs8002541;rs34493059;rs6563430;rs1354029;rs1354030;rs1354031;rs1354032;rs1027593;rs12862622;rs1415209;rs1553263;rs7320017;rs4133787;rs3067437;rs977774;rs61960787;rs9670617;rs9669877;rs9575749;rs9575751;rs9566012;rs9575754;rs9566014;rs12854484;rs35397553;rs9575755;rs9575756	NA	0
37	13:85640001-85680000	13:86360001-86400000	1.91983e-55	GSE87112	hESC	intra	rs34138614;rs61960768;rs2340636;rs7336296;rs9575745;rs7331173;rs9566011;rs9575746;rs9575747;rs7997633;rs7999002;rs8002541;rs34493059;rs6563430;rs1354029;rs1354030;rs1354031;rs1354032;rs1027593;rs12862622;rs1415209;rs1553263;rs7320017;rs4133787;rs3067437;rs977774;rs61960787;rs9670617;rs9669877;rs9575749;rs9575751;rs9566012;rs9575754;rs9566014;rs12854484;rs35397553;rs9575755;rs9575756	ENSG00000184564	0
37	13:85640001-85680000	13:86400001-86440000	1.86323e-21	GSE87112	hESC	intra	rs34138614;rs61960768;rs2340636;rs7336296;rs9575745;rs7331173;rs9566011;rs9575746;rs9575747;rs7997633;rs7999002;rs8002541;rs34493059;rs6563430;rs1354029;rs1354030;rs1354031;rs1354032;rs1027593;rs12862622;rs1415209;rs1553263;rs7320017;rs4133787;rs3067437;rs977774;rs61960787;rs9670617;rs9669877;rs9575749;rs9575751;rs9566012;rs9575754;rs9566014;rs12854484;rs35397553;rs9575755;rs9575756	NA	0
37	13:85640001-85680000	13:86440001-86480000	5.38452e-13	GSE87112	hESC	intra	rs34138614;rs61960768;rs2340636;rs7336296;rs9575745;rs7331173;rs9566011;rs9575746;rs9575747;rs7997633;rs7999002;rs8002541;rs34493059;rs6563430;rs1354029;rs1354030;rs1354031;rs1354032;rs1027593;rs12862622;rs1415209;rs1553263;rs7320017;rs4133787;rs3067437;rs977774;rs61960787;rs9670617;rs9669877;rs9575749;rs9575751;rs9566012;rs9575754;rs9566014;rs12854484;rs35397553;rs9575755;rs9575756	NA	0
38	14:28120001-28160000	14:29040001-29080000	3.94418e-09	GSE87112	hESC	intra	rs71434562;rs28542339;rs66624513;rs34897081;rs12433334;rs12896274;rs1954531	NA	0
38	14:28160001-28200000	14:28200001-28240000	3.7626e-31	GSE87112	hESC	intra	rs10131827;rs11464066;rs4983267;rs8008455;rs141920798;rs147056952;14:28183586:T:TAG;rs4264321;rs9324023;rs10132978;rs34213842;rs17368324	NA	0
38	14:28160001-28200000	14:28280001-28320000	6.32036e-23	GSE87112	hESC	intra	rs10131827;rs11464066;rs4983267;rs8008455;rs141920798;rs147056952;14:28183586:T:TAG;rs4264321;rs9324023;rs10132978;rs34213842;rs17368324	NA	0
38	14:28160001-28200000	14:28320001-28360000	6.91064e-16	GSE87112	hESC	intra	rs10131827;rs11464066;rs4983267;rs8008455;rs141920798;rs147056952;14:28183586:T:TAG;rs4264321;rs9324023;rs10132978;rs34213842;rs17368324	NA	0
38	14:28160001-28200000	14:28360001-28400000	4.43981e-08	GSE87112	hESC	intra	rs10131827;rs11464066;rs4983267;rs8008455;rs141920798;rs147056952;14:28183586:T:TAG;rs4264321;rs9324023;rs10132978;rs34213842;rs17368324	NA	0
38	14:28160001-28200000	14:28400001-28440000	5.25362e-24	GSE87112	hESC	intra	rs10131827;rs11464066;rs4983267;rs8008455;rs141920798;rs147056952;14:28183586:T:TAG;rs4264321;rs9324023;rs10132978;rs34213842;rs17368324	NA	0
38	14:28160001-28200000	14:28440001-28480000	5.71768e-42	GSE87112	hESC	intra	rs10131827;rs11464066;rs4983267;rs8008455;rs141920798;rs147056952;14:28183586:T:TAG;rs4264321;rs9324023;rs10132978;rs34213842;rs17368324	NA	0
38	14:28160001-28200000	14:28480001-28520000	2.35017e-42	GSE87112	hESC	intra	rs10131827;rs11464066;rs4983267;rs8008455;rs141920798;rs147056952;14:28183586:T:TAG;rs4264321;rs9324023;rs10132978;rs34213842;rs17368324	NA	0
38	14:28160001-28200000	14:28520001-28560000	1.73002e-34	GSE87112	hESC	intra	rs10131827;rs11464066;rs4983267;rs8008455;rs141920798;rs147056952;14:28183586:T:TAG;rs4264321;rs9324023;rs10132978;rs34213842;rs17368324	NA	0
38	14:28160001-28200000	14:28560001-28600000	1.03148e-42	GSE87112	hESC	intra	rs10131827;rs11464066;rs4983267;rs8008455;rs141920798;rs147056952;14:28183586:T:TAG;rs4264321;rs9324023;rs10132978;rs34213842;rs17368324	NA	0
[truncated: 14,582 more rows]
