# Supplementary material for: Genome-wide association study identifies genetic susceptibility loci and pathways of radiation-induced acute oral mucositis
Source: J Transl Med. 2020 Jun 5;18:224. doi: 10.1186/s12967-020-02390-0 (PMC7275566; doi:10.1186/s12967-020-02390-0)
Supplement: Supplementary file 10 — Additional file 10: Table S7. The top 20 significantly gene sets analysis for radiation-induced oral mucositis. [file 12967_2020_2390_MOESM10_ESM.xlsx]

## Sheet: Sheet1
Additional Table S7: The top 20 significantly gene sets analysis for radiation-induced oral mucositis
Note: Results of gene ontology (GO) gene-set analyses for radiation-induced oral mucositis. gene-set analysis used the results from 64 genes mapped in SNP-based analysis as input. N = Genes in Gene Set; n = Genes in Overlap.
Category	GeneSet	N	n	p	adjP	genes	Description
GO_bp	GO_REGULATION_OF_TELOMERE_CAPPING	22	3	7.73e-07	0.00343	NEK2:TNKS:NBN	Any process that modulates the frequency, rate or extent of telomere capping.
GO_bp	GO_POSITIVE_REGULATION_OF_TELOMERASE_ACTIVITY	28	3	2.13e-06	0.00473	NEK2:TNKS:KLF4	Any process that activates or increases the frequency, rate or extent of telomerase activity, the catalysis of the reaction: deoxynucleoside triphosphate + DNA(n) = diphosphate + DNA(n+1).
GO_bp	GO_MESODERMAL_CELL_FATE_COMMITMENT	13	2	9.75e-06	0.011	EYA1:KLF4	The cell differentiation process that results in commitment of a cell to become part of the mesoderm.
GO_bp	GO_GLUTAMATE_RECEPTOR_SIGNALING_PATHWAY	41	3	1.02e-05	0.011	PLCB1:GRM3:GNAQ	A series of molecular signals initiated by the binding of glutamate to a glutamate receptor on the surface of a target cell, and ending with regulation of a downstream cellular process, e.g. transcription.
GO_bp	GO_REGULATION_OF_TELOMERASE_ACTIVITY	43	3	1.24e-05	0.011	NEK2:TNKS:KLF4	Any process that modulates the frequency, rate or extent of telomerase activity, the catalysis of the reaction: deoxynucleoside triphosphate + DNA(n) = diphosphate + DNA(n+1). Telomerases catalyze extension of the 3'- end of a DNA strand by one deoxynucleotide at a time using an internal RNA template that encodes the telomeric repeat sequence.
GO_bp	GO_POSITIVE_REGULATION_OF_TELOMERE_MAINTENANCE	47	3	1.77e-05	0.012	NEK2:TNKS:NBN	Any process that activates or increases the frequency, rate or extent of a process that affects and monitors the activity of telomeric proteins and the length of telomeric DNA.
GO_bp	GO_POSITIVE_REGULATION_OF_TELOMERE_CAPPING	16	2	1.9e-05	0.012	NEK2:TNKS	Any process that activates or increases the frequency, rate or extent of telomere capping.
GO_bp	GO_RESPONSE_TO_ACETYLCHOLINE	18	2	2.75e-05	0.0152	PLCB1:GNAQ	Any process that results in a change in state or activity of a cell or an organism (in terms of movement, secretion, enzyme production, gene expression, etc.) as a result of an acetylcholine stimulus.
GO_bp	GO_POSITIVE_REGULATION_OF_DNA_METABOLIC_PROCESS	185	5	3.4e-05	0.0168	NEK2:TNKS:EYA1:NBN:KLF4	Any process that activates or increases the frequency, rate or extent of the chemical reactions and pathways involving DNA.
GO_bp	GO_POSITIVE_REGULATION_OF_DNA_BIOSYNTHETIC_PROCESS	59	3	4.38e-05	0.0194	NEK2:TNKS:KLF4	Any process that activates or increases the frequency, rate or extent of DNA biosynthetic process.
GO_bp	GO_RETINA_LAYER_FORMATION	22	2	5.14e-05	0.0207	SDK1:CALB1	The process in which the vertebrate retina is organized into three laminae: the outer nuclear layer (ONL), which contains photoreceptor nuclei.
GO_bp	GO_REGULATION_OF_APPETITE	23	2	5.89e-05	0.0218	NENF:GALP	Any process which modulates appetite, the desire or physical craving for food.
GO_bp	GO_REGULATION_OF_TELOMERE_MAINTENANCE	67	3	7.24e-05	0.0247	NEK2:TNKS:NBN	Any process that modulates the frequency, rate or extent of a process that affects and monitors the activity of telomeric proteins and the length of telomeric DNA.
GO_bp	GO_MESODERMAL_CELL_DIFFERENTIATION	26	2	8.59e-05	0.0254	EYA1:KLF4	The process in which a relatively unspecialized cell acquires the specialized features of a mesoderm cell.
GO_bp	GO_NEGATIVE_REGULATION_OF_TELOMERE_MAINTENANCE	26	2	8.59e-05	0.0254	TNKS:NBN	Any process that stops, prevents, or reduces the frequency, rate or extent of a process that affects and monitors the activity of telomeric proteins and the length of telomeric DNA.
GO_bp	GO_CELL_FATE_COMMITMENT_INVOLVED_IN_FORMATION_OF_PRIMARY_GERM_LAYER	28	2	0.000108	0.0299	EYA1:KLF4	The commitment of cells to specific cell fates of the endoderm, ectoderm, or mesoderm as a part of gastrulation.
GO_bp	GO_WNT_SIGNALING_PATHWAY	350	6	0.000157	0.0408	FZD8:PLCB1:TNKS:TLE4:TLE1:KLF4	The series of molecular signals initiated by binding of a Wnt protein to a frizzled family receptor on the surface of the target cell and ending with a change in cell state.
GO_bp	GO_POSITIVE_REGULATION_OF_TELOMERE_MAINTENANCE_VIA_TELOMERE_LENGTHENING	33	2	0.000177	0.0434	NEK2:TNKS	Any process that activates or increases the frequency, rate or extent of telomere maintenance via telomere lengthening.
GO_bp	GO_POSITIVE_REGULATION_OF_DNA_REPLICATION	86	3	0.000191	0.0434	NEK2:TNKS:KLF4	Any process that activates or increases the frequency, rate or extent of DNA replication.
GO_bp	GO_REGULATION_OF_DNA_REPLICATION	161	4	0.000196	0.0434	NEK2:TNKS:NBN:KLF4	Any process that modulates the frequency, rate or extent of DNA replication.
